# Supplementary material for: 1-Nitro-4-(4-nitro­phen­oxy)benzene: a second monoclinic polymorph
Source: Acta Crystallogr Sect E Struct Rep Online. 2013 Nov 6;69(Pt 12):o1747. doi: 10.1107/S1600536813029346 (PMC3885027; doi:10.1107/S1600536813029346)
Supplement: Supplementary file 1 [file e-69-o1747-sup1.cif]

##############################################################################
#                                                                            #
# This CIF contains the data in a paper accepted for publication in          #
# Acta Crystallographica Section E. It conforms to the requirements of       #
# Notes for Authors for Acta Crystallographica Section E, and has been       #
# peer reviewed under the auspices of the IUCr Commission on Journals.       #
#                                                                            #
# Full details of the Crystallographic Information File format               #
# are given in the paper "The Crystallographic Information File (CIF):       #
# a New Standard Archive File for Crystallography" by S. R. Hall, F. H.      #
# Allen and I. D. Brown [Acta Cryst. (1991), A47, 655-685].                  #
#                                                                            #
# The current version of the core CIF dictionary is obtainable from          #
# ftp://ftp.iucr.org/pub/cif_core.dic.                                       #
#                                                                            #
# Software is freely available for graphical display of the structure(s)     #
# in this CIF. For information consult the CIF software page                 #
# http://www.iucr.org/resources/cif/software.                                #
#                                                                            #
# This file may be used for bona fide research purposes within the           #
# scientific community so long as proper attribution is given to the journal # 
# article from which it was obtained.                                        #
#                                                                            #
##############################################################################
data_I
_audit_creation_method     SHELXL-2012
_journal_date_recd_electronic     2013-09-14
_journal_date_accepted     2013-10-24
_journal_name_full     'Acta Crystallographica, Section E'
_journal_year     2013
_journal_volume     69
_journal_issue     12
_journal_page_first     o1747
_journal_page_last     o1747
_journal_paper_category     QO
_journal_paper_doi     10.1107/S1600536813029346
_journal_coeditor_code     DS2235
_publ_contact_author_name     'Dr. Mrs. Zareen Akhter'
_publ_contact_author_address
;
Department of Chemistry
Quaid-i-Azam University
Islamabad 45320
Pakistan
;
_publ_contact_author_email     'zareenakhter@yahoo.com'
_publ_contact_author_fax     '92-51-90642441'
_publ_contact_author_phone     '92-51-90642111'
_publ_section_title
;
1-Nitro-4-(4-nitrophenoxy)benzene: a second monoclinic polymorph
;
loop_
    _publ_author_name
    _publ_author_footnote
    _publ_author_address
    'Naz, Mehwish' .
;
Department of Chemistry
Quaid-i-Azam University
Islamabad
Pakistan
;
    'Akhter, Zareen' .
;
Department of Chemistry
Quaid-i-Azam University
Islamabad
Pakistan
;
    'McKee, Vickie' .
;
Chemistry Department
Loughborough University,
Loughborough
LE11 3TU
England
;
    'Nadeem, Arif' .
;
Department of Chemistry
Quaid-i-Azam University
Islamabad
Pakistan
;
_database_code_depnum_ccdc_archive     'CCDC 968365'
_chemical_name_systematic
;
1-Nitro-4-(4-nitrophenoxy)benzene
;
_chemical_name_common
;
4,4'-Dinitrodiphenyl ether
;
_chemical_formula_moiety     'C12 H8 N2 O5'
_chemical_formula_sum     'C12 H8 N2 O5'
_chemical_formula_iupac     'C12 H8 N2 O5'
_chemical_formula_weight     260.20
_chemical_melting_point     416
_symmetry_space_group_name_hall     '-P 2ybc'
_shelx_space_group_comment
;
The symmetry employed for this shelxl refinement is uniquely defined
by the following loop, which should always be used as a source of
symmetry information in preference to the above space-group names.
They are only intended as comments.
;
_space_group_crystal_system     monoclinic
_space_group_name_H-M_alt     'P 21/c'
_space_group_name_Hall     '-P 2ybc'
loop_
    _space_group_symop_operation_xyz
    'x, y, z'
    '-x, y+1/2, -z+1/2'
    '-x, -y, -z'
    'x, -y-1/2, z-1/2'
_cell_length_a     8.1114(5)
_cell_length_b     11.8942(7)
_cell_length_c     12.3970(7)
_cell_angle_alpha     90
_cell_angle_beta     106.4020(10)
_cell_angle_gamma     90
_cell_volume     1147.37(12)
_cell_formula_units_Z     4
_cell_measurement_reflns_used     3529
_cell_measurement_theta_min     2.42
_cell_measurement_theta_max     30.64
_cell_measurement_temperature     150(2)
_exptl_crystal_description     block
_exptl_crystal_colour     yellow
_exptl_crystal_size_max     0.360
_exptl_crystal_size_mid     0.350
_exptl_crystal_size_min     0.250
_exptl_crystal_density_diffrn     1.506
_exptl_crystal_density_meas     ?
_exptl_crystal_density_method     ?
_exptl_crystal_F_000     536
_exptl_absorpt_coefficient_mu     0.120
_exptl_absorpt_correction_type     multi-scan
_exptl_absorpt_process_details     '(SADABS; Sheldrick, 2012)'
_shelx_estimated_absorpt_T_min     0.958
_shelx_estimated_absorpt_T_max     0.971
_exptl_absorpt_correction_T_min     0.7941
_exptl_absorpt_correction_T_max     0.8623
_exptl_special_details     ?
_diffrn_ambient_temperature     150(2)
_diffrn_radiation_type     MoK\a
_diffrn_radiation_wavelength     0.71073
_diffrn_measurement_device_type     'Bruker APEXII CCD'
_diffrn_measurement_method     '\w rotation with narrow frames'
_diffrn_detector_area_resol_mean     ?
_diffrn_reflns_number     10808
_diffrn_reflns_av_R_equivalents     0.0260
_diffrn_reflns_theta_min     2.422
_diffrn_reflns_theta_max     27.496
_diffrn_reflns_theta_full     25.242
_diffrn_measured_fraction_theta_max     0.999
_diffrn_measured_fraction_theta_full     0.999
_diffrn_reflns_limit_h_min     -10
_diffrn_reflns_limit_h_max     10
_diffrn_reflns_limit_k_min     -15
_diffrn_reflns_limit_k_max     15
_diffrn_reflns_limit_l_min     -16
_diffrn_reflns_limit_l_max     16
_refine_special_details     ?
_reflns_number_total     2641
_reflns_number_gt     2149
_reflns_threshold_expression     I>2\s(I)
_refine_ls_structure_factor_coef     Fsqd
_refine_ls_matrix_type     full
_refine_ls_R_factor_all     0.0485
_refine_ls_R_factor_gt     0.0387
_refine_ls_wR_factor_gt     0.0964
_refine_ls_wR_factor_ref     0.1035
_refine_ls_goodness_of_fit_ref     1.062
_refine_ls_restrained_S_all     1.062
_refine_ls_number_reflns     2641
_refine_ls_number_parameters     172
_refine_ls_number_restraints     0
_refine_ls_hydrogen_treatment     constr
_refine_ls_weighting_scheme     calc
_refine_ls_weighting_details
;
 w=1/[\s^2^(Fo^2^)+(0.0456P)^2^+0.2844P]
 where P=(Fo^2^+2Fc^2^)/3
;
_atom_sites_solution_hydrogens     geom
_atom_sites_solution_primary     ?
_atom_sites_solution_secondary     ?
_refine_ls_shift/su_max     0.000
_refine_ls_shift/su_mean     0.000
_refine_diff_density_max     0.229
_refine_diff_density_min     -0.255
_refine_ls_extinction_method     none
_refine_ls_extinction_coef     .
loop_
    _atom_type_symbol
    _atom_type_description
    _atom_type_scat_dispersion_real
    _atom_type_scat_dispersion_imag
    _atom_type_scat_source
    'C' 'C' 0.0033 0.0016
                         'International Tables Vol C Tables 4.2.6.8 and 6.1.1.4'
    'H' 'H' 0.0000 0.0000
                         'International Tables Vol C Tables 4.2.6.8 and 6.1.1.4'
    'N' 'N' 0.0061 0.0033
                         'International Tables Vol C Tables 4.2.6.8 and 6.1.1.4'
    'O' 'O' 0.0106 0.0060
                         'International Tables Vol C Tables 4.2.6.8 and 6.1.1.4'
_computing_data_collection     'APEX2 (Bruker 1998)'
_computing_cell_refinement     'SAINT (Bruker 1998)'
_computing_data_reduction     'SAINT (Bruker 1998)'
_computing_structure_solution     'SHELXS97 (Sheldrick, 2008)'
_computing_structure_refinement     'SHELXL2012 (Sheldrick, 2008)'
_computing_molecular_graphics
                             'SHELXTL (Sheldrick, 2008) and PLATON (Spek, 2009)'
_computing_publication_material     'SHELXTL (Sheldrick, 2008)'
loop_
    _atom_site_type_symbol
    _atom_site_label
    _atom_site_fract_x
    _atom_site_fract_y
    _atom_site_fract_z
    _atom_site_U_iso_or_equiv
    _atom_site_adp_type
    _atom_site_calc_flag
    _atom_site_occupancy
    _atom_site_disorder_assembly
    _atom_site_disorder_group
    O O1 0.44094(13) 0.19652(8) 0.09931(8) 0.0438(3) Uani d 1 . .
    C C11 0.32514(17) 0.12641(11) 0.02667(11) 0.0346(3) Uani d 1 . .
    C C12 0.3348(2) 0.01415(11) 0.05873(12) 0.0427(3) Uani d 1 . .
    H H12 0.4100 -0.0082 0.1290 0.051 Uiso calc 1 . .
    C C13 0.2350(2) -0.06452(11) -0.01166(12) 0.0414(3) Uani d 1 . .
    H H13 0.2406 -0.1416 0.0092 0.050 Uiso calc 1 . .
    C C14 0.12673(16) -0.02940(10) -0.11323(11) 0.0341(3) Uani d 1 . .
    N N11 0.02465(15) -0.11328(10) -0.18957(11) 0.0427(3) Uani d 1 . .
    O O11 -0.07448(13) -0.08066(10) -0.27901(11) 0.0564(3) Uani d 1 . .
    O O12 0.04440(16) -0.21295(9) -0.16171(11) 0.0581(3) Uani d 1 . .
    C C15 0.11403(17) 0.08250(11) -0.14550(12) 0.0361(3) Uani d 1 . .
    H H15 0.0368 0.1048 -0.2151 0.043 Uiso calc 1 . .
    C C16 0.21520(17) 0.16134(10) -0.07512(11) 0.0349(3) Uani d 1 . .
    H H16 0.2095 0.2384 -0.0961 0.042 Uiso calc 1 . .
    C C21 0.41096(18) 0.31038(11) 0.10392(11) 0.0353(3) Uani d 1 . .
    C C22 0.55556(17) 0.37841(12) 0.12879(11) 0.0369(3) Uani d 1 . .
    H H22 0.6661 0.3464 0.1384 0.044 Uiso calc 1 . .
    C C23 0.53798(17) 0.49294(11) 0.13949(10) 0.0359(3) Uani d 1 . .
    H H23 0.6357 0.5408 0.1552 0.043 Uiso calc 1 . .
    C C24 0.37637(17) 0.53685(11) 0.12704(10) 0.0329(3) Uani d 1 . .
    N N21 0.35664(16) 0.65877(9) 0.13676(9) 0.0388(3) Uani d 1 . .
    O O21 0.21649(15) 0.69525(9) 0.13919(11) 0.0592(3) Uani d 1 . .
    O O22 0.48044(14) 0.71924(8) 0.14138(9) 0.0477(3) Uani d 1 . .
    C C25 0.23130(18) 0.46974(12) 0.10442(12) 0.0394(3) Uani d 1 . .
    H H25 0.1215 0.5018 0.0975 0.047 Uiso calc 1 . .
    C C26 0.24867(18) 0.35511(12) 0.09212(13) 0.0420(3) Uani d 1 . .
    H H26 0.1507 0.3075 0.0758 0.050 Uiso calc 1 . .
loop_
    _atom_site_aniso_label
    _atom_site_aniso_U_11
    _atom_site_aniso_U_22
    _atom_site_aniso_U_33
    _atom_site_aniso_U_12
    _atom_site_aniso_U_13
    _atom_site_aniso_U_23
    O1 0.0519(6) 0.0328(5) 0.0393(5) 0.0013(4) 0.0010(4) -0.0048(4)
    C11 0.0417(7) 0.0300(6) 0.0332(6) -0.0018(5) 0.0122(5) -0.0024(5)
    C12 0.0603(9) 0.0338(7) 0.0329(7) 0.0052(6) 0.0115(6) 0.0050(5)
    C13 0.0597(9) 0.0258(6) 0.0430(8) 0.0006(6) 0.0217(7) 0.0047(5)
    C14 0.0336(6) 0.0294(6) 0.0435(7) -0.0040(5) 0.0176(6) -0.0047(5)
    N11 0.0383(6) 0.0374(6) 0.0580(8) -0.0086(5) 0.0227(6) -0.0107(6)
    O11 0.0338(5) 0.0551(7) 0.0719(8) -0.0026(5) 0.0012(5) -0.0181(6)
    O12 0.0775(8) 0.0332(6) 0.0725(8) -0.0187(5) 0.0357(7) -0.0101(5)
    C15 0.0343(7) 0.0336(7) 0.0393(7) 0.0009(5) 0.0084(5) 0.0012(5)
    C16 0.0406(7) 0.0254(6) 0.0381(7) -0.0007(5) 0.0102(5) 0.0035(5)
    C21 0.0466(7) 0.0309(6) 0.0280(6) -0.0022(5) 0.0098(5) -0.0016(5)
    C22 0.0358(7) 0.0425(7) 0.0290(6) 0.0004(6) 0.0035(5) -0.0008(5)
    C23 0.0371(7) 0.0388(7) 0.0294(6) -0.0090(5) 0.0055(5) -0.0011(5)
    C24 0.0433(7) 0.0308(6) 0.0253(6) -0.0057(5) 0.0106(5) 0.0002(5)
    N21 0.0512(7) 0.0340(6) 0.0327(6) -0.0057(5) 0.0142(5) 0.0016(5)
    O21 0.0606(7) 0.0381(6) 0.0882(9) 0.0030(5) 0.0362(7) 0.0020(6)
    O22 0.0576(6) 0.0370(5) 0.0488(6) -0.0158(5) 0.0153(5) -0.0031(4)
    C25 0.0384(7) 0.0375(7) 0.0458(8) -0.0033(6) 0.0174(6) -0.0044(6)
    C26 0.0420(7) 0.0370(7) 0.0511(8) -0.0107(6) 0.0196(6) -0.0085(6)
_geom_special_details
;
All e.s.d.'s (except the e.s.d. in the dihedral angle between two l.s. planes)
are estimated using the full covariance matrix. The cell e.s.d.'s are taken
into account individually in the estimation of e.s.d.'s in distances, angles
and torsion angles; correlations between e.s.d.'s in cell parameters are only
used when they are defined by crystal symmetry. An approximate (isotropic)
treatment of cell e.s.d.'s is used for estimating e.s.d.'s involving l.s.
planes.
;
loop_
    _geom_bond_atom_site_label_1
    _geom_bond_atom_site_label_2
    _geom_bond_site_symmetry_2
    _geom_bond_distance
    _geom_bond_publ_flag
    O1 C21 . 1.3799(16) ?
    O1 C11 . 1.3824(16) ?
    C11 C16 . 1.3873(18) ?
    C11 C12 . 1.3890(19) ?
    C12 C13 . 1.376(2) ?
    C12 H12 . 0.9500 ?
    C13 C14 . 1.381(2) ?
    C13 H13 . 0.9500 ?
    C14 C15 . 1.3852(18) ?
    C14 N11 . 1.4608(17) ?
    N11 O12 . 1.2325(16) ?
    N11 O11 . 1.2340(17) ?
    C15 C16 . 1.3819(18) ?
    C15 H15 . 0.9500 ?
    C16 H16 . 0.9500 ?
    C21 C22 . 1.3861(19) ?
    C21 C26 . 1.389(2) ?
    C22 C23 . 1.3801(19) ?
    C22 H22 . 0.9500 ?
    C23 C24 . 1.3787(19) ?
    C23 H23 . 0.9500 ?
    C24 C25 . 1.3835(18) ?
    C24 N21 . 1.4677(17) ?
    N21 O22 . 1.2233(15) ?
    N21 O21 . 1.2251(16) ?
    C25 C26 . 1.384(2) ?
    C25 H25 . 0.9500 ?
    C26 H26 . 0.9500 ?
loop_
    _geom_angle_atom_site_label_1
    _geom_angle_atom_site_label_2
    _geom_angle_atom_site_label_3
    _geom_angle_site_symmetry_1
    _geom_angle_site_symmetry_3
    _geom_angle
    _geom_angle_publ_flag
    C21 O1 C11 . . 121.58(10) ?
    O1 C11 C16 . . 123.77(12) ?
    O1 C11 C12 . . 114.87(12) ?
    C16 C11 C12 . . 121.19(12) ?
    C13 C12 C11 . . 119.79(13) ?
    C13 C12 H12 . . 120.1 ?
    C11 C12 H12 . . 120.1 ?
    C12 C13 C14 . . 118.77(12) ?
    C12 C13 H13 . . 120.6 ?
    C14 C13 H13 . . 120.6 ?
    C13 C14 C15 . . 122.02(12) ?
    C13 C14 N11 . . 118.84(12) ?
    C15 C14 N11 . . 119.13(12) ?
    O12 N11 O11 . . 123.66(13) ?
    O12 N11 C14 . . 118.06(13) ?
    O11 N11 C14 . . 118.27(12) ?
    C16 C15 C14 . . 119.16(12) ?
    C16 C15 H15 . . 120.4 ?
    C14 C15 H15 . . 120.4 ?
    C15 C16 C11 . . 119.06(12) ?
    C15 C16 H16 . . 120.5 ?
    C11 C16 H16 . . 120.5 ?
    O1 C21 C22 . . 115.73(12) ?
    O1 C21 C26 . . 122.99(12) ?
    C22 C21 C26 . . 121.14(12) ?
    C23 C22 C21 . . 119.58(13) ?
    C23 C22 H22 . . 120.2 ?
    C21 C22 H22 . . 120.2 ?
    C24 C23 C22 . . 118.95(12) ?
    C24 C23 H23 . . 120.5 ?
    C22 C23 H23 . . 120.5 ?
    C23 C24 C25 . . 122.11(12) ?
    C23 C24 N21 . . 119.17(11) ?
    C25 C24 N21 . . 118.72(12) ?
    O22 N21 O21 . . 123.08(12) ?
    O22 N21 C24 . . 118.53(12) ?
    O21 N21 C24 . . 118.38(11) ?
    C24 C25 C26 . . 118.92(13) ?
    C24 C25 H25 . . 120.5 ?
    C26 C25 H25 . . 120.5 ?
    C25 C26 C21 . . 119.27(12) ?
    C25 C26 H26 . . 120.4 ?
    C21 C26 H26 . . 120.4 ?
loop_
    _geom_hbond_atom_site_label_D
    _geom_hbond_atom_site_label_H
    _geom_hbond_atom_site_label_A
    _geom_hbond_site_symmetry_A
    _geom_hbond_distance_DH
    _geom_hbond_distance_HA
    _geom_hbond_distance_DA
    _geom_hbond_angle_DHA
    C13 H13 O21 1_545 0.95 2.56 3.4413(18) 153
    C23 H23 O11 4_666 0.95 2.31 3.1933(18) 154
    C26 H26 O12 3 0.95 2.42 3.227(2) 143
_shelx_hkl_checksum     14615
_shelx_hkl_file
;
  -1   0   0   39.91    0.80
  -1   0   0   42.10    0.81
   1   0   0   40.61    0.83
   2   0   0   11.17    0.26
  -2   0   0   11.85    0.25
  -3   0   0    1.58    0.07
  -3   0   0    1.60    0.06
   3   0   0    1.60    0.07
   4   0   0    8.05    0.23
  -4   0   0    8.22    0.23
  -4   0   0    8.63    0.21
  -5   0   0    1.95    0.08
   5   0   0    1.83    0.10
  -5   0   0    1.91    0.10
  -6   0   0    6.09    0.18
  -6   0   0    6.23    0.21
   6   0   0    5.98    0.21
  -7   0   0    5.90    0.22
   7   0   0    5.62    0.22
  -8   0   0    0.16    0.06
   8   0   0    0.08    0.05
  -9   0   0    5.87    0.26
   9   0   0    6.22    0.26
 -10   0   0    0.75    0.11
 -11   0   0    0.01    0.06
   0  -1   0    0.01    0.00
   0  -1   0    0.00    0.00
   0   1   0    0.00    0.00
  -1  -1   0    3.93    0.09
  -1  -1   0    4.00    0.10
   1  -1   0    3.74    0.10
  -1  -1   0    3.97    0.10
  -1   1   0    3.89    0.09
  -2  -1   0    1.08    0.04
  -2  -1   0    1.02    0.05
   2  -1   0    1.06    0.05
  -2   1   0    1.08    0.05
   2   1   0    1.14    0.05
  -2   1   0    1.05    0.04
  -3  -1   0    0.05    0.01
  -3  -1   0    0.02    0.02
   3  -1   0    0.01    0.02
  -3   1   0    0.01    0.02
   3   1   0    0.03    0.02
  -3   1   0    0.02    0.01
  -4  -1   0    1.97    0.07
  -4  -1   0    1.93    0.09
   4  -1   0    1.81    0.09
   4   1   0    1.74    0.09
  -4   1   0    1.89    0.09
  -4   1   0    1.68    0.07
   5  -1   0    0.09    0.03
  -5  -1   0    0.07    0.02
  -5  -1   0    0.10    0.03
  -5   1   0    0.04    0.02
  -5   1   0    0.07    0.03
   5   1   0    0.06    0.03
  -6  -1   0    3.52    0.12
   6  -1   0    3.47    0.15
  -6  -1   0    3.63    0.16
  -6   1   0    3.48    0.15
  -6   1   0    3.54    0.13
   6   1   0    3.44    0.15
  -7  -1   0    3.13    0.16
   7  -1   0    3.14    0.16
   7   1   0    3.30    0.16
  -7   1   0    3.22    0.13
  -7   1   0    3.33    0.16
   8  -1   0   -0.05    0.04
  -8  -1   0    0.02    0.04
  -8   1   0    0.01    0.04
   8   1   0   -0.02    0.04
  -9  -1   0    1.94    0.15
   9  -1   0    2.10    0.15
   9   1   0    2.01    0.15
  -9   1   0    2.05    0.15
 -10  -1   0    0.18    0.07
 -10   1   0    0.11    0.07
 -11   1   0    0.22    0.08
   0  -2   0    1.45    0.04
   0  -2   0    1.40    0.05
  -1  -2   0   22.01    0.43
  -1  -2   0   20.56    0.45
  -1  -2   0   20.80    0.43
   1  -2   0   20.88    0.45
  -1   2   0   21.98    0.43
  -1   2   0   21.02    0.44
  -2  -2   0   22.37    0.44
   2  -2   0   21.47    0.47
  -2  -2   0   21.26    0.46
   2   2   0   21.92    0.48
  -2   2   0   21.78    0.45
  -2   2   0   21.78    0.46
  -3  -2   0    4.91    0.15
  -3  -2   0    4.96    0.12
   3  -2   0    4.86    0.15
  -3   2   0    4.78    0.14
  -3   2   0    4.69    0.14
   3   2   0    4.95    0.15
  -4  -2   0   23.01    0.47
  -4  -2   0   22.80    0.51
   4  -2   0   22.69    0.52
   4   2   0   22.81    0.52
  -4   2   0   22.06    0.50
  -4   2   0   22.68    0.49
  -5  -2   0    6.60    0.17
   5  -2   0    6.33    0.20
  -5  -2   0    6.33    0.21
   5   2   0    6.36    0.21
  -5   2   0    6.24    0.20
  -5   2   0    6.71    0.19
  -6  -2   0    0.10    0.04
  -6  -2   0    0.08    0.03
   6  -2   0    0.02    0.03
  -6   2   0    0.09    0.04
   6   2   0    0.01    0.03
  -6   2   0    0.02    0.03
   7  -2   0    0.01    0.04
  -7  -2   0    0.04    0.04
  -7   2   0    0.01    0.04
   7   2   0    0.07    0.04
  -7   2   0    0.04    0.03
  -8  -2   0    1.39    0.12
   8  -2   0    1.78    0.12
   8   2   0    1.71    0.13
  -8   2   0    1.95    0.13
  -9  -2   0    0.43    0.09
   9  -2   0    0.45    0.09
   9   2   0    0.33    0.08
  -9   2   0    0.55    0.09
 -10  -2   0    0.04    0.06
 -10   2   0    0.07    0.06
 -11   2   0    0.06    0.07
   0  -3   0   -0.05    0.01
   0  -3   0   -0.05    0.01
   0   3   0   -0.04    0.01
  -1  -3   0   12.88    0.28
   1  -3   0   13.74    0.27
   1  -3   0   12.89    0.30
  -1   3   0   12.70    0.29
   1   3   0   13.32    0.28
  -2  -3   0   55.56    1.17
  -2  -3   0   58.21    1.11
   2  -3   0   56.97    1.17
  -2  -3   0   55.71    1.13
  -2   3   0   57.66    1.11
  -2   3   0   56.27    1.13
  -3  -3   0    0.06    0.02
   3  -3   0    0.11    0.03
  -3  -3   0    0.07    0.02
  -3   3   0    0.08    0.02
  -3   3   0    0.09    0.02
   3   3   0    0.07    0.02
   4  -3   0   28.31    0.64
  -4  -3   0   28.75    0.58
  -4  -3   0   27.36    0.63
   4   3   0   28.73    0.65
  -4   3   0   28.85    0.62
  -4   3   0   28.86    0.61
   5  -3   0    0.59    0.06
  -5  -3   0    0.49    0.06
  -5  -3   0    0.52    0.04
  -5   3   0    0.54    0.05
  -5   3   0    0.53    0.05
   5   3   0    0.39    0.05
   6  -3   0    0.07    0.04
  -6  -3   0    0.07    0.04
   6   3   0    0.12    0.04
  -6   3   0    0.12    0.04
  -6   3   0    0.11    0.04
   7  -3   0    0.11    0.05
  -7  -3   0    0.04    0.04
   7   3   0    0.00    0.03
  -7   3   0    0.05    0.03
  -7   3   0   -0.01    0.03
  -8  -3   0    2.77    0.17
   8  -3   0    2.97    0.16
   8   3   0    2.94    0.16
  -8   3   0    2.71    0.15
  -9  -3   0    0.41    0.09
   9  -3   0    0.39    0.08
   9   3   0    0.44    0.08
  -9   3   0    0.43    0.08
 -10  -3   0    0.20    0.07
 -10   3   0    0.11    0.07
 -11   3   0    0.02    0.06
   0  -4   0    0.18    0.03
   0  -4   0    0.22    0.02
   0   4   0    0.20    0.03
   1  -4   0   24.96    0.55
  -1  -4   0   24.64    0.55
  -1  -4   0   25.30    0.51
   1  -4   0   24.85    0.49
   1   4   0   25.16    0.52
  -1   4   0   24.36    0.53
  -2  -4   0    7.79    0.20
   2  -4   0    7.36    0.21
  -2  -4   0    7.52    0.21
   2  -4   0    8.07    0.18
   2   4   0    7.73    0.19
  -2   4   0    7.69    0.20
  -3  -4   0   22.24    0.50
  -3  -4   0   22.89    0.47
   3  -4   0   22.98    0.52
  -3   4   0   21.98    0.50
  -3   4   0   22.36    0.47
  -4  -4   0    0.17    0.03
   4  -4   0    0.23    0.04
  -4  -4   0    0.20    0.04
  -4   4   0    0.14    0.03
  -4   4   0    0.27    0.04
   4   4   0    0.18    0.04
  -5  -4   0    0.72    0.05
  -5  -4   0    0.84    0.07
   5  -4   0    0.83    0.07
  -5   4   0    0.74    0.06
  -5   4   0    0.75    0.07
   5   4   0    0.72    0.07
  -6  -4   0    0.11    0.04
   6  -4   0    0.23    0.05
   6   4   0    0.10    0.04
  -6   4   0    0.18    0.04
  -6   4   0    0.15    0.04
   7  -4   0    0.08    0.04
  -7  -4   0    0.02    0.04
  -7   4   0    0.02    0.04
  -7   4   0    0.05    0.04
   7   4   0    0.05    0.04
  -8  -4   0    0.20    0.06
   8  -4   0    0.26    0.07
  -8   4   0    0.20    0.06
   8   4   0    0.23    0.06
   9  -4   0    0.13    0.06
  -9  -4   0    0.17    0.06
  -9   4   0    0.14    0.06
   9   4   0    0.07    0.06
 -10  -4   0   -0.04    0.05
   0  -5   0   -0.02    0.02
   0  -5   0   -0.01    0.01
   0   5   0   -0.01    0.01
  -1  -5   0    9.50    0.26
   1  -5   0   10.09    0.20
  -1  -5   0    9.54    0.22
   1  -5   0    9.81    0.26
  -1   5   0    9.44    0.25
   1   5   0    9.80    0.24
  -2  -5   0    0.06    0.03
   2  -5   0    0.04    0.01
   2  -5   0    0.05    0.02
  -2  -5   0    0.04    0.02
   2   5   0    0.08    0.02
  -2   5   0    0.06    0.02
   3  -5   0    3.39    0.10
  -3  -5   0    3.03    0.12
   3  -5   0    3.23    0.13
  -3  -5   0    3.27    0.13
   3   5   0    3.30    0.11
  -3   5   0    3.26    0.13
   4  -5   0    4.60    0.17
  -4  -5   0    4.81    0.17
  -4   5   0    4.81    0.14
   4   5   0    4.60    0.17
  -4   5   0    4.76    0.17
   5  -5   0    1.07    0.08
  -5  -5   0    1.14    0.06
  -5  -5   0    1.10    0.08
  -5   5   0    1.00    0.07
  -5   5   0    1.21    0.08
   5   5   0    1.11    0.09
   6  -5   0    0.19    0.05
  -6  -5   0    0.21    0.05
   6   5   0    0.25    0.06
  -6   5   0    0.28    0.05
  -6   5   0    0.24    0.05
   7  -5   0    0.21    0.06
  -7  -5   0    0.37    0.07
  -7   5   0    0.25    0.05
  -7   5   0    0.24    0.06
   7   5   0    0.21    0.06
  -8  -5   0    0.02    0.04
   8  -5   0   -0.04    0.04
  -8   5   0   -0.01    0.04
  -8   5   0    0.00    0.04
   8   5   0    0.00    0.04
   9  -5   0    0.19    0.07
  -9  -5   0    0.02    0.05
   9   5   0    0.20    0.07
 -10  -5   0    0.04    0.07
   0  -6   0   33.92    0.76
   0  -6   0   34.78    0.68
   0   6   0   34.54    0.73
  -1  -6   0   58.80    1.28
   1  -6   0   59.57    1.27
   1  -6   0   63.30    1.18
  -1  -6   0   60.44    1.19
  -1   6   0   60.42    1.23
   1   6   0   59.19    1.22
  -2  -6   0   21.12    0.45
   2  -6   0   20.53    0.49
   2  -6   0   20.84    0.42
  -2  -6   0   19.27    0.49
   2   6   0   20.94    0.46
  -2   6   0   20.05    0.47
   3  -6   0    0.01    0.02
  -3  -6   0   -0.02    0.02
  -3  -6   0    0.03    0.03
   3  -6   0    0.03    0.03
   3   6   0    0.03    0.02
  -3   6   0    0.02    0.02
   4  -6   0    0.02    0.02
  -4  -6   0   -0.03    0.02
   4  -6   0    0.02    0.03
  -4   6   0    0.02    0.03
   4   6   0    0.05    0.02
  -5  -6   0    5.22    0.19
   5  -6   0    5.12    0.19
  -5   6   0    5.49    0.20
   5   6   0    4.96    0.20
   6  -6   0    0.53    0.07
  -6  -6   0    0.68    0.08
  -6   6   0    0.64    0.06
   6   6   0    0.63    0.08
  -6   6   0    0.61    0.07
  -7  -6   0    0.02    0.04
   7  -6   0    0.04    0.04
  -7   6   0    0.11    0.05
   7   6   0   -0.04    0.03
  -8  -6   0    0.00    0.04
   8  -6   0    0.01    0.05
   8   6   0    0.03    0.05
  -8   6   0   -0.01    0.04
  -9  -6   0    0.37    0.09
   9   6   0    0.49    0.09
 -10  -6   0    0.25    0.08
   0  -7   0   -0.02    0.02
   0  -7   0   -0.01    0.01
   0   7   0    0.01    0.02
   1  -7   0    2.06    0.11
  -1  -7   0    2.14    0.11
   1  -7   0    2.09    0.05
  -1  -7   0    2.04    0.08
   1   7   0    2.04    0.09
  -1   7   0    1.97    0.10
   2  -7   0    4.72    0.11
  -2  -7   0    4.74    0.18
   2  -7   0    4.66    0.17
  -2  -7   0    4.86    0.15
  -2   7   0    4.99    0.17
   2   7   0    4.89    0.16
   3  -7   0    0.16    0.02
  -3  -7   0    0.20    0.04
  -3  -7   0    0.14    0.04
   3  -7   0    0.08    0.03
   3   7   0    0.10    0.03
  -3   7   0    0.20    0.04
  -4  -7   0    5.97    0.22
   4  -7   0    5.95    0.21
   4  -7   0    6.16    0.17
  -4  -7   0    6.11    0.20
  -4   7   0    6.06    0.22
   4   7   0    6.15    0.18
  -5  -7   0   11.78    0.34
   5  -7   0   11.68    0.35
   5   7   0   11.76    0.36
  -5   7   0   12.01    0.35
  -6  -7   0   -0.02    0.04
   6  -7   0    0.00    0.04
  -6   7   0   -0.02    0.03
   6   7   0   -0.04    0.03
  -7  -7   0    1.09    0.11
   7  -7   0    0.94    0.10
  -7   7   0    1.12    0.10
   7   7   0    0.68    0.09
   8  -7   0    0.20    0.07
  -8  -7   0    0.19    0.07
   8   7   0    0.30    0.08
  -8   7   0    0.24    0.07
  -9  -7   0    0.02    0.06
   9   7   0    0.07    0.06
   0  -8   0    4.01    0.10
   0  -8   0    4.10    0.16
   0   8   0    3.89    0.15
  -1  -8   0    0.90    0.05
  -1  -8   0    0.83    0.08
   1  -8   0    0.94    0.08
  -1   8   0    0.96    0.07
   1   8   0    0.84    0.07
   2  -8   0    0.79    0.08
  -2  -8   0    0.66    0.07
  -2  -8   0    0.75    0.06
  -2   8   0    0.82    0.07
   2   8   0    0.71    0.06
  -3  -8   0    3.74    0.14
   3  -8   0    3.65    0.16
  -3  -8   0    3.85    0.17
  -3   8   0    3.84    0.16
   3   8   0    3.99    0.14
  -4  -8   0    0.13    0.05
  -4  -8   0    0.10    0.05
   4  -8   0    0.16    0.05
   4   8   0    0.24    0.04
  -4   8   0    0.23    0.06
  -5  -8   0    2.58    0.14
   5  -8   0    2.62    0.15
  -5   8   0    2.52    0.14
   5   8   0    2.36    0.14
  -6  -8   0    3.86    0.18
   6  -8   0    3.74    0.18
  -6   8   0    3.98    0.19
   6   8   0    3.80    0.19
  -7  -8   0    0.29    0.07
   7  -8   0    0.30    0.07
  -7   8   0    0.32    0.07
   7   8   0    0.21    0.07
  -8  -8   0    0.25    0.08
   8  -8   0    0.36    0.08
   8   8   0    0.31    0.08
  -8   8   0    0.28    0.07
  -9  -8   0    0.07    0.06
   9   8   0    0.12    0.07
   0  -9   0   -0.03    0.03
   0   9   0    0.03    0.03
  -1  -9   0    0.68    0.05
  -1  -9   0    0.81    0.08
   1  -9   0    0.58    0.07
  -1   9   0    0.66    0.07
   1   9   0    0.59    0.06
  -2  -9   0    0.60    0.05
   2  -9   0    0.61    0.07
  -2  -9   0    0.57    0.08
   2   9   0    0.57    0.06
  -2   9   0    0.51    0.07
  -3  -9   0   55.22    1.14
  -3  -9   0   54.80    1.23
   3  -9   0   53.70    1.22
   3   9   0   55.10    1.14
  -3   9   0   54.54    1.18
  -4  -9   0    0.64    0.08
  -4  -9   0    0.61    0.07
   4  -9   0    0.63    0.08
  -4   9   0    0.67    0.08
   4   9   0    0.62    0.06
  -5  -9   0    0.13    0.05
   5  -9   0    0.11    0.05
   5   9   0    0.20    0.06
  -5   9   0    0.16    0.05
  -6  -9   0    3.82    0.18
   6  -9   0    3.83    0.19
  -6   9   0    4.06    0.20
   6   9   0    3.63    0.20
   7  -9   0    0.13    0.06
  -7  -9   0    0.26    0.07
  -7   9   0    0.11    0.06
   7   9   0    0.21    0.07
  -8  -9   0    0.44    0.09
   8  -9   0    0.32    0.08
  -8   9   0    0.31    0.08
   8   9   0    0.36    0.09
  -9  -9   0    0.08    0.07
   9   9   0    0.05    0.07
   0 -10   0    7.74    0.27
   0  10   0    7.33    0.25
   1 -10   0    0.03    0.04
  -1 -10   0    0.05    0.04
  -1  10   0    0.00    0.03
   1  10   0    0.01    0.03
  -2 -10   0   20.15    0.54
   2 -10   0   19.88    0.53
   2  10   0   20.02    0.49
  -2  10   0   18.87    0.51
   3 -10   0    0.45    0.08
  -3 -10   0    0.48    0.06
  -3 -10   0    0.48    0.08
  -3  10   0    0.47    0.07
   3  10   0    0.52    0.06
  -4 -10   0    0.68    0.07
  -4 -10   0    0.44    0.08
   4 -10   0    0.62    0.08
  -4  10   0    0.75    0.09
   5 -10   0    0.02    0.04
  -5 -10   0    0.09    0.04
  -5  10   0    0.09    0.05
  -6 -10   0    0.05    0.04
   6 -10   0    0.10    0.06
  -6  10   0    0.07    0.05
   6  10   0    0.06    0.05
  -7 -10   0    0.91    0.11
   7 -10   0    0.84    0.11
  -7  10   0    0.87    0.11
   7  10   0    0.80    0.11
   8 -10   0    1.10    0.13
  -8 -10   0    1.42    0.14
  -8  10   0    1.23    0.13
   8  10   0    1.05    0.13
  -9 -10   0    0.12    0.07
  -9  10   0    0.07    0.07
   9  10   0    0.05    0.07
   0 -11   0   -0.01    0.04
   0  11   0   -0.04    0.03
  -1 -11   0    0.01    0.04
   1 -11   0    0.03    0.04
  -1  11   0    0.01    0.04
   1  11   0    0.05    0.04
  -2 -11   0   10.24    0.35
   2 -11   0   10.37    0.34
  -2  11   0    9.83    0.32
   2  11   0    9.69    0.30
  -3 -11   0    1.07    0.11
   3 -11   0    1.01    0.11
  -3  11   0    1.07    0.10
   3  11   0    1.13    0.09
   4 -11   0   -0.04    0.04
  -4 -11   0    0.02    0.04
  -4  11   0   -0.01    0.04
  -5 -11   0    1.76    0.12
   5 -11   0    1.73    0.13
  -5  11   0    1.70    0.14
   6 -11   0   -0.02    0.05
  -6 -11   0    0.07    0.05
  -6  11   0   -0.04    0.04
   6  11   0   -0.02    0.05
  -7 -11   0    0.01    0.05
   7 -11   0    0.01    0.06
   7  11   0   -0.04    0.05
  -7  11   0   -0.04    0.04
   8 -11   0    0.18    0.08
  -8 -11   0    0.15    0.08
   8  11   0    0.15    0.08
  -8  11   0    0.15    0.08
   0 -12   0    2.79    0.17
   0  12   0    2.59    0.15
  -1 -12   0    0.41    0.08
   1 -12   0    0.45    0.08
  -1  12   0    0.50    0.08
   1  12   0    0.55    0.07
  -2 -12   0    1.07    0.12
   2 -12   0    1.25    0.12
  -2  12   0    1.64    0.12
   2  12   0    1.35    0.10
   3 -12   0    0.09    0.05
  -3 -12   0    0.11    0.06
  -3  12   0    0.12    0.05
   3  12   0    0.13    0.05
   4 -12   0    0.72    0.10
  -4 -12   0    0.55    0.10
  -4  12   0    0.69    0.10
   5 -12   0    0.39    0.09
  -5 -12   0    0.37    0.09
  -5  12   0    0.39    0.08
   6 -12   0    0.02    0.06
   6  12   0    0.01    0.05
  -6  12   0    0.01    0.05
   7 -12   0    0.27    0.09
  -7  12   0    0.39    0.10
   7  12   0    0.39    0.10
  -8  12   0   -0.01    0.07
   0 -13   0    0.01    0.04
   0  13   0    0.00    0.04
  -1 -13   0    0.71    0.10
   1 -13   0    0.72    0.10
  -1  13   0    0.75    0.09
   1  13   0    0.65    0.09
  -2 -13   0    0.55    0.10
   2 -13   0    0.64    0.10
   2  13   0    0.84    0.09
  -2  13   0    0.48    0.09
   3 -13   0    0.03    0.05
  -3 -13   0    0.00    0.04
  -3  13   0    0.05    0.05
   4 -13   0   -0.02    0.05
  -4 -13   0   -0.03    0.05
  -4  13   0   -0.03    0.04
  -5 -13   0    0.79    0.12
   5 -13   0    0.87    0.12
  -5  13   0    0.76    0.11
   6 -13   0    1.07    0.13
  -6  13   0    1.16    0.13
   6  13   0    0.86    0.13
   7 -13   0    0.03    0.06
   7  13   0   -0.02    0.06
  -7  13   0    0.02    0.06
   0 -14   0    0.93    0.12
   0  14   0    0.62    0.09
  -1 -14   0    0.01    0.05
   1 -14   0    0.04    0.05
   1  14   0   -0.01    0.04
  -1  14   0    0.04    0.05
  -2 -14   0    0.10    0.06
   2 -14   0    0.01    0.05
   2  14   0    0.15    0.06
  -2  14   0    0.11    0.06
  -3 -14   0    0.27    0.08
   3 -14   0    0.23    0.08
  -3  14   0    0.22    0.07
  -4 -14   0    1.08    0.14
   4 -14   0    1.27    0.14
  -4  14   0    1.06    0.13
   5 -14   0    1.20    0.14
  -5  14   0    1.40    0.15
   6 -14   0    0.10    0.08
  -6  14   0    0.03    0.06
   6  14   0   -0.02    0.06
   0 -15   0    0.01    0.05
   0  15   0   -0.03    0.04
   1 -15   0    0.64    0.11
  -1 -15   0    0.39    0.09
  -1  15   0    0.59    0.10
   1  15   0    0.66    0.10
   2 -15   0    0.53    0.11
  -2 -15   0    0.72    0.12
  -2  15   0    0.66    0.11
   2  15   0    0.60    0.09
   3 -15   0    0.59    0.11
  -3 -15   0    0.97    0.14
  -3  15   0    0.64    0.11
  -4 -15   0    0.01    0.06
   4 -15   0    0.01    0.06
  -4  15   0    0.08    0.07
   5 -15   0    0.01    0.06
   0 -16   0    0.17    0.08
   0  16   0    0.31    0.08
  -1 -16   0    0.69    0.12
   1 -16   0    0.66    0.12
  -1  16   0    0.93    0.12
   1  16   0    0.99    0.12
   2 -16   0    0.02    0.07
  -2 -16   0    0.00    0.06
  -2  16   0    0.04    0.06
   3 -16   0   -0.04    0.06
  -3  16   0   -0.01    0.06
   0  17   0   -0.03    0.05
   1  17   0    0.34    0.09
 -11   0   1    0.06    0.07
  10   0  -1   -0.02    0.05
 -10   0   1    0.03    0.05
   9   0  -1    0.02    0.05
  -9   0   1    0.00    0.04
   8   0  -1    0.00    0.04
  -8   0   1   -0.01    0.03
  -7   0   1   -0.01    0.03
   7   0  -1   -0.04    0.04
   6   0  -1    0.01    0.03
  -6   0   1    0.00    0.03
  -6   0   1    0.00    0.02
   5   0  -1    0.02    0.02
  -5   0   1   -0.01    0.02
  -5   0   1   -0.01    0.01
   4   0  -1   -0.01    0.02
  -4   0   1    0.03    0.01
  -4   0   1   -0.01    0.02
  -3   0   1    0.00    0.02
   3   0  -1   -0.01    0.02
  -3   0   1    0.00    0.01
  -2   0   1   -0.05    0.01
  -2   0   1   -0.03    0.01
   2   0  -1   -0.02    0.01
  -1   0   1   -0.97    0.02
  -1   0   1   -1.02    0.02
   0   0   1   -0.01    0.00
   0   0  -1   -0.01    0.00
   1   0   1   -0.01    0.01
  -1   0  -1    0.00    0.01
  -1   0  -1    0.00    0.01
  -2   0  -1    0.02    0.02
   2   0   1   -0.02    0.01
  -2   0  -1    0.00    0.01
  -3   0  -1    0.04    0.02
   3   0   1    0.00    0.01
  -3   0  -1   -0.02    0.01
  -4   0  -1   -0.01    0.02
   4   0   1   -0.01    0.02
  -4   0  -1    0.01    0.02
  -5   0  -1    0.01    0.02
   5   0   1   -0.02    0.02
  -5   0  -1    0.02    0.02
  -6   0  -1    0.01    0.03
   6   0   1   -0.04    0.03
  -6   0  -1   -0.04    0.03
   7   0   1    0.01    0.04
  -7   0  -1    0.00    0.03
  -7   0  -1    0.05    0.04
  -8   0  -1   -0.03    0.04
   8   0   1    0.02    0.04
  -9   0  -1   -0.04    0.05
 -10   0  -1    0.01    0.06
 -11  -1   1    1.90    0.17
 -11   1   1    1.92    0.17
  10  -1  -1    0.33    0.08
 -10  -1   1    0.36    0.09
  10   1  -1    0.36    0.09
 -10   1   1    0.33    0.08
  -9  -1   1    0.16    0.06
   9  -1  -1    0.34    0.08
   9   1  -1    0.23    0.07
  -9   1   1    0.18    0.06
  -8  -1   1    0.53    0.08
   8  -1  -1    0.55    0.08
   8   1  -1    0.55    0.08
  -8   1   1    0.60    0.08
   7  -1  -1    6.46    0.24
  -7  -1   1    6.41    0.24
  -7   1   1    6.34    0.23
   7   1  -1    6.60    0.24
  -6  -1   1    0.28    0.05
   6  -1  -1    0.30    0.06
  -6  -1   1    0.30    0.03
  -6   1   1    0.28    0.05
  -6   1   1    0.38    0.04
   6   1  -1    0.36    0.06
   5  -1  -1    0.01    0.02
  -5  -1   1    0.03    0.02
  -5  -1   1    0.00    0.01
  -5   1   1    0.02    0.02
   5   1  -1   -0.03    0.02
  -5   1   1    0.03    0.02
  -4  -1   1    1.62    0.06
  -4  -1   1    1.57    0.08
   4  -1  -1    1.51    0.08
  -4   1   1    1.55    0.06
  -4   1   1    1.59    0.08
   4   1  -1    1.58    0.08
  -3  -1   1   24.91    0.53
  -3  -1   1   25.73    0.50
   3  -1  -1   24.19    0.55
  -3   1   1   23.50    0.52
  -3   1   1   25.00    0.51
   3   1  -1   25.19    0.55
  -2  -1   1   49.83    1.00
   2  -1  -1   49.12    1.03
  -2  -1   1   51.79    1.03
   2   1  -1   49.46    1.03
  -2   1   1   50.30    0.98
  -2   1   1   50.27    0.99
   1  -1  -1    0.09    0.01
  -1  -1   1    0.08    0.01
  -1   1   1    0.10    0.01
  -1   1   1    0.08    0.01
   1   1  -1    0.06    0.01
   1   1  -1    0.06    0.01
   0  -1   1    4.74    0.10
   0  -1  -1    4.13    0.10
   0  -1   1    4.07    0.10
   0  -1  -1    4.23    0.10
   0   1  -1    4.10    0.10
   0   1   1    4.31    0.09
  -1  -1  -1  181.73    3.73
  -1  -1  -1  192.21    3.88
   1  -1   1  195.73    3.89
  -1  -1  -1  186.01    3.74
  -1   1  -1  198.64    3.68
  -2  -1  -1    0.70    0.04
  -2  -1  -1    0.73    0.04
   2  -1   1    0.61    0.04
   2   1   1    0.71    0.04
  -2   1  -1    0.68    0.04
  -2   1  -1    0.68    0.04
   3  -1   1    1.14    0.06
  -3  -1  -1    1.26    0.06
  -3  -1  -1    1.26    0.06
   3   1   1    1.17    0.06
  -3   1  -1    1.15    0.06
  -3   1  -1    1.11    0.06
   4  -1   1    2.31    0.10
  -4  -1  -1    2.29    0.10
  -4  -1  -1    2.48    0.09
   4   1   1    2.34    0.10
  -4   1  -1    2.39    0.10
  -4   1  -1    2.13    0.09
  -5  -1  -1   11.16    0.31
  -5  -1  -1   10.76    0.27
   5  -1   1   11.26    0.30
  -5   1  -1   11.03    0.30
  -5   1  -1   10.72    0.28
   5   1   1   11.34    0.30
   6  -1   1   10.04    0.30
  -6  -1  -1   10.14    0.27
  -6  -1  -1    9.78    0.30
  -6   1  -1   10.24    0.30
   6   1   1   10.17    0.30
  -6   1  -1   10.33    0.28
  -7  -1  -1    1.47    0.11
   7  -1   1    1.28    0.10
   7   1   1    1.30    0.10
  -7   1  -1    1.32    0.09
  -7   1  -1    1.17    0.10
  -8  -1  -1    0.25    0.07
   8  -1   1    0.39    0.07
  -8   1  -1    0.39    0.07
   8   1   1    0.38    0.07
  -9  -1  -1    3.61    0.20
  -9   1  -1    3.24    0.19
 -10  -1  -1    1.66    0.16
 -10   1  -1    1.55    0.15
 -11  -2   1    0.06    0.06
 -11   2   1    0.03    0.07
 -10  -2   1    0.02    0.05
  10  -2  -1    0.00    0.06
  10   2  -1   -0.02    0.05
 -10   2   1    0.12    0.06
  -9  -2   1    0.08    0.05
   9  -2  -1    0.07    0.05
   9   2  -1    0.00    0.05
  -9   2   1    0.06    0.05
   8  -2  -1    1.97    0.13
  -8  -2   1    1.70    0.13
  -8   2   1    1.95    0.13
   8   2  -1    2.07    0.14
  -7  -2   1   10.15    0.32
   7  -2  -1   10.19    0.32
  -7   2   1   10.29    0.31
  -7   2   1   10.43    0.28
   7   2  -1    9.79    0.32
   6  -2  -1    5.02    0.19
  -6  -2   1    5.29    0.20
  -6   2   1    5.02    0.18
   6   2  -1    5.37    0.20
  -6   2   1    5.32    0.17
  -5  -2   1    6.96    0.16
   5  -2  -1    6.97    0.22
  -5  -2   1    6.80    0.22
  -5   2   1    7.00    0.21
   5   2  -1    6.96    0.22
  -5   2   1    6.75    0.19
  -4  -2   1    2.39    0.07
   4  -2  -1    2.22    0.10
  -4  -2   1    2.01    0.10
   4   2  -1    2.17    0.10
  -4   2   1    2.14    0.09
  -4   2   1    2.37    0.09
   3  -2  -1    3.37    0.12
  -3  -2   1    3.43    0.08
  -3  -2   1    3.17    0.11
  -3   2   1    3.20    0.10
   3   2  -1    3.12    0.11
  -3   2   1    3.34    0.10
  -2  -2   1  147.41    2.86
   2  -2  -1  145.09    2.95
   2   2  -1  151.12    2.89
  -2   2   1  147.63    2.84
  -2   2   1  147.42    2.85
   2   2  -1  146.75    2.96
  -1  -2   1    0.44    0.03
  -1  -2   1    0.43    0.03
   1  -2  -1    0.43    0.03
   1   2  -1    0.48    0.02
  -1   2   1    0.47    0.02
  -1   2   1    0.48    0.03
   0  -2   1   78.75    1.58
   0  -2   1   77.75    1.53
   0  -2  -1   78.81    1.55
   0  -2  -1   78.67    1.59
   0  -2  -1   79.69    1.53
  -1  -2  -1   73.35    1.46
  -1  -2  -1   72.90    1.41
   1  -2   1   73.28    1.46
   1  -2   1   74.22    1.41
  -1  -2  -1   70.26    1.41
  -1   2  -1   69.87    1.41
  -2  -2  -1    0.13    0.02
  -2  -2  -1    0.18    0.02
   2  -2   1    0.12    0.02
  -2   2  -1    0.21    0.02
  -2   2  -1    0.19    0.03
  -3  -2  -1   55.38    1.09
  -3  -2  -1   54.38    1.11
   3  -2   1   54.98    1.13
  -3   2  -1   54.87    1.10
  -3   2  -1   54.17    1.10
   3   2   1   55.11    1.14
   4  -2   1    1.57    0.08
  -4  -2  -1    1.55    0.07
  -4  -2  -1    1.60    0.09
  -4   2  -1    1.62    0.08
   4   2   1    1.70    0.08
  -4   2  -1    1.61    0.08
   5  -2   1    3.55    0.14
  -5  -2  -1    3.60    0.12
  -5  -2  -1    3.38    0.14
  -5   2  -1    3.38    0.14
  -5   2  -1    3.57    0.13
   5   2   1    3.64    0.14
  -6  -2  -1    0.11    0.04
   6  -2   1    0.15    0.04
  -6  -2  -1    0.13    0.03
  -6   2  -1    0.11    0.04
   6   2   1    0.12    0.04
  -6   2  -1    0.16    0.04
  -7  -2  -1    0.03    0.04
   7  -2   1    0.06    0.04
  -7   2  -1   -0.07    0.03
  -7   2  -1    0.01    0.03
   7   2   1    0.02    0.04
   8  -2   1    2.93    0.16
  -8  -2  -1    2.80    0.17
  -8   2  -1    2.70    0.16
   8   2   1    3.06    0.16
  -9  -2  -1    1.00    0.11
  -9   2  -1    1.18    0.12
 -10  -2  -1   -0.02    0.05
 -10   2  -1   -0.03    0.05
 -11   3   1    0.06    0.06
  10  -3  -1   -0.04    0.05
 -10  -3   1    0.06    0.05
  10   3  -1    0.02    0.06
 -10   3   1    0.05    0.06
  -9  -3   1   -0.02    0.04
   9  -3  -1    0.00    0.05
   9   3  -1    0.02    0.05
  -9   3   1    0.05    0.05
  -8  -3   1    0.30    0.07
   8  -3  -1    0.43    0.08
  -8   3   1    0.35    0.07
   8   3  -1    0.39    0.08
   7  -3  -1    1.74    0.12
  -7  -3   1    1.71    0.12
  -7   3   1    1.79    0.11
  -7   3   1    1.74    0.10
   7   3  -1    1.72    0.12
   6  -3  -1    5.57    0.20
  -6  -3   1    5.53    0.20
   6   3  -1    5.38    0.21
  -6   3   1    5.60    0.19
  -6   3   1    5.40    0.18
  -5  -3   1    0.56    0.06
   5  -3  -1    0.71    0.07
  -5  -3   1    0.70    0.04
   5   3  -1    0.59    0.06
  -5   3   1    0.66    0.05
  -5   3   1    0.67    0.06
   4  -3  -1    1.43    0.08
  -4  -3   1    1.47    0.08
  -4  -3   1    1.52    0.05
   4   3  -1    1.41    0.08
  -4   3   1    1.23    0.07
  -4   3   1    1.42    0.07
  -3  -3   1    0.94    0.06
   3  -3  -1    0.94    0.06
   3   3  -1    0.84    0.03
   3   3  -1    0.84    0.06
  -3   3   1    0.75    0.05
  -3   3   1    0.90    0.05
   2  -3  -1   12.63    0.30
  -2  -3   1   12.27    0.30
  -2  -3   1   12.53    0.29
  -2   3   1   12.51    0.26
   2   3  -1   12.94    0.26
  -2   3   1   12.07    0.29
  -1  -3   1   10.34    0.25
  -1  -3   1   10.29    0.23
   1  -3  -1   10.42    0.25
   1   3  -1   10.37    0.23
  -1   3   1   10.46    0.24
   0  -3   1    3.49    0.10
   0  -3  -1    3.41    0.11
   0  -3   1    3.56    0.09
   0  -3  -1    3.57    0.08
   0   3   1    3.50    0.10
   0   3  -1    3.37    0.10
  -1  -3  -1   44.04    0.88
   1  -3   1   45.14    0.87
   1  -3   1   44.93    0.91
  -1  -3  -1   44.12    0.92
  -1  -3  -1   44.29    0.88
  -1   3  -1   42.76    0.89
  -2  -3  -1    5.66    0.16
   2  -3   1    5.71    0.16
  -2  -3  -1    5.64    0.15
  -2  -3  -1    5.64    0.15
   2  -3   1    5.82    0.15
  -2   3  -1    5.67    0.16
   3  -3   1    0.47    0.04
  -3  -3  -1    0.53    0.05
  -3  -3  -1    0.47    0.04
   3   3   1    0.51    0.05
  -3   3  -1    0.52    0.04
  -3   3  -1    0.54    0.05
  -4  -3  -1    7.61    0.23
   4  -3   1    7.67    0.22
  -4  -3  -1    7.88    0.20
  -4   3  -1    7.96    0.22
  -4   3  -1    7.89    0.22
   4   3   1    7.51    0.22
  -5  -3  -1    5.09    0.19
  -5  -3  -1    5.38    0.16
   5  -3   1    5.43    0.18
   5   3   1    5.42    0.19
  -5   3  -1    5.29    0.18
  -5   3  -1    5.51    0.18
  -6  -3  -1    3.47    0.16
  -6  -3  -1    3.43    0.12
   6  -3   1    3.14    0.14
   6   3   1    3.48    0.15
  -6   3  -1    3.40    0.15
  -6   3  -1    3.14    0.14
  -7  -3  -1    0.49    0.07
   7  -3   1    0.40    0.07
  -7   3  -1    0.48    0.07
  -7   3  -1    0.54    0.07
   7   3   1    0.35    0.06
   8  -3   1    1.34    0.11
  -8  -3  -1    1.19    0.12
   8   3   1    1.25    0.11
  -8   3  -1    1.46    0.12
  -9  -3  -1    0.29    0.08
  -9   3  -1    0.25    0.07
 -10  -3  -1    0.00    0.06
 -10   3  -1   -0.02    0.05
  10  -4  -1    0.61    0.10
 -10  -4   1    0.59    0.10
  10   4  -1    0.59    0.11
   9  -4  -1    0.31    0.08
  -9  -4   1    0.24    0.07
   9   4  -1    0.23    0.07
  -9   4   1    0.24    0.07
   8  -4  -1    2.49    0.15
  -8  -4   1    2.33    0.15
   8   4  -1    2.48    0.15
  -8   4   1    2.21    0.13
  -7  -4   1    0.27    0.06
   7  -4  -1    0.27    0.06
  -7   4   1    0.25    0.05
   7   4  -1    0.21    0.06
  -7   4   1    0.29    0.05
  -6  -4   1    0.11    0.04
   6  -4  -1    0.05    0.04
  -6   4   1    0.05    0.03
   6   4  -1    0.04    0.04
  -6   4   1    0.06    0.03
   5  -4  -1    3.96    0.16
  -5  -4   1    4.19    0.16
  -5  -4   1    4.26    0.11
  -5   4   1    4.00    0.15
   5   4  -1    3.99    0.16
  -5   4   1    4.23    0.14
  -4  -4   1   39.65    0.85
   4  -4  -1   39.34    0.88
   4   4  -1   40.65    0.79
   4   4  -1   38.90    0.88
  -4   4   1   40.62    0.84
  -4   4   1   39.73    0.82
   3  -4  -1    1.42    0.08
  -3  -4   1    1.30    0.07
   3   4  -1    1.41    0.05
  -3   4   1    1.38    0.07
  -3   4   1    1.38    0.06
   3   4  -1    1.26    0.08
  -2  -4   1    0.18    0.03
  -2  -4   1    0.17    0.03
   2  -4  -1    0.21    0.03
  -2   4   1    0.21    0.02
  -2   4   1    0.18    0.03
   2   4  -1    0.24    0.02
  -1  -4   1   70.71    1.46
   1  -4  -1   70.92    1.45
  -1  -4   1   72.10    1.39
  -1   4   1   70.08    1.40
   1   4  -1   70.20    1.39
   0  -4   1   14.40    0.30
   0  -4  -1   13.88    0.33
   0  -4   1   13.72    0.33
   0  -4  -1   14.23    0.29
   0   4  -1   13.89    0.31
   0   4   1   13.83    0.32
   1  -4   1    8.94    0.20
  -1  -4  -1    8.86    0.20
   1  -4   1    8.68    0.22
  -1  -4  -1    8.67    0.23
   1   4   1    8.86    0.21
  -2  -4  -1    6.13    0.16
   2  -4   1    6.17    0.18
  -2  -4  -1    6.23    0.18
  -2  -4  -1    5.95    0.17
   2  -4   1    6.46    0.16
  -2   4  -1    6.13    0.18
   3  -4   1   37.88    0.77
   3  -4   1   38.01    0.81
  -3  -4  -1   37.03    0.82
  -3  -4  -1   37.19    0.79
  -3  -4  -1   37.86    0.77
  -3   4  -1   36.49    0.79
  -4  -4  -1    0.15    0.04
  -4  -4  -1    0.17    0.03
   4  -4   1    0.16    0.03
  -4   4  -1    0.16    0.03
   4   4   1    0.24    0.04
  -4   4  -1    0.17    0.04
  -5  -4  -1    3.55    0.12
   5  -4   1    3.47    0.14
  -5  -4  -1    3.72    0.16
  -5   4  -1    3.69    0.14
  -5   4  -1    3.72    0.15
   5   4   1    3.37    0.15
  -6  -4  -1    1.54    0.11
   6  -4   1    1.70    0.10
  -6   4  -1    1.58    0.10
   6   4   1    1.38    0.10
  -6   4  -1    1.46    0.09
  -7  -4  -1    0.17    0.05
   7  -4   1    0.08    0.05
  -7   4  -1    0.09    0.04
   7   4   1    0.12    0.05
  -7   4  -1    0.02    0.04
  -8  -4  -1    1.28    0.12
   8  -4   1    1.52    0.12
  -8   4  -1    1.48    0.11
   8   4   1    1.63    0.12
  -8   4  -1    1.57    0.12
  -9  -4  -1    1.12    0.12
  -9   4  -1    0.95    0.11
 -10  -4  -1   -0.04    0.05
 -10   4  -1    0.00    0.06
  10  -5  -1    0.00    0.06
 -10  -5   1   -0.03    0.05
  10   5  -1    0.06    0.06
   9  -5  -1    0.61    0.10
  -9  -5   1    0.53    0.09
   9   5  -1    0.53    0.09
  -8  -5   1    0.19    0.06
   8  -5  -1    0.23    0.06
  -8   5   1    0.19    0.05
   8   5  -1    0.19    0.06
  -8   5   1    0.25    0.06
   7  -5  -1    2.10    0.13
  -7  -5   1    2.04    0.13
   7   5  -1    1.95    0.13
  -7   5   1    2.12    0.12
  -7   5   1    2.08    0.12
  -6  -5   1    3.96    0.18
   6  -5  -1    4.17    0.18
  -6   5   1    4.35    0.16
  -6   5   1    4.06    0.16
   6   5  -1    4.09    0.18
  -5  -5   1    1.73    0.10
   5  -5  -1    1.83    0.11
   5   5  -1    1.61    0.10
  -5   5   1    1.63    0.08
  -5   5   1    1.56    0.09
   4  -5  -1    1.88    0.10
  -4  -5   1    2.12    0.10
   4   5  -1    2.04    0.07
  -4   5   1    1.89    0.10
   4   5  -1    1.98    0.11
  -4   5   1    1.99    0.08
  -3  -5   1    0.92    0.06
   3  -5  -1    0.87    0.06
  -3  -5   1    0.82    0.07
  -3   5   1    0.85    0.04
  -3   5   1    0.89    0.06
   3   5  -1    0.86    0.05
   2  -5  -1   -0.01    0.02
  -2  -5   1   -0.04    0.02
   2  -5  -1   -0.01    0.01
  -2  -5   1   -0.01    0.02
  -2   5   1    0.00    0.02
   2   5  -1   -0.02    0.01
  -1  -5   1   11.41    0.30
  -1  -5   1   12.14    0.27
   1  -5  -1   11.70    0.30
  -1   5   1   11.61    0.29
   1   5  -1   12.12    0.28
   0  -5  -1   12.75    0.26
   0  -5   1   12.97    0.27
   0  -5  -1   12.38    0.31
   0  -5   1   12.20    0.31
   0   5  -1   12.78    0.30
   0   5   1   12.40    0.30
  -1  -5  -1   26.83    0.60
   1  -5   1   26.94    0.54
  -1  -5  -1   26.74    0.55
   1  -5   1   27.23    0.60
  -1   5  -1   26.60    0.58
   1   5   1   27.42    0.57
   2  -5   1   18.47    0.38
  -2  -5  -1   17.88    0.40
  -2  -5  -1   17.52    0.43
   2  -5   1   17.92    0.42
  -2   5  -1   17.45    0.42
   2   5   1   18.10    0.40
   3  -5   1    1.86    0.08
  -3  -5  -1    1.82    0.10
  -3  -5  -1    1.75    0.09
   3  -5   1    2.03    0.09
  -3  -5  -1    1.87    0.08
  -3   5  -1    1.85    0.10
   4  -5   1    0.60    0.05
   4  -5   1    0.62    0.06
  -4  -5  -1    0.62    0.05
  -4  -5  -1    0.53    0.06
  -4   5  -1    0.46    0.05
   4   5   1    0.65    0.06
  -5  -5  -1    0.37    0.06
   5  -5   1    0.38    0.05
  -5  -5  -1    0.46    0.05
  -5   5  -1    0.49    0.06
   5   5   1    0.32    0.05
   6  -5   1    1.16    0.09
  -6  -5  -1    1.16    0.10
  -6   5  -1    1.10    0.09
  -6   5  -1    1.27    0.09
   6   5   1    1.29    0.10
  -7  -5  -1   -0.01    0.04
   7  -5   1    0.01    0.04
  -7   5  -1    0.01    0.04
  -7   5  -1    0.05    0.04
   7   5   1    0.04    0.04
   8  -5   1    1.21    0.11
  -8  -5  -1    1.37    0.13
  -8   5  -1    1.31    0.11
  -8   5  -1    1.28    0.11
   8   5   1    1.17    0.12
  -9  -5  -1    0.31    0.08
 -10  -5  -1    0.40    0.10
 -10  -6   1    0.17    0.08
  10   6  -1    0.34    0.09
  -9  -6   1    0.12    0.06
   9  -6  -1    0.07    0.06
   9   6  -1    0.00    0.05
  -8  -6   1   -0.04    0.04
   8  -6  -1    0.02    0.04
  -8   6   1    0.02    0.04
   8   6  -1   -0.01    0.04
  -7  -6   1    0.62    0.08
   7  -6  -1    0.57    0.08
  -7   6   1    0.65    0.08
   7   6  -1    0.49    0.08
  -6  -6   1    0.38    0.06
   6  -6  -1    0.28    0.06
   6   6  -1    0.33    0.06
  -6   6   1    0.31    0.06
   5  -6  -1    1.95    0.12
  -5  -6   1    2.00    0.11
  -5   6   1    2.12    0.09
   5   6  -1    1.75    0.12
  -5   6   1    2.01    0.11
   4  -6  -1    3.78    0.16
  -4  -6   1    3.82    0.15
  -4   6   1    4.20    0.16
   4   6  -1    4.05    0.17
   4   6  -1    4.00    0.12
  -4   6   1    4.06    0.12
   3  -6  -1    6.36    0.15
  -3  -6   1    6.11    0.21
   3  -6  -1    6.03    0.20
  -3  -6   1    6.49    0.19
   3   6  -1    6.22    0.17
  -3   6   1    6.12    0.20
  -2  -6   1   10.46    0.26
  -2  -6   1   10.68    0.30
   2  -6  -1   11.17    0.30
  -2   6   1   10.33    0.28
   2   6  -1   10.97    0.26
   1  -6  -1    0.43    0.05
  -1  -6   1    0.38    0.05
  -1  -6   1    0.36    0.03
  -1   6   1    0.28    0.04
   1   6  -1    0.34    0.04
   0  -6  -1   53.69    1.14
   0  -6  -1   54.89    1.05
   0  -6   1   52.36    1.14
   0  -6   1   55.55    1.06
   0   6   1   53.18    1.10
   0   6  -1   52.48    1.10
  -1  -6  -1   12.78    0.34
  -1  -6  -1   12.68    0.29
   1  -6   1   13.00    0.28
   1  -6   1   12.58    0.33
  -1   6  -1   13.11    0.32
   1   6   1   13.06    0.32
  -2  -6  -1    0.01    0.02
   2  -6   1    0.05    0.02
  -2  -6  -1    0.05    0.03
   2  -6   1    0.01    0.02
  -2   6  -1    0.04    0.02
   2   6   1    0.00    0.02
   3  -6   1    5.43    0.18
  -3  -6  -1    5.47    0.17
  -3  -6  -1    5.51    0.19
   3  -6   1    5.49    0.15
   3   6   1    5.38    0.16
  -3   6  -1    5.38    0.19
  -4  -6  -1    0.88    0.06
   4  -6   1    0.92    0.07
   4  -6   1    1.00    0.06
  -4  -6  -1    0.97    0.07
  -4   6  -1    1.03    0.08
  -5  -6  -1   -0.01    0.03
  -5  -6  -1    0.00    0.03
   5  -6   1    0.02    0.03
   5  -6   1   -0.02    0.03
  -5   6  -1    0.01    0.03
   5   6   1    0.03    0.04
  -6  -6  -1   -0.01    0.03
   6  -6   1    0.02    0.03
   6  -6   1    0.01    0.04
   6   6   1    0.03    0.04
  -6   6  -1    0.00    0.04
  -7  -6  -1    0.03    0.04
   7  -6   1    0.00    0.04
   7  -6   1    0.05    0.04
  -7   6  -1    0.02    0.04
   7   6   1    0.07    0.04
  -8  -6  -1   -0.04    0.04
   8   6   1   -0.02    0.04
  -8   6  -1   -0.05    0.04
  -9  -6  -1    0.19    0.07
   9   6   1    0.35    0.08
 -10  -7   1    0.61    0.11
  10   7  -1    0.55    0.11
  -9  -7   1    0.00    0.05
   9  -7  -1   -0.07    0.05
   9   7  -1    0.08    0.06
   8  -7  -1    0.57    0.09
  -8  -7   1    0.59    0.09
   8   7  -1    0.49    0.09
  -8   7   1    0.54    0.08
   7  -7  -1    0.08    0.05
  -7  -7   1    0.05    0.05
  -7   7   1    0.08    0.05
   7   7  -1    0.05    0.05
   6  -7  -1    0.64    0.08
  -6  -7   1    0.54    0.08
  -6   7   1    0.55    0.07
   6   7  -1    0.56    0.08
  -5  -7   1   -0.06    0.03
   5  -7  -1   -0.02    0.03
  -5   7   1   -0.03    0.03
   5   7  -1    0.04    0.04
  -4  -7   1    3.47    0.16
  -4  -7   1    3.33    0.14
   4  -7  -1    3.26    0.15
  -4   7   1    3.16    0.14
   4   7  -1    3.43    0.12
  -3  -7   1    1.64    0.10
  -3  -7   1    1.71    0.09
   3  -7  -1    1.70    0.10
   3  -7  -1    1.76    0.05
  -3   7   1    1.75    0.10
   3   7  -1    1.60    0.08
   2  -7  -1    1.71    0.10
  -2  -7   1    1.53    0.09
  -2  -7   1    1.57    0.07
   2   7  -1    1.50    0.08
  -2   7   1    1.53    0.09
   1  -7  -1    0.15    0.04
  -1  -7   1    0.16    0.03
  -1  -7   1    0.09    0.03
   1   7  -1    0.09    0.03
   0  -7   1    2.07    0.11
   0  -7  -1    2.22    0.11
   0  -7  -1    2.26    0.06
   0  -7   1    2.30    0.07
   0   7  -1    2.20    0.10
   0   7   1    2.12    0.10
  -1  -7  -1    0.44    0.04
   1  -7   1    0.44    0.03
   1  -7   1    0.39    0.05
  -1  -7  -1    0.57    0.06
  -1   7  -1    0.42    0.05
   1   7   1    0.43    0.05
  -2  -7  -1    0.60    0.06
  -2  -7  -1    0.60    0.05
   2  -7   1    0.52    0.06
   2  -7   1    0.61    0.04
   2   7   1    0.49    0.05
  -2   7  -1    0.64    0.06
  -3  -7  -1    0.08    0.04
   3  -7   1    0.05    0.03
   3  -7   1   -0.01    0.02
  -3  -7  -1   -0.01    0.02
   3   7   1    0.08    0.03
  -3   7  -1    0.02    0.03
   4  -7   1    0.25    0.04
  -4  -7  -1    0.16    0.04
   4  -7   1    0.08    0.04
  -4  -7  -1    0.16    0.05
  -4   7  -1    0.22    0.05
   4   7   1    0.20    0.04
   5  -7   1    0.61    0.07
   5  -7   1    0.57    0.06
  -5  -7  -1    0.56    0.07
  -5   7  -1    0.47    0.07
   5   7   1    0.54    0.07
  -6  -7  -1    6.46    0.25
   6  -7   1    6.58    0.24
   6   7   1    6.30    0.25
  -6   7  -1    6.58    0.25
  -7  -7  -1    1.86    0.14
   7  -7   1    1.68    0.13
   7   7   1    1.73    0.13
  -7   7  -1    1.67    0.13
  -8  -7  -1    0.04    0.05
   8   7   1    0.02    0.05
  -8   7  -1    0.00    0.05
  -9  -7  -1    0.18    0.07
   9   7   1    0.10    0.07
  10   8  -1    0.25    0.09
  -9  -8   1    0.30    0.09
   9  -8  -1    0.23    0.08
   9   8  -1    0.04    0.06
  -8  -8   1    0.43    0.09
   8  -8  -1    0.60    0.10
   8   8  -1    0.53    0.09
  -8   8   1    0.31    0.08
   7  -8  -1    0.04    0.05
  -7  -8   1   -0.03    0.04
  -7   8   1    0.03    0.05
   7   8  -1    0.08    0.06
  -6  -8   1    1.68    0.12
   6  -8  -1    1.62    0.12
   6   8  -1    1.49    0.12
  -6   8   1    1.53    0.11
  -5  -8   1    0.46    0.07
   5  -8  -1    0.41    0.07
   5   8  -1    0.53    0.08
  -5   8   1    0.43    0.07
  -4  -8   1   38.64    0.83
  -4  -8   1   36.91    0.89
   4  -8  -1   36.55    0.87
  -4   8   1   37.76    0.85
   4   8  -1   38.77    0.80
  -3  -8   1    0.02    0.03
  -3  -8   1    0.04    0.04
   3  -8  -1    0.07    0.04
  -3   8   1   -0.03    0.02
   3   8  -1    0.03    0.03
  -2  -8   1   -0.02    0.02
   2  -8  -1    0.00    0.03
  -2  -8   1   -0.03    0.02
  -2   8   1    0.02    0.02
   2   8  -1    0.02    0.02
  -1  -8   1    2.37    0.09
  -1  -8   1    2.23    0.12
   1  -8  -1    2.18    0.12
   1   8  -1    2.37    0.11
  -1   8   1    2.25    0.11
   0  -8   1   11.42    0.33
   0  -8  -1   11.75    0.25
   0  -8   1   11.81    0.26
   0  -8  -1   11.70    0.33
   0   8  -1   11.26    0.31
   0   8   1   11.38    0.31
  -1  -8  -1    2.46    0.09
  -1  -8  -1    2.28    0.12
   1  -8   1    2.56    0.08
   1  -8   1    2.41    0.12
  -1   8  -1    2.45    0.12
   1   8   1    2.40    0.11
  -2  -8  -1   15.02    0.35
  -2  -8  -1   14.61    0.41
   2  -8   1   14.46    0.40
  -2   8  -1   14.98    0.39
   2   8   1   15.09    0.37
   3  -8   1    2.54    0.13
  -3  -8  -1    2.56    0.11
  -3  -8  -1    2.68    0.14
   3   8   1    2.58    0.12
  -3   8  -1    2.48    0.13
  -4  -8  -1    7.65    0.27
   4  -8   1    7.40    0.26
  -4  -8  -1    7.97    0.25
  -4   8  -1    7.69    0.27
   4   8   1    7.90    0.23
   5  -8   1    1.82    0.12
  -5  -8  -1    1.80    0.11
  -5   8  -1    1.66    0.12
   5   8   1    1.75    0.12
  -6  -8  -1    7.13    0.26
   6  -8   1    7.28    0.27
   6   8   1    7.44    0.28
  -6   8  -1    7.38    0.27
   7  -8   1    1.92    0.14
  -7  -8  -1    2.48    0.16
  -7   8  -1    2.22    0.15
   7   8   1    2.21    0.15
  -8  -8  -1    0.86    0.11
   8   8   1    0.70    0.10
  -8   8  -1    0.58    0.09
  -9  -8  -1    0.11    0.07
   9   8   1    0.06    0.06
   9  -9  -1    0.10    0.07
  -9  -9   1    0.17    0.08
   9   9  -1    0.09    0.08
  -8  -9   1    0.50    0.09
   8  -9  -1    0.57    0.10
   8   9  -1    0.48    0.10
  -8   9   1    0.47    0.09
   7  -9  -1    0.14    0.06
  -7  -9   1    0.25    0.07
  -7   9   1    0.13    0.06
   7   9  -1    0.27    0.07
  -6  -9   1    0.02    0.04
   6  -9  -1    0.04    0.05
  -6   9   1    0.10    0.05
   6   9  -1    0.07    0.05
  -5  -9   1    1.72    0.11
   5  -9  -1    1.46    0.12
  -5   9   1    1.67    0.12
   5   9  -1    1.60    0.13
  -4  -9   1   11.60    0.32
   4  -9  -1   10.23    0.34
  -4  -9   1   11.01    0.36
  -4   9   1   10.88    0.34
  -3  -9   1   10.64    0.34
  -3  -9   1   10.78    0.29
   3  -9  -1   11.19    0.34
  -3   9   1   10.41    0.32
   3   9  -1   10.86    0.29
   2  -9  -1    5.50    0.21
  -2  -9   1    5.40    0.21
  -2  -9   1    5.33    0.17
   2   9  -1    5.49    0.19
  -2   9   1    5.13    0.20
  -1  -9   1    4.98    0.20
   1  -9  -1    4.91    0.20
  -1  -9   1    5.25    0.15
  -1   9   1    4.94    0.19
   1   9  -1    4.75    0.18
   0  -9  -1    0.21    0.05
   0  -9   1    0.16    0.05
   0   9   1    0.20    0.04
   0   9  -1    0.19    0.04
  -1  -9  -1    0.31    0.03
  -1  -9  -1    0.34    0.06
   1  -9   1    0.24    0.05
  -1   9  -1    0.30    0.05
   1   9   1    0.31    0.05
  -2  -9  -1    4.76    0.15
   2  -9   1    4.77    0.19
  -2  -9  -1    4.57    0.20
  -2   9  -1    4.38    0.19
   2   9   1    4.86    0.18
  -3  -9  -1   18.68    0.45
  -3  -9  -1   18.69    0.51
   3  -9   1   18.20    0.49
  -3   9  -1   18.78    0.49
   3   9   1   18.70    0.46
  -4  -9  -1    0.43    0.06
   4  -9   1    0.52    0.08
  -4  -9  -1    0.44    0.07
  -4   9  -1    0.38    0.07
   4   9   1    0.44    0.06
   5  -9   1    0.25    0.06
  -5  -9  -1    0.26    0.06
   5   9   1    0.31    0.07
  -5   9  -1    0.35    0.07
   6  -9   1    1.14    0.11
  -6  -9  -1    1.22    0.11
  -6   9  -1    1.46    0.12
   6   9   1    1.12    0.11
  -7  -9  -1    0.24    0.07
   7  -9   1    0.12    0.06
   7   9   1    0.12    0.06
  -7   9  -1    0.26    0.07
  -8  -9  -1    0.55    0.10
  -8   9  -1    0.66    0.10
   8   9   1    0.54    0.10
  -9  -9  -1    0.13    0.08
  -9   9  -1    0.13    0.08
  -9 -10   1   -0.07    0.05
   9 -10  -1    0.00    0.06
   9  10  -1    0.02    0.06
  -8 -10   1    0.59    0.10
   8 -10  -1    0.75    0.11
   8  10  -1    0.44    0.10
  -8  10   1    0.60    0.10
   7 -10  -1    0.21    0.07
  -7 -10   1    0.15    0.06
   7  10  -1    0.20    0.07
  -7  10   1    0.29    0.07
   6 -10  -1    1.61    0.13
  -6 -10   1    1.99    0.13
  -6  10   1    1.81    0.13
   6  10  -1    1.81    0.14
  -5 -10   1    0.21    0.05
   5 -10  -1    0.13    0.06
   5  10  -1    0.11    0.05
  -5  10   1    0.04    0.04
  -4 -10   1    0.26    0.07
   4 -10  -1    0.37    0.07
  -4 -10   1    0.41    0.06
  -4  10   1    0.28    0.06
   3 -10  -1    0.03    0.04
  -3 -10   1    0.15    0.06
  -3 -10   1    0.02    0.03
  -3  10   1    0.02    0.04
   3  10  -1    0.07    0.04
   2 -10  -1   20.16    0.54
  -2 -10   1   20.15    0.46
  -2 -10   1   20.81    0.55
   2  10  -1   20.35    0.50
  -2  10   1   20.08    0.52
   1 -10  -1    0.35    0.07
  -1 -10   1    0.27    0.06
   1  10  -1    0.51    0.07
  -1  10   1    0.37    0.06
   0 -10   1    2.11    0.13
   0 -10  -1    2.12    0.13
   0  10  -1    2.18    0.12
   0  10   1    2.27    0.12
  -1 -10  -1    0.50    0.08
   1 -10   1    0.45    0.07
   1  10   1    0.44    0.06
  -1  10  -1    0.43    0.07
   2 -10   1    3.33    0.17
  -2 -10  -1    3.54    0.18
  -2  10  -1    3.70    0.17
   2  10   1    3.81    0.16
   3 -10   1    0.73    0.09
  -3 -10  -1    0.72    0.07
  -3 -10  -1    0.82    0.09
   3  10   1    0.66    0.07
  -3  10  -1    0.67    0.08
   4 -10   1    0.40    0.07
  -4 -10  -1    0.51    0.08
  -4 -10  -1    0.32    0.06
  -4  10  -1    0.36    0.07
   5 -10   1    0.24    0.07
  -5 -10  -1    0.19    0.05
  -5  10  -1    0.18    0.06
   6 -10   1    0.01    0.05
  -6 -10  -1   -0.05    0.04
  -6  10  -1   -0.01    0.04
   6  10   1    0.07    0.05
   7 -10   1    0.90    0.11
  -7 -10  -1    0.95    0.11
   7  10   1    1.09    0.12
  -7  10  -1    0.84    0.11
  -8 -10  -1    0.49    0.10
   8  10   1    0.30    0.09
  -8  10  -1    0.35    0.09
  -9  10  -1    0.26    0.09
  -9  11   1    0.77    0.12
   8 -11  -1    0.16    0.08
  -8 -11   1    0.08    0.06
  -8  11   1    0.07    0.06
   8  11  -1    0.17    0.08
  -7 -11   1   -0.04    0.05
   7 -11  -1    0.10    0.06
  -7  11   1    0.06    0.06
   7  11  -1    0.01    0.05
   6 -11  -1    0.07    0.05
  -6 -11   1    0.01    0.05
   6  11  -1    0.01    0.05
  -6  11   1    0.00    0.04
  -5 -11   1    1.26    0.10
   5 -11  -1    1.37    0.13
  -5  11   1    1.11    0.11
   4 -11  -1    0.43    0.08
  -4 -11   1    0.48    0.08
  -4  11   1    0.52    0.08
   3 -11  -1    0.40    0.08
  -3 -11   1    0.41    0.08
   3  11  -1    0.43    0.06
  -3  11   1    0.29    0.06
  -2 -11   1   -0.02    0.04
   2 -11  -1    0.00    0.04
  -2  11   1   -0.02    0.03
   2  11  -1    0.02    0.03
  -1 -11   1    0.06    0.04
   1 -11  -1    0.09    0.05
  -1  11   1    0.10    0.04
   1  11  -1    0.12    0.04
   0 -11   1    0.08    0.05
   0 -11  -1    0.08    0.05
   0  11   1    0.07    0.04
   0  11  -1    0.10    0.04
   1 -11   1    2.11    0.14
  -1 -11  -1    1.60    0.13
  -1  11  -1    1.96    0.13
   1  11   1    1.90    0.12
  -2 -11  -1    0.14    0.06
   2 -11   1    0.15    0.06
  -2  11  -1    0.10    0.05
   2  11   1    0.05    0.04
  -3 -11  -1    1.42    0.12
   3 -11   1    1.26    0.11
  -3  11  -1    1.44    0.12
   3  11   1    1.21    0.09
  -4 -11  -1   -0.01    0.04
   4 -11   1    0.04    0.05
  -4  11  -1   -0.03    0.04
  -5 -11  -1    0.68    0.10
   5 -11   1    0.91    0.10
  -5  11  -1    0.70    0.10
   6 -11   1    0.12    0.06
  -6 -11  -1    0.18    0.06
   6  11   1    0.11    0.06
  -6  11  -1    0.11    0.06
   7 -11   1    0.33    0.09
  -7 -11  -1    0.14    0.06
  -7  11  -1    0.27    0.08
   7  11   1    0.23    0.08
  -8 -11  -1    0.72    0.11
  -8  11  -1    0.57    0.11
   8  11   1    0.70    0.12
   8 -12  -1    0.70    0.12
  -8  12   1    0.53    0.11
   7 -12  -1    0.04    0.06
  -7  12   1    0.19    0.08
   7  12  -1    0.00    0.05
   6 -12  -1    0.01    0.06
  -6  12   1   -0.03    0.05
   6  12  -1   -0.01    0.04
   5 -12  -1    0.10    0.06
  -5  12   1    0.10    0.06
   4 -12  -1    0.12    0.06
  -4 -12   1    0.09    0.06
  -4  12   1    0.12    0.06
   3 -12  -1    0.97    0.11
  -3 -12   1    1.04    0.12
  -3  12   1    1.02    0.11
   2 -12  -1    0.18    0.06
  -2 -12   1    0.13    0.05
  -2  12   1    0.15    0.05
   2  12  -1    0.16    0.05
  -1 -12   1    0.01    0.04
   1 -12  -1    0.03    0.04
  -1  12   1   -0.01    0.03
   1  12  -1    0.04    0.04
   0 -12   1    0.24    0.07
   0 -12  -1    0.28    0.07
   0  12   1    0.21    0.06
   0  12  -1    0.22    0.06
  -1 -12  -1    3.17    0.18
   1 -12   1    3.02    0.18
  -1  12  -1    3.20    0.17
   1  12   1    3.20    0.16
  -2 -12  -1    0.90    0.11
   2 -12   1    0.78    0.10
  -2  12  -1    1.14    0.11
   2  12   1    0.83    0.09
   3 -12   1    0.29    0.07
  -3 -12  -1    0.13    0.06
   3  12   1    0.23    0.06
  -3  12  -1    0.22    0.06
  -4 -12  -1    0.10    0.06
   4 -12   1    0.13    0.06
  -4  12  -1    0.17    0.06
  -5 -12  -1    1.09    0.13
   5 -12   1    1.26    0.13
  -5  12  -1    1.12    0.13
   6 -12   1    0.12    0.07
   6  12   1    0.08    0.06
  -6  12  -1    0.12    0.06
  -7  12  -1    0.14    0.07
   7  12   1    0.23    0.08
   7 -13  -1    0.32    0.09
  -7  13   1    0.18    0.08
   7  13  -1    0.34    0.10
   6 -13  -1    0.00    0.05
  -6  13   1    0.04    0.06
   6  13  -1    0.03    0.06
   5 -13  -1    1.45    0.14
  -5 -13   1    1.21    0.13
  -5  13   1    1.23    0.13
  -4 -13   1    0.11    0.06
   4 -13  -1    0.04    0.06
  -4  13   1    0.04    0.05
  -3 -13   1    0.05    0.05
   3 -13  -1    0.04    0.05
  -3  13   1    0.18    0.06
   2 -13  -1    0.67    0.10
  -2 -13   1    0.64    0.10
  -2  13   1    0.61    0.09
   2  13  -1    0.78    0.09
  -1 -13   1    0.21    0.07
   1 -13  -1    0.34    0.08
   1  13  -1    0.34    0.07
  -1  13   1    0.46    0.08
   0 -13  -1    0.22    0.07
   0 -13   1    0.13    0.07
   0  13   1    0.18    0.06
   0  13  -1    0.17    0.05
   1 -13   1    0.02    0.05
  -1 -13  -1    0.01    0.04
  -1  13  -1   -0.06    0.03
   1  13   1    0.05    0.04
  -2 -13  -1    2.75    0.18
   2 -13   1    3.03    0.18
  -2  13  -1    3.03    0.18
   2  13   1    2.89    0.16
  -3 -13  -1    0.17    0.07
   3 -13   1    0.14    0.06
  -3  13  -1    0.16    0.06
  -4 -13  -1    0.03    0.06
   4 -13   1    0.08    0.06
  -4  13  -1    0.08    0.06
  -5 -13  -1    0.80    0.12
   5 -13   1    0.78    0.11
  -5  13  -1    0.92    0.12
   6 -13   1    2.98    0.20
  -6  13  -1    2.21    0.18
   6  13   1    2.56    0.19
   7  13   1    0.27    0.10
   6 -14  -1    0.16    0.08
  -6  14   1    0.26    0.08
   6  14  -1    0.25    0.09
  -5 -14   1    0.06    0.06
   5 -14  -1    0.01    0.06
  -5  14   1    0.03    0.06
  -4 -14   1    0.68    0.12
   4 -14  -1    0.75    0.12
  -4  14   1    0.73    0.11
  -3 -14   1    0.19    0.08
   3 -14  -1    0.23    0.08
  -3  14   1    0.16    0.07
   2 -14  -1    0.27    0.08
  -2 -14   1    0.28    0.08
  -2  14   1    0.28    0.08
   2  14  -1    0.39    0.08
   1 -14  -1    0.98    0.12
  -1 -14   1    1.17    0.13
   1  14  -1    0.93    0.10
  -1  14   1    0.65    0.10
   0 -14   1    0.09    0.06
   0 -14  -1    0.11    0.06
   0  14   1    0.09    0.05
   0  14  -1    0.14    0.06
  -1 -14  -1    0.05    0.06
   1 -14   1    0.02    0.05
  -1  14  -1    0.12    0.06
   1  14   1    0.08    0.05
  -2 -14  -1    0.29    0.09
   2 -14   1    0.17    0.07
   2  14   1    0.14    0.06
  -2  14  -1    0.33    0.08
   3 -14   1    0.30    0.08
  -3 -14  -1    0.10    0.07
  -3  14  -1    0.25    0.07
  -4 -14  -1    0.95    0.13
   4 -14   1    0.80    0.12
  -4  14  -1    0.63    0.11
  -5 -14  -1    0.24    0.09
   5 -14   1    0.19    0.08
  -5  14  -1    0.24    0.08
   6 -14   1    0.19    0.09
   6  14   1    0.16    0.08
   5 -15  -1    0.01    0.06
  -4 -15   1    0.06    0.07
   4 -15  -1    0.16    0.07
  -4  15   1   -0.04    0.05
  -3 -15   1    3.29    0.22
   3 -15  -1    3.41    0.22
  -3  15   1    3.18    0.21
   2 -15  -1    0.48    0.10
  -2 -15   1    0.68    0.12
  -2  15   1    0.42    0.09
  -1 -15   1   -0.02    0.05
   1 -15  -1    0.02    0.06
   1  15  -1   -0.02    0.04
  -1  15   1   -0.02    0.05
   0 -15  -1    0.27    0.08
   0 -15   1    0.38    0.10
   0  15   1    0.24    0.07
   0  15  -1    0.24    0.07
   1 -15   1    2.08    0.18
  -1 -15  -1    2.52    0.19
   1  15   1    2.10    0.16
  -1  15  -1    2.33    0.17
   2 -15   1   -0.02    0.06
  -2 -15  -1    0.11    0.07
   2  15   1    0.06    0.06
  -2  15  -1    0.13    0.07
   3 -15   1    0.22    0.08
  -3 -15  -1    0.10    0.06
  -3  15  -1    0.13    0.07
  -4 -15  -1    0.07    0.07
   4 -15   1    0.06    0.07
  -4  15  -1    0.07    0.06
   5 -15   1    0.04    0.07
  -3 -16   1    0.44    0.11
   3 -16  -1    0.33    0.10
  -3  16   1    0.46    0.10
  -2 -16   1    0.13    0.07
   2 -16  -1    0.10    0.07
  -2  16   1    0.06    0.06
  -1 -16   1    0.00    0.06
   1 -16  -1   -0.04    0.05
   1  16  -1   -0.08    0.05
  -1  16   1   -0.01    0.05
   0 -16  -1   -0.02    0.05
   0 -16   1   -0.06    0.06
   0  16  -1    0.01    0.06
   0  16   1    0.03    0.06
  -1 -16  -1    0.03    0.07
   1 -16   1   -0.06    0.05
   1  16   1    0.03    0.06
  -1  16  -1   -0.01    0.06
  -2 -16  -1    0.09    0.07
   2 -16   1   -0.06    0.06
  -2  16  -1    0.01    0.06
   3 -16   1    0.17    0.09
   0  17  -1    0.05    0.07
   0  17   1    0.10    0.07
   1  17   1    0.78    0.12
  11   0  -2    1.71    0.16
 -11   0   2    1.70    0.16
  10   0  -2    0.44    0.09
 -10   0   2    0.59    0.10
   9   0  -2    1.55    0.14
  -9   0   2    1.54    0.13
   8   0  -2    0.22    0.06
  -8   0   2    0.25    0.06
  -7   0   2    1.25    0.10
   7   0  -2    1.31    0.10
  -6   0   2    6.96    0.18
  -6   0   2    7.00    0.23
   6   0  -2    6.43    0.23
  -5   0   2    0.05    0.02
  -5   0   2    0.05    0.03
   5   0  -2    0.05    0.03
  -4   0   2   21.94    0.45
  -4   0   2   21.71    0.49
   4   0  -2   22.16    0.51
  -3   0   2   63.16    1.26
  -3   0   2   63.23    1.23
  -2   0   2 1000.00   18.69
   2   0  -2  938.76   19.36
   1   0  -2   -0.04    0.01
  -1   0   2   -0.04    0.01
   1   0  -2   -0.05    0.01
   0   0  -2    9.32    0.22
   0   0  -2    9.53    0.22
   0   0   2    9.20    0.22
   1   0   2  341.96    6.94
   1   0   2  339.89    6.62
  -1   0  -2  333.53    6.61
  -2   0  -2    9.01    0.22
   2   0   2    9.27    0.21
  -2   0  -2    8.76    0.22
  -3   0  -2   13.92    0.33
   3   0   2   14.27    0.32
  -3   0  -2   14.12    0.33
   4   0   2   16.30    0.39
  -4   0  -2   16.75    0.38
  -4   0  -2   16.33    0.40
   5   0   2    3.98    0.14
  -5   0  -2    3.97    0.16
  -5   0  -2    3.83    0.14
  -6   0  -2    2.75    0.12
  -6   0  -2    2.86    0.14
   6   0   2    2.86    0.13
  -7   0  -2    1.85    0.11
  -7   0  -2    1.95    0.13
   7   0   2    1.85    0.12
  -8   0  -2    0.30    0.07
  -9   0  -2    0.74    0.11
 -10   0  -2    0.10    0.07
 -11  -1   2   -0.02    0.06
  11  -1  -2    0.01    0.06
  11   1  -2    0.12    0.08
 -11   1   2    0.07    0.07
  10  -1  -2    2.07    0.16
 -10  -1   2    2.36    0.17
  10   1  -2    2.32    0.17
 -10   1   2    2.35    0.16
  -9  -1   2    0.02    0.04
   9  -1  -2    0.11    0.06
  -9   1   2    0.08    0.05
   9   1  -2    0.14    0.06
  -8  -1   2    1.58    0.12
   8  -1  -2    1.88    0.13
   8   1  -2    1.77    0.13
  -8   1   2    1.80    0.13
  -7  -1   2    4.88    0.20
   7  -1  -2    5.33    0.21
  -7   1   2    5.15    0.20
   7   1  -2    4.90    0.21
  -6  -1   2    8.50    0.27
   6  -1  -2    9.04    0.28
   6   1  -2    8.56    0.28
  -6   1   2    8.87    0.26
  -6   1   2    8.53    0.22
  -5  -1   2    0.13    0.02
  -5  -1   2    0.13    0.03
   5  -1  -2    0.12    0.04
  -5   1   2    0.12    0.02
   5   1  -2    0.10    0.03
  -5   1   2    0.07    0.03
   4  -1  -2    1.09    0.07
  -4  -1   2    1.05    0.07
  -4  -1   2    1.16    0.04
  -4   1   2    1.13    0.05
  -4   1   2    1.07    0.06
   4   1  -2    1.29    0.08
  -3  -1   2   22.39    0.49
   3  -1  -2   22.40    0.51
  -3   1   2   23.42    0.46
  -3   1   2   22.19    0.48
  -2  -1   2  123.06    2.41
   2  -1  -2  121.70    2.49
  -2   1   2  124.47    2.40
  -2   1   2  127.93    2.40
   2   1  -2  123.75    2.49
   1  -1  -2   19.61    0.42
  -1  -1   2   19.97    0.41
   1  -1  -2   19.88    0.41
   1   1  -2   20.02    0.42
   1   1  -2   20.94    0.40
  -1   1   2   19.76    0.41
   0  -1  -2    7.99    0.17
   0  -1  -2    7.54    0.18
   0  -1   2    7.59    0.18
   0  -1   2    7.87    0.17
   0   1  -2    7.97    0.18
   0   1   2    7.76    0.17
  -1  -1  -2   24.16    0.51
   1  -1   2   24.74    0.51
   1  -1   2   25.75    0.51
  -1  -1  -2   24.40    0.51
  -1  -1  -2   25.28    0.51
  -1   1  -2   24.20    0.51
  -2  -1  -2   12.93    0.28
   2  -1   2   12.23    0.27
  -2  -1  -2   11.83    0.28
   2   1   2   12.38    0.27
  -2   1  -2   11.95    0.28
  -2   1  -2   11.87    0.28
  -3  -1  -2   13.37    0.33
   3  -1   2   13.92    0.31
  -3  -1  -2   13.46    0.31
  -3   1  -2   13.62    0.32
  -3   1  -2   13.66    0.32
   3   1   2   13.49    0.32
  -4  -1  -2    0.15    0.03
  -4  -1  -2    0.19    0.03
   4  -1   2    0.12    0.03
  -4   1  -2    0.16    0.03
   4   1   2    0.17    0.03
  -4   1  -2    0.15    0.03
   5  -1   2    3.04    0.12
  -5  -1  -2    3.04    0.14
  -5  -1  -2    3.28    0.12
  -5   1  -2    3.10    0.14
   5   1   2    3.16    0.13
  -5   1  -2    2.88    0.12
   6  -1   2    2.08    0.11
  -6  -1  -2    2.04    0.10
  -6  -1  -2    2.08    0.12
  -6   1  -2    2.23    0.11
   6   1   2    1.96    0.11
  -6   1  -2    1.99    0.12
  -7  -1  -2   13.80    0.41
   7  -1   2   14.27    0.39
   7   1   2   14.44    0.40
  -7   1  -2   13.64    0.37
  -7   1  -2   13.83    0.41
  -8  -1  -2    1.21    0.12
  -8   1  -2    1.20    0.12
  -9  -1  -2    0.19    0.07
  -9   1  -2    0.19    0.07
 -10  -1  -2    0.08    0.06
 -10   1  -2    0.03    0.06
 -11  -2   2    0.37    0.10
  11  -2  -2    0.31    0.10
 -11   2   2    0.25    0.08
  11   2  -2    0.21    0.08
  10  -2  -2    0.13    0.07
 -10  -2   2    0.15    0.06
 -10   2   2    0.07    0.06
  10   2  -2    0.08    0.06
   9  -2  -2    0.10    0.05
  -9  -2   2    0.04    0.05
   9   2  -2    0.09    0.06
  -9   2   2   -0.02    0.04
  -8  -2   2    1.49    0.12
   8  -2  -2    1.65    0.12
   8   2  -2    1.48    0.12
  -8   2   2    1.59    0.11
   7  -2  -2    0.77    0.09
  -7  -2   2    0.59    0.08
  -7   2   2    0.77    0.06
   7   2  -2    1.16    0.10
  -7   2   2    0.80    0.08
   6  -2  -2   26.76    0.64
  -6  -2   2   26.29    0.62
   6   2  -2   26.42    0.64
  -6   2   2   26.32    0.57
  -6   2   2   26.28    0.61
   5  -2  -2    3.23    0.14
  -5  -2   2    3.55    0.14
  -5  -2   2    3.29    0.08
   5   2  -2    3.12    0.14
  -5   2   2    3.01    0.12
  -5   2   2    3.17    0.11
  -4  -2   2   49.50    1.04
  -4   2   2   51.85    1.02
  -4   2   2   51.27    1.03
   4   2  -2   50.15    1.08
  -3  -2   2   17.26    0.39
   3  -2  -2   16.95    0.40
  -3   2   2   17.77    0.37
   3   2  -2   16.67    0.40
  -3   2   2   17.66    0.37
  -2  -2   2   10.90    0.25
   2  -2  -2   10.48    0.26
  -2   2   2   10.88    0.24
   2   2  -2   11.00    0.26
   2   2  -2   10.91    0.22
  -2   2   2   11.05    0.25
  -1  -2   2   13.27    0.30
   1  -2  -2   13.03    0.30
  -1  -2   2   13.06    0.29
   1   2  -2   13.34    0.28
  -1   2   2   13.29    0.27
   0  -2   2    3.17    0.09
   0  -2  -2    3.32    0.09
   0  -2  -2    3.26    0.10
   0  -2   2    3.39    0.09
   0   2   2    3.29    0.08
   0   2  -2    3.14    0.09
  -1  -2  -2    6.40    0.16
  -1  -2  -2    6.39    0.16
  -1  -2  -2    6.24    0.16
   1  -2   2    6.57    0.16
   1  -2   2    6.45    0.15
  -1   2  -2    6.30    0.16
  -2  -2  -2   10.36    0.24
  -2  -2  -2   10.02    0.24
  -2  -2  -2    9.95    0.24
   2  -2   2   10.49    0.24
   2  -2   2   10.06    0.24
  -2   2  -2   10.23    0.25
  -3  -2  -2   35.46    0.73
  -3  -2  -2   35.25    0.75
   3  -2   2   35.20    0.75
   3   2   2   35.74    0.76
  -3   2  -2   35.75    0.75
  -3   2  -2   35.37    0.74
  -4  -2  -2   13.71    0.35
  -4  -2  -2   13.87    0.33
   4  -2   2   13.64    0.34
   4   2   2   13.98    0.34
  -4   2  -2   14.08    0.35
  -4   2  -2   13.72    0.34
  -5  -2  -2    3.05    0.12
   5  -2   2    3.23    0.13
  -5  -2  -2    3.21    0.14
  -5   2  -2    3.29    0.14
   5   2   2    3.44    0.13
  -5   2  -2    2.93    0.13
   6  -2   2    7.30    0.23
  -6  -2  -2    7.19    0.25
  -6  -2  -2    7.33    0.22
  -6   2  -2    6.94    0.24
  -6   2  -2    6.92    0.23
   6   2   2    7.36    0.24
  -7  -2  -2    0.02    0.04
   7  -2   2   -0.08    0.03
  -7   2  -2    0.05    0.04
  -7   2  -2    0.09    0.05
   7   2   2    0.00    0.04
  -8  -2  -2   -0.02    0.04
  -8   2  -2   -0.07    0.03
  -9  -2  -2    0.15    0.07
  -9   2  -2    0.25    0.07
 -10  -2  -2    0.06    0.06
 -10   2  -2    0.01    0.06
  11  -3  -2    0.31    0.10
 -11  -3   2    0.22    0.08
  11   3  -2    0.38    0.10
 -11   3   2    0.27    0.09
 -10  -3   2    0.95    0.12
  10  -3  -2    1.15    0.13
  10   3  -2    0.91    0.12
 -10   3   2    1.03    0.12
  -9  -3   2    0.01    0.05
   9  -3  -2    0.06    0.05
  -9   3   2    0.14    0.06
   9   3  -2    0.12    0.06
   8  -3  -2   -0.04    0.04
  -8  -3   2    0.03    0.04
  -8   3   2    0.11    0.05
   8   3  -2    0.12    0.05
   7  -3  -2    0.97    0.09
  -7  -3   2    1.14    0.10
   7   3  -2    0.87    0.09
  -7   3   2    1.09    0.09
  -7   3   2    1.09    0.08
  -6  -3   2    2.53    0.13
   6  -3  -2    2.65    0.13
  -6   3   2    2.43    0.12
  -6   3   2    2.47    0.11
   6   3  -2    2.45    0.13
  -5  -3   2    7.16    0.23
   5  -3  -2    7.06    0.23
  -5   3   2    7.50    0.21
  -5   3   2    7.41    0.21
   5   3  -2    7.19    0.23
  -4  -3   2   37.52    0.81
   4  -3  -2   37.83    0.84
  -4   3   2   38.69    0.79
  -4   3   2   38.67    0.79
   4   3  -2   38.12    0.84
   3  -3  -2    1.65    0.08
  -3  -3   2    1.60    0.08
  -3   3   2    1.63    0.06
   3   3  -2    1.54    0.04
   3   3  -2    1.47    0.08
  -3   3   2    1.69    0.07
   2  -3  -2    2.47    0.09
  -2   3   2    2.58    0.07
  -2   3   2    2.41    0.09
   2   3  -2    2.51    0.07
  -1  -3   2    0.63    0.04
  -1  -3   2    0.62    0.04
   1   3  -2    0.67    0.03
  -1   3   2    0.66    0.03
  -1   3   2    0.61    0.04
   0  -3  -2    4.30    0.12
   0  -3   2    4.17    0.11
   0  -3  -2    4.32    0.12
   0  -3   2    4.23    0.12
   0   3  -2    4.20    0.12
   0   3   2    4.46    0.11
   1  -3   2   39.51    0.78
  -1  -3  -2   38.76    0.79
   1  -3   2   39.88    0.81
  -1  -3  -2   39.81    0.78
  -1  -3  -2   38.60    0.81
  -1   3  -2   37.21    0.79
   2  -3   2   49.97    0.99
   2  -3   2   49.94    1.02
  -2  -3  -2   48.56    0.99
  -2  -3  -2   49.46    1.02
  -2  -3  -2   48.62    0.99
  -2   3  -2   48.54    1.00
  -3  -3  -2   31.15    0.65
   3  -3   2   31.49    0.67
  -3  -3  -2   30.67    0.67
   3  -3   2   30.57    0.65
   3   3   2   30.83    0.68
  -3   3  -2   31.48    0.67
  -4  -3  -2   24.57    0.57
   4  -3   2   24.72    0.56
  -4  -3  -2   24.93    0.54
   4   3   2   25.11    0.57
  -4   3  -2   24.58    0.55
  -4   3  -2   24.55    0.56
   5  -3   2    3.38    0.13
  -5  -3  -2    3.69    0.13
  -5  -3  -2    3.17    0.15
   5   3   2    3.35    0.14
  -5   3  -2    3.42    0.14
  -5   3  -2    3.00    0.14
  -6  -3  -2    1.26    0.10
  -6  -3  -2    1.12    0.08
   6  -3   2    1.30    0.09
   6   3   2    1.21    0.09
  -6   3  -2    1.22    0.09
  -6   3  -2    1.21    0.09
   7  -3   2    0.91    0.09
  -7  -3  -2    0.95    0.10
   7   3   2    1.05    0.09
  -7   3  -2    1.02    0.10
  -7   3  -2    1.05    0.09
  -8  -3  -2    0.40    0.08
  -8   3  -2    0.29    0.07
  -8   3  -2    0.35    0.07
  -9  -3  -2    1.10    0.12
  -9   3  -2    1.24    0.12
 -10  -3  -2   -0.04    0.05
  11  -4  -2    0.07    0.07
  11   4  -2    0.08    0.07
  10  -4  -2    0.33    0.09
 -10  -4   2    0.24    0.08
  10   4  -2    0.18    0.08
  -9  -4   2    0.29    0.08
   9  -4  -2    0.38    0.08
  -9   4   2    0.22    0.07
   9   4  -2    0.28    0.08
  -8  -4   2   -0.03    0.04
   8  -4  -2    0.05    0.05
  -8   4   2    0.00    0.04
   8   4  -2    0.04    0.05
   7  -4  -2    0.52    0.07
  -7  -4   2    0.53    0.08
  -7   4   2    0.47    0.06
  -7   4   2    0.39    0.06
   7   4  -2    0.45    0.07
  -6  -4   2    0.15    0.04
   6  -4  -2    0.19    0.05
   6   4  -2    0.28    0.06
  -6   4   2    0.22    0.04
  -6   4   2    0.30    0.05
   5  -4  -2    4.15    0.17
  -5  -4   2    4.48    0.17
  -5   4   2    4.22    0.15
   5   4  -2    3.92    0.17
  -5   4   2    4.32    0.14
  -4  -4   2   11.20    0.30
   4  -4  -2   11.07    0.31
  -4   4   2   11.74    0.27
   4   4  -2   11.71    0.24
  -4   4   2   11.60    0.29
   4   4  -2   11.47    0.32
   3  -4  -2    6.16    0.19
  -3  -4   2    6.13    0.18
   3   4  -2    6.07    0.14
  -3   4   2    6.03    0.15
  -3   4   2    6.12    0.18
   3   4  -2    5.91    0.19
  -2  -4   2    2.55    0.09
  -2  -4   2    2.40    0.10
   2  -4  -2    2.38    0.10
  -2   4   2    2.52    0.06
  -2   4   2    2.61    0.10
   2   4  -2    2.47    0.08
  -1  -4   2   27.53    0.60
  -1  -4   2   27.79    0.57
   1  -4  -2   26.78    0.60
   1   4  -2   27.63    0.56
  -1   4   2   27.10    0.58
   0  -4  -2    0.62    0.05
   0  -4   2    0.67    0.05
   0  -4   2    0.72    0.04
   0   4  -2    0.60    0.04
   0   4   2    0.72    0.03
   0   4   2    0.70    0.05
  -1  -4  -2    1.24    0.06
  -1  -4  -2    1.30    0.05
   1  -4   2    1.28    0.06
   1  -4   2    1.30    0.05
  -1  -4  -2    1.27    0.06
  -1   4  -2    1.23    0.06
  -2  -4  -2   18.15    0.40
  -2  -4  -2   17.38    0.41
  -2  -4  -2   17.69    0.40
   2  -4   2   17.81    0.41
   2  -4   2   18.23    0.39
  -2   4  -2   17.25    0.41
  -3  -4  -2    0.01    0.02
   3  -4   2    0.01    0.02
  -3  -4  -2    0.02    0.02
   3  -4   2    0.00    0.02
  -3  -4  -2    0.02    0.02
  -3   4  -2    0.00    0.02
   4  -4   2    1.63    0.08
   4  -4   2    1.32    0.08
  -4  -4  -2    1.47    0.09
  -4  -4  -2    1.57    0.08
   4   4   2    1.48    0.09
  -4   4  -2    1.53    0.09
   5  -4   2    1.61    0.09
  -5  -4  -2    1.60    0.10
  -5  -4  -2    1.39    0.08
   5   4   2    1.39    0.09
  -5   4  -2    1.57    0.10
  -6  -4  -2    0.43    0.05
  -6  -4  -2    0.31    0.06
   6  -4   2    0.33    0.06
  -6   4  -2    0.50    0.06
   6   4   2    0.57    0.07
  -6   4  -2    0.44    0.06
  -7  -4  -2    0.03    0.04
   7  -4   2    0.08    0.04
  -7   4  -2    0.07    0.04
  -7   4  -2    0.07    0.04
   7   4   2    0.07    0.04
  -8  -4  -2    0.02    0.05
  -8   4  -2    0.07    0.05
  -9  -4  -2    0.01    0.06
   9  -4   2    0.06    0.05
 -10  -4  -2    0.00    0.06
  10  -4   2    0.30    0.09
  11   5  -2    0.15    0.08
  10  -5  -2    0.09    0.06
 -10  -5   2    0.00    0.06
  10   5  -2    0.12    0.07
   9  -5  -2    0.36    0.08
  -9  -5   2    0.46    0.09
   9   5  -2    0.33    0.08
  -8  -5   2    0.23    0.06
   8  -5  -2    0.22    0.06
   8   5  -2    0.32    0.07
  -7  -5   2    1.45    0.12
   7  -5  -2    1.51    0.12
  -7   5   2    1.42    0.10
   7   5  -2    1.55    0.12
  -7   5   2    1.52    0.10
   6  -5  -2    1.56    0.11
  -6  -5   2    1.50    0.10
  -6   5   2    1.58    0.10
   6   5  -2    1.28    0.10
  -6   5   2    1.52    0.09
   5  -5  -2    2.57    0.13
  -5  -5   2    2.37    0.12
  -5   5   2    2.62    0.12
  -5   5   2    2.71    0.10
   4  -5  -2    0.08    0.03
  -4  -5   2    0.07    0.03
  -4   5   2    0.16    0.04
  -4   5   2    0.08    0.02
   4   5  -2    0.13    0.02
   4   5  -2    0.12    0.04
   3  -5  -2    0.79    0.06
  -3  -5   2    0.75    0.06
  -3  -5   2    0.78    0.06
  -3   5   2    0.71    0.06
  -3   5   2    0.80    0.04
   3   5  -2    0.82    0.04
  -2  -5   2    9.25    0.26
   2  -5  -2    9.58    0.26
  -2  -5   2    9.98    0.24
  -2   5   2    9.98    0.26
   2   5  -2    9.82    0.23
   1  -5  -2   70.24    1.45
  -1  -5   2   69.61    1.45
  -1  -5   2   69.70    1.38
   1   5  -2   69.85    1.38
  -1   5   2   69.92    1.40
   0  -5  -2    1.66    0.08
   0  -5   2    1.53    0.06
   0  -5   2    1.57    0.08
   0   5  -2    1.52    0.07
   0   5   2    1.63    0.08
  -1  -5  -2    0.97    0.05
   1  -5   2    0.85    0.05
  -1  -5  -2    0.86    0.06
   1  -5   2    0.88    0.06
  -1   5  -2    0.92    0.06
  -2  -5  -2   22.00    0.49
   2  -5   2   23.17    0.48
   2  -5   2   22.73    0.51
  -2  -5  -2   22.89    0.52
  -2  -5  -2   22.84    0.50
  -2   5  -2   21.82    0.51
  -3  -5  -2    0.14    0.03
  -3  -5  -2    0.14    0.04
  -3  -5  -2    0.23    0.04
   3  -5   2    0.14    0.03
   3  -5   2    0.14    0.03
  -3   5  -2    0.16    0.04
   4  -5   2    0.89    0.06
   4  -5   2    1.05    0.07
  -4  -5  -2    0.99    0.07
  -4  -5  -2    0.95    0.07
   4   5   2    1.07    0.08
  -4   5  -2    0.91    0.08
   5  -5   2    0.04    0.03
   5  -5   2    0.03    0.03
  -5  -5  -2   -0.04    0.02
  -5  -5  -2   -0.01    0.03
   5   5   2    0.05    0.03
  -5   5  -2    0.02    0.03
  -6  -5  -2    0.06    0.04
   6  -5   2    0.01    0.03
   6  -5   2    0.02    0.04
  -6   5  -2    0.01    0.03
   6   5   2    0.02    0.04
   7  -5   2    0.18    0.05
  -7  -5  -2    0.10    0.05
   7  -5   2    0.12    0.05
  -7   5  -2    0.32    0.07
   7   5   2    0.29    0.07
   8  -5   2    0.21    0.06
  -8  -5  -2    0.22    0.07
   8   5   2    0.15    0.06
  -8   5  -2    0.06    0.05
   9  -5   2    0.38    0.08
  -9  -5  -2    0.25    0.08
  10  -6  -2    0.19    0.08
 -10  -6   2    0.22    0.08
  10   6  -2    0.16    0.08
  -9  -6   2   -0.03    0.05
   9  -6  -2    0.06    0.06
   9   6  -2   -0.01    0.05
  -8  -6   2    0.12    0.06
   8  -6  -2    0.06    0.05
   8   6  -2    0.03    0.05
  -8   6   2    0.14    0.05
  -7  -6   2    2.71    0.16
   7  -6  -2    3.10    0.17
  -7   6   2    3.15    0.15
   7   6  -2    2.98    0.17
  -6  -6   2    0.54    0.07
   6  -6  -2    0.67    0.08
   6   6  -2    0.71    0.08
  -6   6   2    0.80    0.08
   5  -6  -2    1.06    0.09
  -5  -6   2    0.85    0.08
  -5   6   2    1.06    0.06
   5   6  -2    0.95    0.09
  -5   6   2    0.94    0.08
  -4  -6   2    1.03    0.07
   4  -6  -2    1.26    0.09
  -4   6   2    1.06    0.08
  -4   6   2    1.29    0.06
   4   6  -2    1.24    0.09
   4   6  -2    1.25    0.06
  -3  -6   2    7.22    0.21
  -3  -6   2    7.19    0.24
  -3   6   2    7.80    0.23
   3   6  -2    7.42    0.19
  -3   6   2    7.69    0.17
  -2  -6   2    0.15    0.04
   2  -6  -2    0.22    0.04
  -2  -6   2    0.22    0.03
  -2   6   2    0.22    0.04
   2   6  -2    0.17    0.03
   1  -6  -2   63.98    1.37
  -1  -6   2   64.33    1.37
  -1  -6   2   67.10    1.29
   1   6  -2   65.11    1.31
  -1   6   2   64.88    1.32
   0  -6   2   23.30    0.48
   0  -6  -2   23.02    0.54
   0  -6   2   22.96    0.53
   0   6  -2   22.59    0.51
   0   6   2   23.21    0.52
   1  -6   2    9.65    0.23
  -1  -6  -2    9.92    0.23
   1  -6   2    9.65    0.26
  -1  -6  -2    9.81    0.27
   1   6   2    9.48    0.25
  -1   6  -2    9.72    0.26
   2  -6   2    5.05    0.17
   2  -6   2    5.43    0.14
  -2  -6  -2    5.26    0.15
  -2  -6  -2    4.76    0.17
  -2   6  -2    4.80    0.17
  -3  -6  -2    0.82    0.06
  -3  -6  -2    0.78    0.06
   3  -6   2    0.74    0.06
  -3  -6  -2    0.79    0.07
   3  -6   2    0.78    0.06
  -3   6  -2    0.67    0.07
  -4  -6  -2    4.59    0.15
  -4  -6  -2    4.22    0.16
   4  -6   2    4.19    0.14
   4  -6   2    4.10    0.16
  -4   6  -2    3.94    0.17
  -5  -6  -2    0.06    0.03
   5  -6   2    0.02    0.03
   5  -6   2    0.07    0.04
  -5  -6  -2    0.05    0.04
   5   6   2    0.08    0.04
  -5   6  -2    0.06    0.04
   6  -6   2    2.33    0.13
   6  -6   2    2.34    0.12
  -6  -6  -2    2.12    0.13
  -6   6  -2    2.09    0.13
   6   6   2    1.86    0.12
  -7  -6  -2    0.30    0.07
   7  -6   2    0.41    0.07
  -7   6  -2    0.39    0.07
   7   6   2    0.33    0.07
  -8  -6  -2    0.35    0.08
   8   6   2    0.46    0.08
  -8   6  -2    0.32    0.07
  -9  -6  -2    0.05    0.06
 -10  -7   2   -0.02    0.06
  10  -7  -2   -0.04    0.06
  10   7  -2    0.05    0.06
  -9  -7   2    0.52    0.10
   9  -7  -2    0.50    0.10
   9   7  -2    0.62    0.10
  -8  -7   2    0.68    0.10
   8  -7  -2    0.58    0.09
  -8   7   2    0.64    0.09
   8   7  -2    0.51    0.09
   7  -7  -2    4.39    0.21
  -7  -7   2    4.33    0.20
   7   7  -2    4.60    0.22
  -7   7   2    4.66    0.20
   6  -7  -2    1.99    0.13
  -6  -7   2    1.94    0.12
  -6   7   2    1.92    0.12
   6   7  -2    1.98    0.13
  -5  -7   2    4.11    0.17
   5  -7  -2    4.00    0.18
  -5   7   2    4.25    0.17
   5   7  -2    4.01    0.18
  -4  -7   2    0.01    0.03
   4  -7  -2    0.02    0.03
   4   7  -2    0.02    0.02
  -4   7   2    0.03    0.03
  -3  -7   2    7.80    0.25
  -3  -7   2    7.48    0.22
   3  -7  -2    7.81    0.25
   3   7  -2    8.25    0.21
  -3   7   2    7.80    0.24
  -2  -7   2    1.45    0.07
   2  -7  -2    1.27    0.09
  -2  -7   2    1.32    0.09
  -2   7   2    1.31    0.08
   2   7  -2    1.51    0.07
  -1  -7   2    1.40    0.09
   1  -7  -2    1.24    0.08
  -1  -7   2    1.30    0.06
   1   7  -2    1.32    0.07
  -1   7   2    1.28    0.08
   0  -7  -2    0.30    0.05
   0  -7   2    0.40    0.04
   0  -7   2    0.49    0.06
   0   7  -2    0.34    0.04
   0   7   2    0.39    0.05
  -1  -7  -2    0.46    0.04
   1  -7   2    0.41    0.05
   1  -7   2    0.42    0.04
  -1  -7  -2    0.41    0.05
   1   7   2    0.44    0.05
  -1   7  -2    0.52    0.06
   2  -7   2    1.43    0.07
   2  -7   2    1.30    0.08
  -2  -7  -2    1.46    0.09
  -2  -7  -2    1.34    0.07
  -2   7  -2    1.47    0.09
   2   7   2    1.46    0.08
   3  -7   2    2.88    0.11
  -3  -7  -2    3.13    0.13
  -3  -7  -2    2.92    0.14
   3  -7   2    2.86    0.13
  -3   7  -2    3.01    0.14
   3   7   2    3.04    0.12
  -4  -7  -2    1.38    0.10
   4  -7   2    1.65    0.10
   4  -7   2    1.33    0.08
  -4  -7  -2    1.44    0.10
  -4   7  -2    1.43    0.10
   5  -7   2    0.98    0.08
  -5  -7  -2    1.05    0.09
  -5  -7  -2    1.22    0.08
   5  -7   2    0.87    0.08
   5   7   2    0.83    0.09
  -5   7  -2    1.07    0.10
   6  -7   2    0.69    0.08
  -6  -7  -2    0.44    0.07
   6  -7   2    0.61    0.07
  -6   7  -2    0.56    0.08
   6   7   2    0.54    0.08
  -7  -7  -2    0.74    0.10
   7   7   2    0.62    0.09
  -7   7  -2    0.65    0.09
  -8  -7  -2    0.14    0.06
  -8   7  -2    0.04    0.05
   8   7   2    0.06    0.06
  -9  -7  -2   -0.02    0.06
  10  -8  -2   -0.04    0.06
  10   8  -2   -0.03    0.06
  -9  -8   2    0.05    0.06
   9  -8  -2    0.00    0.06
   9   8  -2    0.03    0.06
   8  -8  -2    0.38    0.09
  -8  -8   2    0.27    0.07
   8   8  -2    0.32    0.08
  -8   8   2    0.37    0.08
   7  -8  -2    1.67    0.13
  -7  -8   2    1.50    0.12
  -7   8   2    1.68    0.12
  -6  -8   2    0.60    0.08
   6  -8  -2    0.57    0.08
   6   8  -2    0.95    0.10
  -6   8   2    0.69    0.08
  -5  -8   2   12.20    0.34
   5  -8  -2   11.43    0.36
   5   8  -2   11.34    0.36
  -5   8   2   12.02    0.35
   4  -8  -2    3.72    0.17
  -4  -8   2    3.49    0.17
  -4  -8   2    3.75    0.15
  -4   8   2    3.74    0.16
   3  -8  -2    0.60    0.07
  -3  -8   2    0.59    0.06
  -3  -8   2    0.55    0.07
  -3   8   2    0.64    0.07
   3   8  -2    0.64    0.05
   2  -8  -2    1.47    0.10
  -2  -8   2    1.78    0.08
  -2  -8   2    1.88    0.11
  -2   8   2    1.75    0.10
   2   8  -2    1.88    0.09
  -1  -8   2    0.91    0.08
  -1  -8   2    0.99    0.06
   1  -8  -2    0.95    0.08
   1   8  -2    1.14    0.07
  -1   8   2    1.05    0.08
   0  -8   2    0.19    0.03
   0  -8  -2    0.18    0.05
   0  -8   2    0.11    0.04
   0   8   2    0.18    0.04
   0   8  -2    0.15    0.04
  -1  -8  -2    1.69    0.11
   1  -8   2    1.82    0.07
   1  -8   2    1.86    0.11
  -1  -8  -2    1.84    0.07
   1   8   2    1.80    0.10
  -1   8  -2    1.78    0.10
   2  -8   2    8.38    0.21
   2  -8   2    8.26    0.26
  -2  -8  -2    7.88    0.26
  -2  -8  -2    8.13    0.22
  -2   8  -2    8.02    0.26
   2   8   2    8.32    0.25
   3  -8   2   11.57    0.28
  -3  -8  -2   11.02    0.34
   3  -8   2   11.68    0.33
  -3  -8  -2   11.08    0.30
   3   8   2   11.63    0.31
  -3   8  -2   11.68    0.34
  -4  -8  -2   16.20    0.46
  -4  -8  -2   16.73    0.43
   4  -8   2   15.92    0.44
  -4   8  -2   16.76    0.45
   4   8   2   16.39    0.41
  -5  -8  -2    0.11    0.05
   5  -8   2    0.11    0.05
  -5   8  -2    0.10    0.05
   5   8   2    0.25    0.06
  -6  -8  -2    0.10    0.05
   6  -8   2    0.08    0.05
  -6   8  -2    0.03    0.04
   6   8   2    0.04    0.05
  -7  -8  -2    0.05    0.05
   7   8   2    0.02    0.05
  -7   8  -2    0.04    0.05
  -8  -8  -2    0.03    0.05
   8   8   2    0.01    0.05
  -8   8  -2    0.01    0.05
  -9  -8  -2    0.03    0.06
  -9  -9   2    1.08    0.13
   9  -9  -2    1.37    0.14
   9   9  -2    1.20    0.14
  -8  -9   2    2.07    0.16
   8  -9  -2    1.66    0.15
  -8   9   2    1.89    0.14
   8   9  -2    1.81    0.16
   7  -9  -2    0.25    0.07
  -7  -9   2    0.25    0.07
  -7   9   2    0.41    0.08
   7   9  -2    0.27    0.07
   6  -9  -2    0.25    0.07
  -6  -9   2    0.46    0.08
   6   9  -2    0.33    0.08
  -6   9   2    0.39    0.07
  -5  -9   2    4.65    0.19
   5  -9  -2    4.52    0.21
  -5   9   2    4.62    0.20
   5   9  -2    4.50    0.21
  -4  -9   2    0.20    0.06
  -4  -9   2    0.03    0.04
   4  -9  -2    0.07    0.05
  -4   9   2    0.17    0.05
   3  -9  -2    3.53    0.17
  -3  -9   2    4.01    0.18
  -3  -9   2    3.76    0.15
   3   9  -2    3.85    0.14
  -3   9   2    4.01    0.17
  -2  -9   2    9.96    0.31
   2  -9  -2    9.65    0.31
  -2  -9   2    9.57    0.26
  -2   9   2    9.51    0.29
   2   9  -2    9.64    0.27
  -1  -9   2    0.69    0.08
  -1  -9   2    0.63    0.05
   1  -9  -2    0.67    0.08
   1   9  -2    0.73    0.07
  -1   9   2    0.61    0.07
   0  -9   2    4.09    0.12
   0  -9   2    3.41    0.16
   0  -9  -2    3.90    0.17
   0   9   2    3.89    0.16
   0   9  -2    3.84    0.16
  -1  -9  -2   21.35    0.55
   1  -9   2   20.73    0.53
  -1   9  -2   21.14    0.52
   1   9   2   20.76    0.51
  -2  -9  -2    4.98    0.16
   2  -9   2    4.83    0.20
  -2  -9  -2    4.94    0.21
  -2   9  -2    4.86    0.20
   2   9   2    4.99    0.19
  -3  -9  -2    5.22    0.18
  -3  -9  -2    5.25    0.22
   3  -9   2    5.36    0.21
  -3   9  -2    5.24    0.21
   3   9   2    5.32    0.19
  -4  -9  -2    4.99    0.22
   4  -9   2    5.55    0.22
  -4  -9  -2    5.82    0.21
   4   9   2    5.80    0.20
  -4   9  -2    5.67    0.23
  -5  -9  -2    2.84    0.15
   5  -9   2    2.86    0.16
  -5   9  -2    2.74    0.16
   5   9   2    2.39    0.15
   6  -9   2    0.05    0.05
  -6  -9  -2   -0.02    0.04
  -6   9  -2    0.04    0.05
   6   9   2   -0.04    0.04
  -7  -9  -2    0.13    0.06
   7   9   2    0.10    0.06
  -7   9  -2    0.15    0.06
  -8  -9  -2   -0.03    0.05
  -8   9  -2    0.03    0.05
   8   9   2    0.01    0.06
  -9  -9  -2    0.69    0.12
  -9   9  -2    0.77    0.12
  -9 -10   2    1.65    0.16
   9 -10  -2    1.59    0.16
   9  10  -2    1.91    0.17
  -8 -10   2    0.09    0.06
   8 -10  -2    0.08    0.06
  -8  10   2    0.14    0.07
   8  10  -2    0.06    0.06
  -7 -10   2    0.10    0.06
   7 -10  -2    0.11    0.06
  -7  10   2    0.20    0.06
   7  10  -2    0.23    0.08
  -6 -10   2    0.03    0.04
   6 -10  -2    0.04    0.05
   6  10  -2    0.13    0.06
  -6  10   2    0.07    0.05
   5 -10  -2    0.23    0.07
  -5 -10   2    0.09    0.04
   5  10  -2    0.15    0.06
  -5  10   2    0.09    0.04
  -4 -10   2   12.23    0.40
  -4 -10   2   12.67    0.35
   4 -10  -2   12.16    0.39
  -4  10   2   12.05    0.37
   3 -10  -2    0.13    0.05
  -3 -10   2    0.41    0.07
  -3 -10   2    0.37    0.06
  -3  10   2    0.24    0.06
   3  10  -2    0.31    0.05
  -2 -10   2    0.24    0.04
  -2 -10   2    0.22    0.06
   2 -10  -2    0.13    0.05
   2  10  -2    0.14    0.05
  -2  10   2    0.15    0.05
  -1 -10   2    1.82    0.12
   1 -10  -2    1.97    0.13
  -1  10   2    1.75    0.11
   1  10  -2    1.81    0.11
   0 -10  -2    3.63    0.18
   0 -10   2    3.80    0.18
   0  10  -2    3.54    0.16
   0  10   2    4.07    0.17
  -1 -10  -2    4.08    0.19
   1 -10   2    4.77    0.20
  -1  10  -2    4.20    0.18
   1  10   2    4.34    0.18
  -2 -10  -2    0.01    0.04
   2 -10   2   -0.01    0.03
   2  10   2    0.05    0.04
  -2  10  -2    0.04    0.04
  -3 -10  -2    0.40    0.07
   3 -10   2    0.33    0.07
   3  10   2    0.43    0.06
  -3  10  -2    0.37    0.07
  -4 -10  -2    0.01    0.04
   4 -10   2    0.07    0.05
  -4 -10  -2    0.09    0.04
   4  10   2    0.01    0.04
  -4  10  -2    0.09    0.05
  -5 -10  -2    0.09    0.05
   5 -10   2    0.08    0.05
  -5  10  -2    0.14    0.06
   6 -10   2    0.13    0.06
  -6 -10  -2    0.12    0.05
  -6  10  -2    0.17    0.06
   6  10   2    0.25    0.08
  -7 -10  -2    0.16    0.07
   7  10   2    0.08    0.06
  -7  10  -2    0.06    0.06
  -8 -10  -2    0.23    0.08
  -8  10  -2    0.09    0.07
  -9 -11   2    1.12    0.14
   8 -11  -2    0.14    0.08
  -8 -11   2    0.03    0.06
   8  11  -2    0.11    0.08
  -8  11   2    0.04    0.06
  -7 -11   2   -0.04    0.05
   7 -11  -2    0.05    0.05
  -7  11   2   -0.01    0.05
   7  11  -2   -0.12    0.04
  -6 -11   2    0.33    0.07
   6 -11  -2    0.18    0.06
   6  11  -2    0.25    0.07
  -6  11   2    0.14    0.06
   5 -11  -2    0.11    0.05
  -5 -11   2    0.17    0.05
  -5  11   2    0.11    0.06
   5  11  -2    0.13    0.06
  -4 -11   2    2.92    0.14
   4 -11  -2    2.71    0.17
  -4 -11   2    2.56    0.17
  -4  11   2    2.67    0.16
  -3 -11   2   -0.04    0.03
   3 -11  -2   -0.01    0.04
   3  11  -2    0.01    0.03
  -3  11   2   -0.04    0.03
   2 -11  -2    2.34    0.15
  -2 -11   2    2.11    0.14
   2  11  -2    2.46    0.13
  -2  11   2    2.06    0.13
  -1 -11   2    0.83    0.10
   1 -11  -2    0.56    0.08
   1  11  -2    0.81    0.08
  -1  11   2    0.61    0.08
   0 -11  -2   17.03    0.49
   0 -11   2   17.39    0.49
   0  11   2   17.45    0.47
   0  11  -2   17.17    0.46
  -1 -11  -2    2.86    0.17
   1 -11   2    3.07    0.17
   1  11   2    3.00    0.15
  -1  11  -2    3.34    0.17
  -2 -11  -2    1.15    0.11
   2 -11   2    0.99    0.10
  -2  11  -2    1.12    0.10
   2  11   2    1.11    0.09
  -3 -11  -2    0.96    0.11
   3 -11   2    1.25    0.11
   3  11   2    0.91    0.09
  -3  11  -2    0.96    0.10
  -4 -11  -2    0.03    0.04
   4 -11   2    0.05    0.05
  -4  11  -2    0.00    0.04
  -5 -11  -2    0.85    0.11
   5 -11   2    1.05    0.11
  -5  11  -2    0.95    0.11
   6 -11   2    0.02    0.05
  -6  11  -2    0.00    0.05
   6  11   2    0.01    0.05
  -7 -11  -2    0.64    0.10
   7  11   2    0.64    0.11
  -7  11  -2    0.51    0.10
  -8 -11  -2    0.26    0.09
  -8  11  -2    0.18    0.08
   8 -12  -2    1.30    0.15
  -8  12   2    1.79    0.16
   7 -12  -2    0.29    0.08
  -7  12   2    0.18    0.07
   7  12  -2    0.40    0.10
   6 -12  -2    0.01    0.05
  -6  12   2    0.00    0.05
   6  12  -2   -0.01    0.05
   5 -12  -2    0.04    0.05
  -5  12   2    0.06    0.05
   4 -12  -2    4.49    0.23
  -4 -12   2    5.17    0.25
  -4  12   2    4.59    0.22
   3 -12  -2    0.19    0.06
  -3 -12   2    0.29    0.07
  -3  12   2    0.18    0.06
  -2 -12   2    0.06    0.05
   2 -12  -2   -0.03    0.04
   2  12  -2    0.00    0.03
  -2  12   2    0.03    0.04
  -1 -12   2    0.57    0.09
   1 -12  -2    0.65    0.09
   1  12  -2    0.59    0.08
  -1  12   2    0.34    0.07
   0 -12  -2    0.05    0.05
   0 -12   2   -0.01    0.04
   0  12   2    0.03    0.04
   0  12  -2    0.03    0.04
  -1 -12  -2    1.95    0.14
   1 -12   2    2.22    0.15
   1  12   2    2.06    0.13
  -1  12  -2    2.01    0.14
  -2 -12  -2   -0.01    0.04
   2 -12   2    0.03    0.05
   2  12   2   -0.01    0.03
  -2  12  -2    0.04    0.04
  -3 -12  -2    0.37    0.08
   3 -12   2    0.32    0.07
   3  12   2    0.33    0.07
  -3  12  -2    0.31    0.07
  -4 -12  -2    0.20    0.07
   4 -12   2    0.19    0.07
  -4  12  -2    0.16    0.06
   5 -12   2    1.45    0.14
  -5 -12  -2    1.74    0.15
  -5  12  -2    1.73    0.15
   6  12   2   -0.01    0.06
  -6  12  -2   -0.05    0.05
  -7  12  -2    0.30    0.09
   7  12   2    0.54    0.11
   7 -13  -2    0.18    0.08
  -7  13   2    0.07    0.07
   7  13  -2    0.18    0.09
   6 -13  -2    0.00    0.05
   6  13  -2    0.10    0.07
  -6  13   2    0.00    0.05
   5 -13  -2    0.15    0.07
  -5  13   2    0.23    0.07
   4 -13  -2    0.33    0.08
  -4 -13   2    0.34    0.08
  -4  13   2    0.55    0.09
  -3 -13   2    0.02    0.05
   3 -13  -2   -0.03    0.04
  -3  13   2    0.06    0.05
  -2 -13   2    0.09    0.05
   2 -13  -2    0.05    0.05
   2  13  -2    0.00    0.04
  -2  13   2    0.06    0.05
   1 -13  -2    0.87    0.11
  -1 -13   2    1.20    0.12
  -1  13   2    1.02    0.11
   1  13  -2    0.99    0.10
   0 -13  -2    0.13    0.06
   0 -13   2    0.21    0.07
   0  13  -2    0.15    0.05
   0  13   2    0.11    0.05
  -1 -13  -2    0.14    0.06
   1 -13   2    0.10    0.06
   1  13   2    0.20    0.06
  -1  13  -2    0.08    0.05
   2 -13   2    0.00    0.05
  -2 -13  -2   -0.01    0.04
   2  13   2    0.04    0.04
  -2  13  -2    0.00    0.04
   3 -13   2    1.53    0.14
  -3 -13  -2    1.62    0.15
   3  13   2    1.62    0.12
  -3  13  -2    1.78    0.15
   4 -13   2    0.38    0.09
  -4 -13  -2    0.52    0.10
  -4  13  -2    0.34    0.08
   5 -13   2    0.19    0.08
  -5 -13  -2    0.21    0.08
  -5  13  -2    0.24    0.08
  -6  13  -2    0.35    0.10
   6  13   2    0.51    0.11
   6 -14  -2    0.17    0.08
   6  14  -2    0.27    0.09
  -6  14   2    0.22    0.08
   5 -14  -2   -0.01    0.05
  -5  14   2    0.00    0.05
   4 -14  -2    0.29    0.09
  -4 -14   2    0.13    0.07
  -4  14   2    0.17    0.07
   3 -14  -2    0.07    0.06
  -3 -14   2    0.08    0.06
  -3  14   2    0.07    0.06
   2 -14  -2    0.14    0.06
  -2 -14   2    0.19    0.07
   2  14  -2    0.19    0.06
  -2  14   2    0.18    0.07
   1 -14  -2    0.20    0.07
  -1 -14   2    0.15    0.07
  -1  14   2    0.15    0.06
   1  14  -2    0.12    0.05
   0 -14  -2    0.10    0.06
   0 -14   2    0.09    0.06
   0  14   2    0.12    0.06
   0  14  -2   -0.02    0.04
   1 -14   2    0.08    0.06
  -1 -14  -2    0.12    0.07
  -1  14  -2    0.11    0.05
   1  14   2    0.09    0.05
  -2 -14  -2    0.90    0.12
   2 -14   2    0.62    0.11
   2  14   2    0.89    0.10
  -2  14  -2    0.83    0.11
  -3 -14  -2    1.16    0.14
   3 -14   2    0.94    0.12
  -3  14  -2    0.85    0.12
  -4 -14  -2    0.33    0.09
   4 -14   2    0.22    0.08
  -4  14  -2    0.28    0.08
  -5 -14  -2    0.24    0.09
   5 -14   2    0.25    0.09
  -5  14  -2    0.38    0.10
   5 -15  -2    0.11    0.07
  -5  15   2   -0.08    0.05
  -4 -15   2    0.27    0.09
   4 -15  -2    0.31    0.09
  -4  15   2    0.25    0.08
  -3 -15   2    0.72    0.12
   3 -15  -2    1.03    0.14
  -3  15   2    0.43    0.09
   2 -15  -2    0.77    0.12
  -2 -15   2    0.72    0.12
  -2  15   2    0.79    0.11
  -1 -15   2    0.24    0.08
   1 -15  -2    0.39    0.10
  -1  15   2    0.32    0.08
   1  15  -2    0.31    0.08
   0 -15   2    0.34    0.09
   0 -15  -2    0.31    0.09
   0  15   2    0.49    0.09
   0  15  -2    0.44    0.09
   1 -15   2    0.65    0.11
  -1 -15  -2    0.82    0.12
  -1  15  -2    0.64    0.10
   1  15   2    0.70    0.10
  -2 -15  -2    1.56    0.16
   2 -15   2    1.19    0.14
   2  15   2    1.44    0.13
  -2  15  -2    1.60    0.15
   3 -15   2    0.01    0.06
  -3 -15  -2   -0.06    0.05
  -3  15  -2   -0.01    0.05
   4 -15   2    0.03    0.06
  -4 -15  -2    0.02    0.06
  -4  15  -2    0.14    0.07
   3 -16  -2    0.43    0.11
  -3 -16   2    0.57    0.12
  -3  16   2    0.44    0.10
   2 -16  -2    0.97    0.14
  -2 -16   2    0.99    0.14
  -2  16   2    0.96    0.13
  -1 -16   2    0.02    0.07
   1 -16  -2    0.05    0.06
   1  16  -2   -0.03    0.05
  -1  16   2    0.02    0.06
   0 -16   2    0.72    0.13
   0 -16  -2    0.43    0.10
   0  16  -2    0.74    0.11
   0  16   2    0.58    0.10
   1 -16   2    0.33    0.09
  -1 -16  -2    0.17    0.08
   1  16   2    0.11    0.07
  -1  16  -2    0.04    0.06
   2 -16   2    1.48    0.16
  -2 -16  -2    1.43    0.16
  -2  16  -2    1.18    0.14
   3 -16   2    0.02    0.07
   0  17  -2    2.10    0.18
   1  17   2    2.68    0.19
  11   0  -3   -0.03    0.06
 -11   0   3   -0.02    0.06
  10   0  -3   -0.02    0.05
 -10   0   3    0.07    0.06
  -9   0   3   -0.01    0.04
   9   0  -3    0.01    0.05
   8   0  -3    0.01    0.04
  -8   0   3   -0.05    0.03
   7   0  -3   -0.02    0.03
  -7   0   3    0.02    0.03
  -6   0   3    0.01    0.02
   6   0  -3   -0.02    0.03
  -6   0   3   -0.01    0.02
   5   0  -3    0.00    0.02
  -5   0   3    0.03    0.02
  -5   0   3    0.01    0.02
  -4   0   3    0.01    0.02
   4   0  -3    0.01    0.02
  -4   0   3    0.01    0.01
   3   0  -3    0.02    0.02
  -3   0   3    0.00    0.01
  -3   0   3   -0.05    0.01
   2   0  -3   -0.04    0.01
  -2   0   3   -0.01    0.02
   2   0  -3   -0.01    0.01
  -1   0   3   -0.05    0.02
   1   0  -3    0.00    0.01
   0   0  -3    0.03    0.01
   0   0  -3    0.01    0.01
   0   0   3    0.02    0.02
   1   0   3    0.05    0.02
  -1   0  -3    0.00    0.01
   2   0   3    0.01    0.01
   2   0   3   -0.02    0.02
  -2   0  -3    0.00    0.01
  -3   0  -3   -0.03    0.02
   3   0   3    0.00    0.02
  -3   0  -3   -0.02    0.02
  -4   0  -3    0.00    0.02
  -4   0  -3    0.01    0.02
   4   0   3   -0.05    0.01
  -5   0  -3    0.00    0.03
  -5   0  -3    0.01    0.03
   5   0   3   -0.04    0.02
  -6   0  -3   -0.03    0.03
   6   0   3   -0.05    0.03
  -6   0  -3    0.06    0.04
  -7   0  -3   -0.06    0.03
  -7   0  -3   -0.02    0.04
  -8   0  -3   -0.03    0.04
  -9   0  -3   -0.04    0.04
 -10   0  -3   -0.07    0.06
 -11  -1   3    0.01    0.06
  11  -1  -3    0.03    0.06
  11   1  -3    0.09    0.07
 -11   1   3    0.02    0.06
  10  -1  -3    0.54    0.10
 -10  -1   3    0.57    0.10
 -10   1   3    0.73    0.10
  10   1  -3    0.68    0.11
   9  -1  -3   -0.02    0.04
  -9  -1   3    0.03    0.05
   9   1  -3   -0.02    0.04
  -9   1   3    0.03    0.04
   8  -1  -3    0.00    0.04
  -8  -1   3   -0.01    0.04
   8   1  -3    0.00    0.04
  -8   1   3    0.01    0.04
  -7  -1   3    1.00    0.09
   7  -1  -3    0.88    0.09
  -7   1   3    1.11    0.09
   7   1  -3    1.16    0.10
   6  -1  -3    6.10    0.22
  -6  -1   3    6.16    0.21
  -6   1   3    6.54    0.17
  -6   1   3    6.60    0.21
   6   1  -3    6.63    0.23
   4  -1  -3    1.84    0.09
  -4  -1   3    1.98    0.09
  -4   1   3    1.88    0.08
   4   1  -3    1.64    0.09
  -4   1   3    2.09    0.07
  -3  -1   3    3.12    0.11
   3  -1  -3    2.97    0.11
  -3   1   3    3.06    0.09
   3   1  -3    2.89    0.11
  -3   1   3    2.90    0.10
   2  -1  -3  185.18    3.73
   2  -1  -3  191.45    3.59
  -2  -1   3  184.06    3.60
   2   1  -3  190.49    3.73
   2   1  -3  187.04    3.63
  -2   1   3  182.49    3.62
   1  -1  -3  428.26    7.91
  -1  -1   3  379.10    7.97
   1  -1  -3  427.77    8.23
   1   1  -3  403.81    8.24
  -1   1   3  410.60    7.96
   1   1  -3  409.18    7.96
   0  -1   3  135.60    2.66
   0  -1  -3  133.84    2.65
   0  -1  -3  139.32    2.75
   0   1  -3  137.06    2.65
   0   1   3  138.42    2.65
   0   1  -3  140.19    2.79
  -1  -1  -3    8.77    0.22
  -1  -1  -3    8.98    0.19
   1  -1   3    8.97    0.19
   1  -1   3    8.56    0.21
   1   1   3    9.07    0.21
  -1   1  -3    8.63    0.22
   2  -1   3    8.40    0.22
  -2  -1  -3    8.36    0.22
   2  -1   3    8.58    0.19
  -2  -1  -3    8.53    0.22
   2   1   3    8.87    0.20
  -2   1  -3    8.27    0.22
   3  -1   3    0.03    0.02
  -3  -1  -3    0.02    0.02
  -3  -1  -3    0.02    0.02
  -3   1  -3    0.00    0.02
   3   1   3   -0.01    0.01
  -4  -1  -3    1.06    0.07
   4  -1   3    1.14    0.06
  -4  -1  -3    1.25    0.08
  -4   1  -3    1.12    0.07
   4   1   3    1.19    0.07
  -4   1  -3    1.16    0.08
  -5  -1  -3    0.35    0.06
   5  -1   3    0.51    0.05
  -5  -1  -3    0.45    0.05
   5   1   3    0.44    0.05
  -5   1  -3    0.38    0.05
  -5   1  -3    0.53    0.06
  -6  -1  -3    1.21    0.09
   6  -1   3    1.40    0.09
  -6  -1  -3    1.29    0.10
   6   1   3    1.19    0.08
  -6   1  -3    1.11    0.09
  -6   1  -3    1.14    0.10
  -7  -1  -3   18.65    0.46
  -7  -1  -3   17.88    0.50
  -7   1  -3   17.41    0.46
  -7   1  -3   17.66    0.49
  -8  -1  -3    1.00    0.11
  -8   1  -3    1.08    0.11
  -9  -1  -3    0.05    0.06
  -9   1  -3    0.01    0.05
 -10  -1  -3    0.49    0.11
  11  -2  -3   -0.03    0.06
 -11  -2   3    0.08    0.06
 -11   2   3    0.05    0.06
  11   2  -3    0.04    0.07
 -10  -2   3    0.23    0.07
  10  -2  -3    0.18    0.08
 -10   2   3    0.06    0.06
  10   2  -3    0.04    0.06
  -9  -2   3   -0.01    0.04
   9  -2  -3    0.09    0.05
   9   2  -3   -0.04    0.04
  -9   2   3    0.00    0.04
   8  -2  -3    2.19    0.14
  -8  -2   3    1.63    0.13
   8   2  -3    1.96    0.14
  -8   2   3    2.00    0.13
   7  -2  -3    1.89    0.12
  -7  -2   3    1.45    0.11
   7   2  -3    1.59    0.12
  -7   2   3    1.65    0.11
   6  -2  -3    3.36    0.15
  -6  -2   3    3.36    0.15
  -6   2   3    3.56    0.12
  -6   2   3    3.28    0.14
   6   2  -3    3.73    0.16
   5  -2  -3    1.98    0.11
  -5  -2   3    1.99    0.10
   5   2  -3    1.81    0.10
  -5   2   3    1.82    0.09
  -5   2   3    1.80    0.08
   4  -2  -3   65.06    1.38
  -4   2   3   65.78    1.31
  -4   2   3   67.27    1.30
   4   2  -3   64.63    1.38
   3  -2  -3    0.64    0.05
  -3  -2   3    0.59    0.05
  -3   2   3    0.67    0.04
  -3   2   3    0.67    0.04
  -2  -2   3    4.84    0.14
   2   2  -3    4.52    0.14
  -2   2   3    5.12    0.13
   2   2  -3    5.11    0.12
  -2   2   3    4.91    0.13
  -1  -2   3    3.49    0.11
   1  -2  -3    3.40    0.11
   1  -2  -3    3.62    0.11
   1   2  -3    3.59    0.10
   1   2  -3    3.51    0.10
  -1   2   3    3.74    0.10
   0  -2  -3   21.17    0.45
   0  -2  -3   21.73    0.46
   0  -2   3   20.57    0.45
   0  -2   3   21.45    0.45
   0   2  -3   21.24    0.45
   0   2   3   21.89    0.44
  -1  -2  -3   68.83    1.39
   1  -2   3   69.83    1.39
   1  -2   3   72.16    1.42
  -1  -2  -3   71.43    1.42
   1   2   3   69.84    1.39
  -2  -2  -3    6.52    0.17
   2  -2   3    6.44    0.18
  -2  -2  -3    6.50    0.18
  -2  -2  -3    6.28    0.18
   2  -2   3    6.45    0.16
  -2   2  -3    6.17    0.18
   3  -2   3    2.30    0.10
   3  -2   3    2.35    0.08
  -3  -2  -3    2.24    0.10
  -3  -2  -3    2.42    0.10
   3   2   3    2.52    0.09
  -3   2  -3    2.44    0.10
  -4  -2  -3    3.47    0.13
   4  -2   3    3.63    0.12
  -4  -2  -3    3.32    0.14
  -4   2  -3    3.45    0.14
   4   2   3    3.66    0.13
   5  -2   3    0.07    0.03
  -5  -2  -3    0.03    0.03
  -5  -2  -3    0.03    0.03
   5   2   3    0.01    0.03
  -5   2  -3    0.06    0.03
  -5   2  -3    0.07    0.03
   6  -2   3   10.67    0.30
  -6  -2  -3   10.78    0.30
  -6  -2  -3   10.58    0.33
  -6   2  -3   10.48    0.32
  -6   2  -3   10.29    0.31
   6   2   3   10.28    0.30
  -7  -2  -3    1.43    0.12
  -7   2  -3    1.25    0.10
  -7   2  -3    1.62    0.12
  -8  -2  -3    1.08    0.12
  -8   2  -3    1.10    0.11
  -9  -2  -3    0.28    0.08
  10  -2   3    0.02    0.06
 -10  -2  -3   -0.01    0.06
  11  -3  -3    0.08    0.07
 -11  -3   3    0.02    0.06
  11   3  -3    0.06    0.06
  10  -3  -3    0.29    0.08
 -10  -3   3    0.41    0.09
 -10   3   3    0.37    0.08
  10   3  -3    0.49    0.10
   9  -3  -3    0.41    0.08
  -9  -3   3    0.48    0.08
   9   3  -3    0.58    0.10
  -9   3   3    0.41    0.07
  -8  -3   3    0.66    0.09
   8  -3  -3    0.54    0.08
   8   3  -3    0.45    0.08
  -8   3   3    0.66    0.08
  -7  -3   3    0.28    0.06
   7  -3  -3    0.28    0.06
   7   3  -3    0.32    0.06
  -7   3   3    0.21    0.04
  -7   3   3    0.18    0.05
  -6  -3   3    1.90    0.11
   6  -3  -3    1.79    0.11
  -6   3   3    2.03    0.09
   6   3  -3    1.92    0.12
  -6   3   3    1.97    0.10
   5  -3  -3    0.48    0.06
  -5  -3   3    0.56    0.06
   5   3  -3    0.59    0.06
  -5   3   3    0.79    0.06
  -5   3   3    0.63    0.05
   4  -3  -3    2.05    0.10
  -4   3   3    1.99    0.08
  -4   3   3    2.04    0.08
   3  -3  -3    1.91    0.09
  -3  -3   3    1.87    0.08
  -3   3   3    1.79    0.08
   3   3  -3    1.82    0.09
   3   3  -3    1.98    0.05
  -3   3   3    1.85    0.07
  -2  -3   3   11.25    0.27
   2  -3  -3   11.44    0.28
  -2   3   3   10.98    0.27
   2   3  -3   11.36    0.28
   2   3  -3   11.17    0.24
  -2   3   3   11.63    0.25
  -1  -3   3   63.12    1.30
   1  -3  -3   62.76    1.27
   1  -3  -3   65.23    1.31
  -1  -3   3   63.30    1.26
  -1   3   3   64.41    1.24
   1   3  -3   63.36    1.25
   0  -3   3    2.50    0.09
   0  -3  -3    2.64    0.09
   0  -3  -3    2.53    0.09
   0  -3   3    2.54    0.08
   0   3   3    2.78    0.08
   0   3  -3    2.61    0.09
   1  -3   3    0.07    0.02
   1  -3   3    0.07    0.02
  -1  -3  -3    0.08    0.02
  -1  -3  -3    0.02    0.02
  -1   3  -3    0.03    0.02
  -2  -3  -3   29.53    0.64
  -2  -3  -3   29.25    0.63
  -2  -3  -3   29.76    0.63
   2  -3   3   29.42    0.62
   2  -3   3   30.05    0.63
  -2   3  -3   29.06    0.64
   3  -3   3   21.26    0.47
  -3  -3  -3   21.14    0.48
  -3  -3  -3   21.03    0.49
   3  -3   3   20.38    0.47
   3   3   3   21.61    0.48
  -3   3  -3   22.16    0.49
   4  -3   3    1.48    0.08
   4  -3   3    1.25    0.07
  -4  -3  -3    1.51    0.09
  -4  -3  -3    1.41    0.08
  -4   3  -3    1.55    0.09
   4   3   3    1.56    0.08
   5  -3   3    0.39    0.05
  -5  -3  -3    0.43    0.06
  -5  -3  -3    0.33    0.05
   5  -3   3    0.44    0.06
   5   3   3    0.40    0.05
  -5   3  -3    0.30    0.05
   6  -3   3    2.96    0.13
  -6  -3  -3    2.92    0.15
  -6  -3  -3    2.82    0.13
  -6   3  -3    2.90    0.14
   6   3   3    2.76    0.14
  -7  -3  -3    0.14    0.05
  -7   3  -3    0.05    0.04
  -8  -3  -3    0.03    0.05
   8  -3   3    0.11    0.05
  -8   3  -3    0.14    0.06
  -9  -3  -3    0.13    0.07
   9  -3   3    0.06    0.06
  10  -3   3   -0.04    0.06
  11  -4  -3    0.14    0.08
  11   4  -3    0.04    0.07
 -10  -4   3    0.11    0.07
  10  -4  -3    0.31    0.09
  10   4  -3    0.08    0.07
   9  -4  -3    0.16    0.06
  -9  -4   3    0.13    0.06
   9   4  -3    0.16    0.07
  -9   4   3    0.17    0.06
   8  -4  -3    3.07    0.17
  -8  -4   3    3.28    0.18
   8   4  -3    3.15    0.18
  -8   4   3    3.18    0.16
   7  -4  -3    0.07    0.04
  -7  -4   3   -0.01    0.03
  -7   4   3   -0.02    0.03
   7   4  -3    0.06    0.04
  -7   4   3    0.00    0.03
  -6  -4   3    0.21    0.05
   6  -4  -3    0.34    0.06
  -6   4   3    0.19    0.04
  -6   4   3    0.15    0.04
   6   4  -3    0.20    0.05
   5  -4  -3    2.99    0.14
  -5  -4   3    3.22    0.14
  -5   4   3    3.13    0.12
  -5   4   3    3.12    0.12
  -4  -4   3    0.81    0.06
   4  -4  -3    0.94    0.07
  -4   4   3    0.95    0.06
  -4   4   3    0.93    0.05
   4   4  -3    0.99    0.07
   3  -4  -3    5.40    0.18
  -3   4   3    5.72    0.17
  -3   4   3    5.60    0.14
   3   4  -3    5.43    0.13
   3   4  -3    5.41    0.18
  -2  -4   3   11.43    0.29
  -2  -4   3   10.88    0.27
   2  -4  -3   11.04    0.28
  -2   4   3   11.06    0.27
   2   4  -3   10.75    0.25
  -2   4   3   11.16    0.24
  -1  -4   3    1.62    0.07
   1  -4  -3    1.61    0.08
  -1  -4   3    1.63    0.07
  -1   4   3    1.70    0.08
   1   4  -3    1.73    0.07
  -1   4   3    1.62    0.05
   0  -4   3    7.55    0.20
   0  -4  -3    7.80    0.21
   0  -4   3    7.63    0.19
   0  -4  -3    7.73    0.20
   0   4  -3    7.53    0.20
   0   4   3    7.73    0.18
  -1  -4  -3    0.69    0.05
   1  -4   3    0.71    0.05
  -1  -4  -3    0.80    0.06
   1  -4   3    0.72    0.05
  -1  -4  -3    0.65    0.04
  -1   4  -3    0.67    0.05
   2  -4   3   21.55    0.47
  -2  -4  -3   21.05    0.48
  -2  -4  -3   21.47    0.49
  -2  -4  -3   20.72    0.47
   2  -4   3   21.59    0.47
   3  -4   3    0.44    0.05
  -3  -4  -3    0.40    0.05
   3  -4   3    0.47    0.04
  -3  -4  -3    0.41    0.05
  -3  -4  -3    0.53    0.05
  -3   4  -3    0.47    0.05
  -4  -4  -3    2.49    0.12
   4  -4   3    2.70    0.12
   4  -4   3    2.92    0.11
  -4  -4  -3    2.74    0.12
   4   4   3    2.70    0.12
  -4   4  -3    2.68    0.13
   5  -4   3    0.96    0.07
   5  -4   3    0.86    0.08
  -5  -4  -3    1.10    0.08
  -5  -4  -3    1.16    0.09
   5   4   3    1.08    0.08
  -5   4  -3    1.12    0.09
  -6  -4  -3    0.12    0.05
  -6  -4  -3    0.22    0.05
   6  -4   3    0.16    0.05
  -6   4  -3    0.23    0.05
   6   4   3    0.20    0.05
  -7  -4  -3    1.16    0.11
   7  -4   3    1.18    0.10
  -7   4  -3    1.28    0.11
   8  -4   3    0.07    0.05
  -8  -4  -3    0.01    0.05
  -8   4  -3    0.09    0.05
  -9  -4  -3    0.14    0.07
   9  -4   3    0.11    0.06
  10  -4   3   -0.05    0.05
  11  -5  -3    0.18    0.08
  11   5  -3    0.09    0.08
  10  -5  -3    0.02    0.06
 -10  -5   3   -0.01    0.05
  10   5  -3   -0.02    0.05
  -9  -5   3   -0.04    0.04
   9  -5  -3    0.09    0.06
   9   5  -3    0.06    0.05
  -8  -5   3    0.41    0.08
   8  -5  -3    0.40    0.08
   8   5  -3    0.31    0.07
  -7  -5   3    0.02    0.04
   7  -5  -3    0.02    0.04
   7   5  -3    0.05    0.05
  -7   5   3    0.00    0.03
  -7   5   3    0.01    0.03
  -6  -5   3    0.07    0.04
   6  -5  -3    0.07    0.04
  -6   5   3    0.04    0.03
   6   5  -3    0.02    0.04
  -6   5   3    0.06    0.03
  -5  -5   3    1.05    0.08
   5  -5  -3    1.07    0.09
   5   5  -3    1.10    0.09
  -5   5   3    1.14    0.08
  -5   5   3    1.33    0.07
   4  -5  -3    8.86    0.27
  -4  -5   3    8.76    0.25
  -4   5   3    9.19    0.25
  -4   5   3    9.13    0.22
   4   5  -3    8.63    0.27
   4   5  -3    8.76    0.20
   3  -5  -3    0.19    0.04
  -3  -5   3    0.23    0.04
   3   5  -3    0.21    0.02
  -3   5   3    0.13    0.03
  -3   5   3    0.21    0.02
   3   5  -3    0.29    0.05
  -2  -5   3    0.90    0.06
  -2  -5   3    0.81    0.06
   2  -5  -3    0.81    0.06
   2   5  -3    0.77    0.05
  -2   5   3    0.80    0.03
  -2   5   3    0.82    0.06
  -1  -5   3   25.05    0.57
   1  -5  -3   25.05    0.57
  -1  -5   3   25.35    0.54
   1   5  -3   25.57    0.54
  -1   5   3   25.25    0.56
  -1   5   3   25.73    0.51
   0  -5  -3   14.01    0.35
   0  -5   3   14.62    0.35
   0  -5   3   14.26    0.33
   0   5   3   14.41    0.31
   0   5  -3   14.46    0.34
  -1  -5  -3    0.51    0.04
   1  -5   3    0.50    0.04
   1  -5   3    0.51    0.05
  -1  -5  -3    0.39    0.05
  -1  -5  -3    0.47    0.05
  -1   5  -3    0.48    0.05
   2  -5   3    0.33    0.04
  -2  -5  -3    0.37    0.04
   2  -5   3    0.33    0.04
  -2  -5  -3    0.25    0.04
  -2  -5  -3    0.34    0.04
  -2   5  -3    0.29    0.04
  -3  -5  -3   12.69    0.33
   3  -5   3   12.21    0.31
  -3  -5  -3   12.37    0.32
   3  -5   3   12.32    0.31
  -3  -5  -3   12.13    0.32
  -3   5  -3   12.39    0.33
  -4  -5  -3    0.02    0.03
   4  -5   3    0.06    0.03
   4  -5   3    0.07    0.03
  -4  -5  -3    0.08    0.03
  -4   5  -3    0.06    0.03
   4   5   3    0.09    0.03
  -5  -5  -3    0.03    0.03
  -5  -5  -3   -0.02    0.03
   5  -5   3    0.05    0.04
   5  -5   3    0.07    0.03
   5   5   3    0.03    0.03
  -5   5  -3    0.02    0.03
  -6  -5  -3    3.47    0.17
  -6  -5  -3    3.36    0.14
   6  -5   3    3.04    0.15
  -6   5  -3    3.36    0.17
   6   5   3    3.64    0.16
  -7  -5  -3    0.71    0.09
   7  -5   3    0.73    0.09
  -7   5  -3    0.58    0.08
  -8  -5  -3    2.05    0.16
   8  -5   3    2.34    0.15
  -8   5  -3    2.61    0.16
   9  -5   3    0.06    0.06
  -9  -5  -3    0.09    0.06
  11  -6  -3    0.34    0.10
  10  -6  -3    0.11    0.08
 -10  -6   3    0.25    0.09
  10   6  -3    0.11    0.07
  -9  -6   3    0.57    0.09
   9  -6  -3    0.39    0.09
   9   6  -3    0.39    0.09
   8  -6  -3    0.03    0.04
  -8  -6   3   -0.02    0.04
   8   6  -3   -0.02    0.04
  -7  -6   3    0.72    0.09
   7  -6  -3    0.65    0.09
   7   6  -3    0.82    0.10
  -7   6   3    0.65    0.08
   6  -6  -3    0.20    0.05
  -6  -6   3    0.15    0.05
  -6   6   3    0.21    0.05
   6   6  -3    0.25    0.06
   5  -6  -3    0.11    0.04
  -5  -6   3    0.10    0.04
  -5   6   3    0.19    0.04
   5   6  -3    0.15    0.05
   4  -6  -3    0.09    0.04
  -4  -6   3    0.14    0.04
  -4   6   3    0.18    0.04
  -4   6   3    0.13    0.02
   4   6  -3    0.19    0.05
  -3  -6   3   18.45    0.42
   3  -6  -3   17.37    0.45
  -3  -6   3   17.44    0.45
   3   6  -3   18.00    0.39
  -3   6   3   18.32    0.36
  -3   6   3   17.48    0.43
   2  -6  -3    0.00    0.02
  -2  -6   3    0.04    0.03
  -2  -6   3    0.00    0.02
  -2   6   3    0.00    0.02
   2   6  -3    0.01    0.02
  -1  -6   3    0.26    0.04
   1  -6  -3    0.24    0.04
  -1  -6   3    0.24    0.04
  -1   6   3    0.34    0.04
   1   6  -3    0.26    0.04
   0  -6   3   37.43    0.81
   0  -6   3   36.74    0.76
   0  -6  -3   36.85    0.81
   0   6   3   37.19    0.73
   0   6  -3   35.88    0.78
   0   6   3   36.22    0.78
  -1  -6  -3   11.75    0.32
   1  -6   3   11.83    0.31
  -1  -6  -3   11.89    0.28
   1  -6   3   11.75    0.28
  -1   6  -3   11.82    0.31
  -2  -6  -3    9.47    0.26
  -2  -6  -3    9.39    0.24
  -2  -6  -3    8.92    0.26
   2  -6   3    8.92    0.25
   2  -6   3    9.22    0.24
  -2   6  -3    9.10    0.27
  -3  -6  -3    0.06    0.03
   3  -6   3    0.09    0.03
  -3  -6  -3    0.12    0.04
   3  -6   3    0.07    0.03
  -3  -6  -3    0.10    0.03
  -3   6  -3    0.05    0.03
   4  -6   3    1.17    0.08
  -4  -6  -3    1.32    0.09
  -4  -6  -3    1.16    0.08
   4  -6   3    1.27    0.08
  -4   6  -3    1.15    0.09
   5  -6   3    0.03    0.03
  -5  -6  -3    0.06    0.04
   5  -6   3   -0.02    0.03
  -5  -6  -3    0.02    0.04
  -5   6  -3    0.00    0.03
   5   6   3    0.01    0.03
   6  -6   3    0.22    0.05
  -6  -6  -3    0.14    0.05
  -6   6  -3    0.24    0.06
   6   6   3    0.28    0.06
  -7  -6  -3    0.04    0.05
   7  -6   3    0.03    0.04
   7   6   3    0.04    0.04
  -7   6  -3    0.05    0.05
  -8  -6  -3    0.39    0.09
   8  -6   3    0.22    0.07
  -8   6  -3    0.31    0.07
  -9  -6  -3    0.00    0.06
  10  -7  -3    0.35    0.09
 -10  -7   3    0.30    0.09
  10   7  -3    0.45    0.10
   9  -7  -3   -0.03    0.05
  -9  -7   3    0.04    0.05
   9   7  -3   -0.04    0.05
  -8  -7   3    0.76    0.10
   8  -7  -3    0.34    0.08
  -8   7   3    0.61    0.08
   8   7  -3    0.63    0.10
   7  -7  -3    2.89    0.17
  -7  -7   3    3.13    0.17
  -7   7   3    2.71    0.15
   7   7  -3    2.75    0.17
   6  -7  -3    0.10    0.05
  -6  -7   3    0.17    0.05
   6   7  -3    0.07    0.05
  -6   7   3    0.10    0.04
   5  -7  -3    0.56    0.07
  -5  -7   3    0.67    0.07
  -5   7   3    0.58    0.07
   5   7  -3    0.66    0.08
   4  -7  -3    0.40    0.06
  -4  -7   3    0.55    0.06
   4   7  -3    0.43    0.06
  -4   7   3    0.42    0.06
  -3  -7   3   24.76    0.56
  -3  -7   3   24.85    0.61
   3  -7  -3   24.61    0.60
   3   7  -3   25.27    0.54
  -3   7   3   24.31    0.58
  -2  -7   3    1.61    0.10
  -2  -7   3    1.66    0.08
   2  -7  -3    1.81    0.10
  -2   7   3    1.63    0.09
   2   7  -3    1.77    0.08
  -1  -7   3    0.05    0.03
   1  -7  -3    0.06    0.03
  -1  -7   3    0.09    0.03
  -1   7   3    0.08    0.03
   1   7  -3    0.03    0.02
   0  -7  -3    4.41    0.17
   0  -7   3    4.26    0.16
   0  -7   3    4.27    0.14
   0   7   3    4.34    0.16
   0   7  -3    4.44    0.16
   0   7   3    4.55    0.11
   1  -7   3    0.17    0.03
  -1  -7  -3    0.16    0.03
   1  -7   3    0.10    0.03
  -1  -7  -3    0.18    0.04
  -1   7  -3    0.09    0.03
   1   7   3    0.07    0.03
   2  -7   3    0.68    0.05
  -2  -7  -3    0.44    0.06
  -2  -7  -3    0.56    0.05
   2  -7   3    0.65    0.06
  -2   7  -3    0.51    0.06
  -3  -7  -3    0.00    0.03
   3  -7   3    0.02    0.03
   3  -7   3    0.02    0.03
  -3  -7  -3   -0.05    0.02
  -3  -7  -3    0.01    0.03
  -3   7  -3   -0.05    0.03
  -4  -7  -3    8.35    0.28
   4  -7   3    8.24    0.26
  -4  -7  -3    8.99    0.26
  -4  -7  -3    8.97    0.27
   4  -7   3    8.32    0.24
  -4   7  -3    7.86    0.27
   5  -7   3    0.27    0.05
   5  -7   3    0.29    0.06
  -5  -7  -3    0.18    0.05
  -5  -7  -3    0.25    0.05
   5   7   3    0.22    0.06
  -5   7  -3    0.20    0.06
   6  -7   3    0.81    0.08
  -6  -7  -3    0.86    0.10
  -6   7  -3    1.07    0.11
   6   7   3    0.76    0.09
  -7  -7  -3   -0.04    0.04
  -7   7  -3    0.00    0.05
   7   7   3    0.00    0.05
  -8  -7  -3    0.07    0.06
  -8   7  -3    0.00    0.05
  -9  -7  -3    0.78    0.12
 -10  -8   3    0.07    0.08
  10  -8  -3    0.21    0.09
  10   8  -3    0.01    0.06
  -9  -8   3    0.05    0.06
   9  -8  -3    0.06    0.06
   9   8  -3    0.01    0.06
   8  -8  -3    0.89    0.11
  -8  -8   3    1.13    0.12
  -8   8   3    0.89    0.10
   8   8  -3    1.04    0.12
  -7  -8   3    1.61    0.13
   7  -8  -3    1.28    0.12
  -7   8   3    1.52    0.11
   7   8  -3    1.42    0.13
  -6  -8   3    9.15    0.30
   6  -8  -3    9.33    0.32
  -6   8   3    9.06    0.30
   6   8  -3    9.49    0.33
   5  -8  -3    1.28    0.11
  -5  -8   3    1.11    0.09
  -5   8   3    1.14    0.10
   5   8  -3    1.06    0.10
  -4  -8   3    4.70    0.18
   4  -8  -3    4.77    0.20
  -4   8   3    4.64    0.19
  -3  -8   3   18.32    0.43
  -3  -8   3   17.92    0.48
   3  -8  -3   17.42    0.47
   3   8  -3   18.32    0.42
  -3   8   3   17.76    0.46
  -2  -8   3    0.23    0.05
  -2  -8   3    0.16    0.04
   2  -8  -3    0.20    0.05
  -2   8   3    0.09    0.03
   2   8  -3    0.19    0.04
  -1  -8   3    0.89    0.08
   1  -8  -3    1.05    0.09
  -1  -8   3    1.09    0.07
   1   8  -3    1.21    0.08
  -1   8   3    1.07    0.08
   0  -8  -3    0.04    0.03
   0  -8   3    0.04    0.03
   0  -8   3    0.02    0.03
   0   8  -3    0.02    0.03
   0   8   3    0.22    0.05
   1  -8   3    3.73    0.13
  -1  -8  -3    3.68    0.16
   1  -8   3    3.63    0.15
  -1  -8  -3    3.83    0.12
   1   8   3    3.72    0.15
  -1   8  -3    3.60    0.15
   2  -8   3    8.06    0.22
  -2  -8  -3    8.15    0.22
   2  -8   3    8.38    0.26
  -2  -8  -3    8.12    0.27
   2   8   3    7.91    0.25
  -2   8  -3    8.15    0.26
  -3  -8  -3    0.47    0.06
   3  -8   3    0.53    0.06
   3  -8   3    0.66    0.07
  -3  -8  -3    0.61    0.07
  -3   8  -3    0.53    0.07
   3   8   3    0.41    0.06
   4  -8   3   25.89    0.63
  -4  -8  -3   25.52    0.61
  -4  -8  -3   26.45    0.66
  -4   8  -3   26.41    0.65
  -5  -8  -3    0.75    0.08
   5  -8   3    0.79    0.08
  -5  -8  -3    0.74    0.08
  -5   8  -3    0.75    0.09
   5   8   3    0.56    0.08
  -6  -8  -3    0.60    0.09
   6   8   3    0.74    0.09
  -6   8  -3    0.62    0.09
  -7  -8  -3   -0.02    0.04
  -7   8  -3    0.03    0.05
   7   8   3    0.06    0.05
  -8  -8  -3    0.07    0.07
  -8   8  -3    0.08    0.06
  -9  -8  -3    0.13    0.08
  -9   8  -3    0.02    0.06
  -9  -9   3    0.61    0.11
   9  -9  -3    0.59    0.11
   9   9  -3    0.56    0.11
   8  -9  -3    0.90    0.12
  -8  -9   3    0.91    0.11
   8   9  -3    1.18    0.13
  -8   9   3    1.20    0.12
  -7  -9   3    0.67    0.09
   7  -9  -3    0.69    0.10
  -7   9   3    0.79    0.09
   7   9  -3    0.60    0.10
  -6  -9   3    1.58    0.12
   6  -9  -3    1.61    0.13
   6   9  -3    1.71    0.13
  -6   9   3    1.32    0.11
   5  -9  -3    2.28    0.14
  -5  -9   3    2.22    0.13
   5   9  -3    2.39    0.15
  -5   9   3    2.11    0.13
  -4  -9   3    0.06    0.04
  -4  -9   3    0.07    0.04
   4  -9  -3   -0.04    0.03
  -4   9   3    0.04    0.03
  -3  -9   3    6.90    0.22
   3  -9  -3    6.99    0.25
  -3  -9   3    6.63    0.25
   3   9  -3    6.65    0.20
  -3   9   3    6.38    0.24
  -2  -9   3    0.33    0.06
   2  -9  -3    0.31    0.06
  -2  -9   3    0.31    0.05
  -2   9   3    0.20    0.05
   2   9  -3    0.32    0.05
  -1  -9   3    0.50    0.05
   1  -9  -3    0.46    0.07
  -1  -9   3    0.42    0.06
   1   9  -3    0.57    0.06
  -1   9   3    0.45    0.06
   0  -9  -3    2.19    0.13
   0  -9   3    1.99    0.12
   0  -9   3    2.14    0.09
   0   9  -3    2.23    0.12
   0   9   3    1.86    0.11
  -1  -9  -3   37.45    0.88
   1  -9   3   38.24    0.87
   1  -9   3   38.08    0.78
   1   9   3   35.74    0.83
  -1   9  -3   37.23    0.84
  -2  -9  -3    4.57    0.15
  -2  -9  -3    4.33    0.19
   2  -9   3    4.53    0.18
  -2   9  -3    4.67    0.20
   2   9   3    4.46    0.18
   3  -9   3    5.40    0.21
  -3  -9  -3    5.11    0.18
  -3  -9  -3    5.39    0.22
  -3   9  -3    4.90    0.21
   3   9   3    5.01    0.19
   4  -9   3    0.27    0.06
  -4  -9  -3    0.24    0.06
  -4  -9  -3    0.16    0.05
   4   9   3    0.22    0.05
  -4   9  -3    0.22    0.06
  -5  -9  -3    2.80    0.15
   5  -9   3    2.57    0.15
   5   9   3    2.71    0.16
  -5   9  -3    2.69    0.16
  -6  -9  -3    0.00    0.04
   6   9   3    0.00    0.04
  -6   9  -3   -0.01    0.04
  -7  -9  -3    0.11    0.07
  -7   9  -3    0.11    0.07
   7   9   3    0.03    0.05
  -8  -9  -3    0.02    0.06
  -8   9  -3   -0.03    0.06
  -9   9  -3    0.00    0.07
  -9 -10   3    0.49    0.11
   9 -10  -3    0.35    0.10
   9  10  -3    0.28    0.09
   8 -10  -3    0.00    0.06
  -8 -10   3    0.01    0.05
  -8  10   3    0.01    0.05
   8  10  -3    0.09    0.06
   7 -10  -3    0.04    0.05
  -7 -10   3    0.00    0.04
  -7  10   3    0.01    0.05
   7  10  -3   -0.02    0.04
  -6 -10   3    0.11    0.05
   6 -10  -3    0.09    0.06
  -6  10   3    0.10    0.05
   6  10  -3    0.11    0.05
   5 -10  -3    0.20    0.06
  -5 -10   3    0.22    0.06
   5  10  -3    0.21    0.07
  -5  10   3    0.22    0.06
  -4 -10   3   15.95    0.41
   4 -10  -3   15.05    0.46
  -4 -10   3   14.97    0.46
  -4  10   3   15.83    0.44
   3 -10  -3    1.40    0.11
  -3 -10   3    1.28    0.11
  -3 -10   3    1.45    0.09
  -3  10   3    1.03    0.10
   3  10  -3    1.19    0.09
  -2 -10   3    0.90    0.10
  -2 -10   3    1.02    0.07
   2 -10  -3    0.81    0.09
   2  10  -3    0.76    0.07
  -2  10   3    0.72    0.08
   1 -10  -3    3.07    0.16
  -1 -10   3    3.26    0.17
  -1  10   3    3.01    0.15
   1  10  -3    3.11    0.15
   0 -10   3    3.04    0.16
   0 -10  -3    2.95    0.16
   0  10  -3    3.20    0.15
   0  10   3    3.05    0.15
   1 -10   3    5.60    0.22
  -1 -10  -3    5.58    0.23
  -1  10  -3    5.19    0.21
   1  10   3    5.15    0.20
   2 -10   3    3.18    0.16
  -2 -10  -3    3.22    0.17
  -2  10  -3    3.33    0.17
   2  10   3    2.95    0.15
  -3 -10  -3    0.14    0.05
   3 -10   3    0.09    0.05
   3  10   3    0.09    0.05
  -3  10  -3    0.14    0.05
   4 -10   3    0.05    0.05
  -4 -10  -3    0.01    0.04
  -4 -10  -3    0.02    0.04
   4  10   3    0.01    0.04
  -4  10  -3    0.05    0.05
  -5 -10  -3    2.44    0.15
   5 -10   3    2.49    0.15
  -5  10  -3    2.71    0.17
  -6 -10  -3    0.63    0.09
   6  10   3    0.70    0.10
  -6  10  -3    0.65    0.10
  -7 -10  -3    0.00    0.05
  -7  10  -3    0.22    0.07
  -8 -10  -3   -0.03    0.06
  -8  10  -3    0.03    0.06
  -9 -11   3    0.31    0.09
  -8 -11   3    0.72    0.11
   8 -11  -3    0.68    0.11
  -8  11   3    0.59    0.10
   8  11  -3    0.77    0.12
   7 -11  -3    0.08    0.06
  -7 -11   3    0.07    0.06
   7  11  -3    0.04    0.05
  -7  11   3    0.13    0.06
  -6 -11   3    0.30    0.07
   6 -11  -3    0.32    0.08
  -6  11   3    0.30    0.07
   6  11  -3    0.36    0.08
   5 -11  -3    0.42    0.08
  -5 -11   3    0.33    0.07
   5  11  -3    0.24    0.07
  -5  11   3    0.24    0.06
  -4 -11   3    0.02    0.04
   4 -11  -3    0.02    0.04
  -4 -11   3    0.03    0.04
  -4  11   3    0.08    0.05
   3 -11  -3    0.15    0.06
  -3 -11   3    0.30    0.07
  -3  11   3    0.16    0.05
  -2 -11   3    0.22    0.06
   2 -11  -3    0.17    0.06
   2  11  -3    0.27    0.06
  -2  11   3    0.27    0.06
  -1 -11   3    2.61    0.16
   1 -11  -3    2.53    0.16
   1  11  -3    2.64    0.14
  -1  11   3    2.65    0.15
   0 -11  -3    0.65    0.09
   0 -11   3    0.55    0.08
   0  11  -3    0.44    0.07
   0  11   3    0.49    0.07
  -1 -11  -3    0.37    0.07
   1 -11   3    0.27    0.06
  -1  11  -3    0.44    0.07
   1  11   3    0.32    0.06
  -2 -11  -3    0.37    0.08
   2 -11   3    0.41    0.07
  -2  11  -3    0.32    0.07
   2  11   3    0.33    0.06
  -3 -11  -3    0.06    0.05
   3 -11   3    0.23    0.06
   3  11   3    0.19    0.05
  -3  11  -3    0.06    0.05
  -4 -11  -3    0.58    0.09
   4 -11   3    0.53    0.08
  -4  11  -3    0.44    0.09
  -5  11  -3    0.02    0.05
  -6  11  -3    0.01    0.05
   6  11   3    0.04    0.05
  -7  11  -3   -0.07    0.05
   8 -12  -3    0.02    0.07
  -8 -12   3    0.00    0.06
  -8  12   3    0.00    0.06
   7 -12  -3   -0.03    0.06
  -7 -12   3    0.07    0.06
   7  12  -3    0.04    0.06
  -7  12   3    0.07    0.05
   6 -12  -3   -0.02    0.05
   6  12  -3    0.11    0.06
  -6  12   3   -0.02    0.05
   5 -12  -3   -0.05    0.04
  -5  12   3    0.00    0.04
   5  12  -3   -0.05    0.04
   4 -12  -3    0.10    0.06
  -4 -12   3    0.10    0.05
  -4  12   3    0.00    0.04
  -3 -12   3   -0.07    0.03
   3 -12  -3    0.00    0.04
  -3  12   3   -0.02    0.03
   2 -12  -3    0.34    0.08
  -2 -12   3    0.54    0.09
   2  12  -3    0.52    0.07
  -2  12   3    0.39    0.07
  -1 -12   3    0.06    0.05
   1 -12  -3    0.10    0.05
  -1  12   3    0.06    0.04
   1  12  -3    0.13    0.05
   0 -12   3    0.34    0.08
   0 -12  -3    0.37    0.08
   0  12  -3    0.37    0.07
   0  12   3    0.28    0.06
   1 -12   3    0.51    0.09
  -1 -12  -3    0.33    0.08
   1  12   3    0.41    0.07
  -1  12  -3    0.32    0.07
  -2 -12  -3    1.49    0.13
   2 -12   3    1.35    0.12
   2  12   3    1.45    0.11
  -2  12  -3    1.41    0.12
   3 -12   3    0.18    0.06
  -3 -12  -3    0.19    0.07
   3  12   3    0.15    0.05
  -3  12  -3    0.08    0.05
  -4 -12  -3   -0.02    0.04
   4 -12   3    0.08    0.06
  -4  12  -3    0.10    0.06
  -5 -12  -3    0.37    0.09
  -5  12  -3    0.40    0.09
  -6  12  -3   -0.03    0.06
   6  12   3    0.06    0.06
   7 -13  -3   -0.04    0.06
   7  13  -3    0.15    0.08
  -7  13   3    0.19    0.07
   6 -13  -3    0.41    0.10
  -6  13   3    0.53    0.10
   6  13  -3    0.65    0.11
   5 -13  -3    1.12    0.13
   5  13  -3    1.35    0.14
  -5  13   3    1.12    0.12
  -4 -13   3    0.48    0.10
   4 -13  -3    0.43    0.09
  -4  13   3    0.38    0.08
  -3 -13   3   -0.05    0.04
   3 -13  -3    0.04    0.05
  -3  13   3   -0.01    0.04
  -2 -13   3    0.70    0.10
   2 -13  -3    0.63    0.10
   2  13  -3    0.53    0.08
  -2  13   3    0.59    0.09
  -1 -13   3   -0.01    0.04
   1 -13  -3    0.09    0.06
  -1  13   3    0.06    0.05
   1  13  -3    0.08    0.05
   0 -13   3    0.19    0.07
   0 -13  -3    0.19    0.07
   0  13   3    0.13    0.05
   0  13  -3    0.23    0.06
   1 -13   3    0.15    0.06
  -1 -13  -3    0.16    0.07
  -1  13  -3    0.03    0.05
   1  13   3   -0.03    0.04
   2 -13   3    0.79    0.11
  -2 -13  -3    1.01    0.12
   2  13   3    1.00    0.10
  -2  13  -3    1.05    0.12
   3 -13   3    0.05    0.06
  -3 -13  -3    0.08    0.06
  -3  13  -3    0.01    0.05
   3  13   3    0.01    0.04
   4 -13   3    1.00    0.12
  -4 -13  -3    0.89    0.12
  -4  13  -3    1.00    0.13
  -5 -13  -3    0.71    0.11
  -5  13  -3    0.69    0.11
  -6  13  -3    0.06    0.07
   6  13   3    0.07    0.07
   6 -14  -3    0.02    0.06
  -6  14   3    0.00    0.06
   6  14  -3   -0.05    0.06
   5 -14  -3    0.68    0.12
  -5  14   3    0.66    0.11
   5  14  -3    0.72    0.12
   4 -14  -3    0.15    0.07
  -4 -14   3    0.10    0.07
  -4  14   3    0.03    0.05
   3 -14  -3    2.95    0.19
  -3 -14   3    3.06    0.20
  -3  14   3    2.55    0.17
   2 -14  -3    0.10    0.06
  -2 -14   3   -0.04    0.04
  -2  14   3   -0.01    0.04
   1 -14  -3    0.40    0.09
  -1 -14   3    0.34    0.09
   1  14  -3    0.33    0.07
  -1  14   3    0.39    0.08
   0 -14   3    0.45    0.09
   0 -14  -3    0.22    0.08
   0  14  -3    0.34    0.08
   0  14   3    0.33    0.08
  -1 -14  -3    0.05    0.06
   1 -14   3    0.04    0.05
  -1  14  -3    0.08    0.06
   1  14   3    0.10    0.05
   2 -14   3    1.44    0.14
  -2 -14  -3    1.42    0.15
  -2  14  -3    1.46    0.14
   2  14   3    1.52    0.13
  -3 -14  -3    0.01    0.05
   3 -14   3    0.06    0.06
  -3  14  -3    0.04    0.06
  -4 -14  -3    1.90    0.17
   4 -14   3    2.24    0.17
  -4  14  -3    2.20    0.18
  -5 -14  -3    0.09    0.07
  -5  14  -3    0.04    0.07
   5 -15  -3    0.19    0.08
  -4 -15   3   -0.02    0.06
   4 -15  -3    0.07    0.06
  -4  15   3   -0.01    0.06
  -3 -15   3   -0.09    0.05
   3 -15  -3    0.01    0.06
  -3  15   3    0.02    0.05
  -2 -15   3    0.80    0.12
   2 -15  -3    0.73    0.12
  -2  15   3    0.71    0.11
  -1 -15   3    1.71    0.16
   1 -15  -3    1.53    0.16
   1  15  -3    1.53    0.14
  -1  15   3    1.19    0.13
   0 -15  -3    0.46    0.10
   0 -15   3    0.47    0.10
   0  15  -3    0.57    0.10
   0  15   3    0.58    0.10
  -1 -15  -3    0.70    0.12
   1 -15   3    0.66    0.11
   1  15   3    0.89    0.11
  -1  15  -3    0.92    0.12
   2 -15   3   -0.03    0.06
  -2 -15  -3    0.02    0.06
  -2  15  -3   -0.06    0.05
   2  15   3    0.01    0.05
  -3 -15  -3    0.58    0.12
   3 -15   3    0.88    0.13
  -3  15  -3    0.88    0.13
  -4 -15  -3    0.65    0.12
  -3 -16   3   -0.03    0.07
   2 -16  -3    0.41    0.11
  -2 -16   3    0.35    0.11
  -2  16   3    0.15    0.07
  -1 -16   3   -0.02    0.06
   1 -16  -3   -0.04    0.06
   1  16  -3    0.07    0.06
  -1  16   3    0.11    0.07
   0 -16  -3    0.02    0.06
   0 -16   3    0.04    0.06
   0  16   3    0.09    0.06
   0  16  -3    0.03    0.06
  -1 -16  -3    0.01    0.07
   1 -16   3    0.04    0.07
   1  16   3    0.11    0.07
  -1  16  -3    0.03    0.06
   2 -16   3    0.38    0.10
  -2 -16  -3    0.19    0.09
  -2  16  -3    0.17    0.08
   2  16   3    0.26    0.09
   3 -16   3   -0.01    0.07
  11   0  -4    0.30    0.09
 -11   0   4    0.21    0.08
  10   0  -4    1.38    0.14
 -10   0   4    1.54    0.14
   9   0  -4    1.24    0.12
  -9   0   4    0.82    0.10
  -8   0   4    0.84    0.09
   8   0  -4    0.89    0.10
   7   0  -4    1.87    0.12
  -7   0   4    1.68    0.11
   6   0  -4    1.55    0.11
  -6   0   4    1.52    0.10
   5   0  -4    0.48    0.06
  -5   0   4    0.37    0.05
  -5   0   4    0.38    0.03
   4   0  -4   32.95    0.75
  -4   0   4   33.82    0.67
  -4   0   4   33.59    0.71
  -3   0   4  219.52    4.27
   3   0  -4  219.45    4.43
   3   0  -4  225.00    4.26
  -2   0   4   45.44    0.93
   2   0  -4   46.43    0.96
   2   0  -4   46.81    0.92
   1   0  -4  315.52    5.91
   1   0  -4  312.97    6.18
  -1   0   4  294.36    5.99
   0   0  -4  592.45   11.89
   0   0   4  585.28   11.86
   0   0  -4  656.63   12.35
   1   0   4   27.17    0.57
  -1   0  -4   26.93    0.58
   2   0   4    9.51    0.20
   2   0   4    9.20    0.24
  -2   0  -4    8.94    0.24
  -3   0  -4    0.02    0.02
   3   0   4    0.05    0.02
   3   0   4    0.03    0.03
  -4   0  -4    7.49    0.23
   4   0   4    8.11    0.21
  -5   0  -4   12.41    0.36
  -5   0  -4   12.97    0.35
   5   0   4   13.66    0.33
  -6   0  -4    1.55    0.10
  -6   0  -4    1.62    0.12
  -7   0  -4    1.69    0.12
  -7   0  -4    1.78    0.13
  -8   0  -4    1.54    0.14
  11  -1  -4   -0.01    0.06
 -11  -1   4    0.01    0.06
 -11   1   4   -0.01    0.06
  11   1  -4   -0.05    0.06
  10  -1  -4    0.25    0.08
 -10  -1   4    0.17    0.07
 -10   1   4    0.17    0.07
  10   1  -4    0.04    0.06
   9  -1  -4   -0.03    0.04
  -9  -1   4   -0.03    0.04
  -9   1   4    0.01    0.04
   9   1  -4   -0.03    0.04
   8  -1  -4    2.23    0.15
  -8  -1   4    2.17    0.14
  -8   1   4    2.22    0.14
   8   1  -4    2.45    0.16
   7  -1  -4    4.72    0.20
  -7  -1   4    4.22    0.18
  -7   1   4    4.61    0.18
   7   1  -4    4.38    0.20
   6  -1  -4    5.73    0.21
  -6  -1   4    5.44    0.20
  -6   1   4    5.78    0.20
  -6   1   4    5.79    0.15
   6   1  -4    5.76    0.22
   5  -1  -4    1.21    0.08
  -5  -1   4    1.20    0.08
  -5   1   4    1.30    0.08
  -5   1   4    1.11    0.05
   5   1  -4    1.09    0.08
   4  -1  -4   23.84    0.57
  -4  -1   4   25.04    0.49
  -4  -1   4   24.09    0.55
  -4   1   4   25.13    0.51
   4   1  -4   24.30    0.57
  -4   1   4   24.54    0.54
   3  -1  -4   23.61    0.54
  -3  -1   4   23.69    0.52
  -3   1   4   23.41    0.51
   3   1  -4   23.72    0.47
  -3   1   4   23.86    0.49
   3   1  -4   23.76    0.54
   2  -1  -4    1.88    0.07
   2  -1  -4    1.81    0.08
  -2  -1   4    1.81    0.08
  -2   1   4    1.82    0.07
   2   1  -4    1.90    0.08
   2   1  -4    1.88    0.06
   1  -1  -4  110.75    2.18
  -1  -1   4  103.51    2.12
   1  -1  -4  106.78    2.11
   1   1  -4  110.35    2.18
  -1   1   4  107.60    2.11
   1   1  -4  111.78    2.11
   0  -1   4   21.41    0.46
   0  -1  -4   21.86    0.45
   0   1   4   21.23    0.46
   0   1  -4   21.14    0.46
   0   1  -4   22.11    0.45
   1  -1   4   21.64    0.48
  -1  -1  -4   22.70    0.46
  -1   1  -4   21.69    0.48
   1   1   4   21.55    0.47
  -2  -1  -4    1.28    0.07
   2  -1   4    1.26    0.07
   2  -1   4    1.28    0.04
  -2   1  -4    1.29    0.07
   2   1   4    1.27    0.07
   2   1   4    1.34    0.05
  -3  -1  -4    0.04    0.03
   3  -1   4    0.02    0.02
   3  -1   4    0.02    0.03
   3   1   4    0.03    0.02
  -3   1  -4    0.03    0.03
  -4  -1  -4    0.92    0.07
   4  -1   4    1.02    0.06
  -4  -1  -4    1.01    0.08
   4  -1   4    0.88    0.07
  -4   1  -4    0.98    0.07
   4   1   4    0.94    0.06
  -5  -1  -4    3.30    0.15
  -5  -1  -4    3.18    0.14
   5   1   4    3.30    0.13
  -5   1  -4    3.38    0.15
  -6  -1  -4    0.10    0.05
  -6  -1  -4    0.05    0.04
  -6   1  -4    0.06    0.04
  -7  -1  -4    2.18    0.13
  -7  -1  -4    2.07    0.15
  -7   1  -4    2.36    0.14
  -8  -1  -4    0.47    0.09
  -9  -1  -4    0.13    0.07
   9  -1   4    0.19    0.07
  10  -1   4    0.39    0.10
 -11  -2   4    0.00    0.06
  11  -2  -4   -0.03    0.06
 -11   2   4    0.05    0.06
  11   2  -4   -0.07    0.05
 -10  -2   4   -0.03    0.05
  10  -2  -4    0.06    0.06
  10   2  -4   -0.02    0.04
 -10   2   4    0.05    0.05
  -9  -2   4    0.09    0.06
   9  -2  -4    0.23    0.07
  -9   2   4    0.16    0.06
   9   2  -4    0.22    0.07
  -8  -2   4    9.86    0.33
   8  -2  -4   10.00    0.34
   8   2  -4    9.65    0.34
  -8   2   4    9.58    0.31
   7  -2  -4    1.02    0.10
  -7  -2   4    1.21    0.10
  -7   2   4    1.06    0.09
   7   2  -4    0.90    0.09
   6  -2  -4    0.02    0.03
   6   2  -4    0.02    0.03
  -6   2   4    0.09    0.03
   5  -2  -4    0.24    0.05
  -5  -2   4    0.25    0.04
  -5   2   4    0.21    0.03
  -5   2   4    0.23    0.04
   5   2  -4    0.22    0.05
   4  -2  -4   24.16    0.55
  -4  -2   4   22.29    0.53
  -4   2   4   23.13    0.50
   4   2  -4   23.68    0.55
  -4   2   4   23.42    0.51
   3  -2  -4    5.43    0.17
  -3  -2   4    5.41    0.16
  -3   2   4    5.39    0.15
   3   2  -4    5.44    0.17
   3   2  -4    5.42    0.12
  -3   2   4    5.71    0.15
   2  -2  -4    2.08    0.08
  -2  -2   4    1.83    0.08
   2  -2  -4    2.09    0.08
   2   2  -4    2.10    0.08
  -2   2   4    2.07    0.08
   2   2  -4    2.14    0.07
   1  -2  -4    3.43    0.11
   1  -2  -4    3.37    0.10
  -1  -2   4    3.31    0.11
   1   2  -4    3.44    0.10
  -1   2   4    3.48    0.10
   1   2  -4    3.35    0.10
   0  -2  -4   30.47    0.66
   0  -2   4   31.19    0.66
   0  -2  -4   32.57    0.66
   0  -2   4   32.53    0.66
   0   2  -4   31.52    0.66
   0   2   4   31.59    0.65
  -1  -2  -4   20.88    0.47
  -1  -2  -4   21.18    0.45
   1  -2   4   21.15    0.44
   1  -2   4   20.82    0.46
   1   2   4   21.07    0.46
  -1   2  -4   21.21    0.47
   2  -2   4    2.25    0.07
   2  -2   4    2.40    0.10
  -2  -2  -4    2.15    0.10
  -2   2  -4    2.32    0.10
   2   2   4    2.15    0.09
  -3  -2  -4    2.46    0.11
   3  -2   4    2.64    0.11
   3  -2   4    2.69    0.09
  -3  -2  -4    2.79    0.11
  -3   2  -4    2.63    0.12
   3   2   4    2.77    0.10
  -4  -2  -4    3.94    0.15
   4  -2   4    3.92    0.12
   4  -2   4    3.76    0.15
  -4  -2  -4    3.86    0.16
   4   2   4    3.83    0.13
  -4   2  -4    3.72    0.15
   5  -2   4    1.51    0.10
  -5  -2  -4    1.26    0.09
  -5  -2  -4    1.42    0.10
   5   2   4    1.24    0.08
  -5   2  -4    1.34    0.09
  -6  -2  -4    0.69    0.08
   6  -2   4    0.56    0.07
  -6  -2  -4    0.70    0.07
  -6   2  -4    0.57    0.07
   7  -2   4    0.64    0.09
  -7  -2  -4    0.66    0.08
  -7  -2  -4    0.51    0.08
  -7   2  -4    0.73    0.08
   8  -2   4    0.04    0.05
  -8  -2  -4    0.05    0.05
  -8   2  -4   -0.01    0.04
  -9  -2  -4    0.13    0.07
   9  -2   4    0.22    0.08
  10  -2   4    0.07    0.07
 -11  -3   4    0.10    0.07
  11  -3  -4    0.11    0.07
  11   3  -4    0.12    0.07
 -10  -3   4    0.02    0.05
  10  -3  -4    0.03    0.06
  10   3  -4    0.03    0.05
 -10   3   4    0.00    0.05
   9  -3  -4    0.69    0.10
  -9  -3   4    0.53    0.09
   9   3  -4    0.38    0.08
  -9   3   4    0.55    0.08
  -8  -3   4    0.61    0.09
   8  -3  -4    0.60    0.09
   8   3  -4    0.63    0.09
  -8   3   4    0.65    0.08
  -7  -3   4    4.52    0.19
   7  -3  -4    4.60    0.20
   7   3  -4    4.41    0.20
  -7   3   4    4.73    0.18
  -6  -3   4    0.16    0.04
   6  -3  -4    0.09    0.04
  -6   3   4    0.17    0.04
   6   3  -4    0.16    0.05
  -6   3   4    0.20    0.04
   5  -3  -4    0.03    0.03
  -5  -3   4   -0.05    0.02
   5   3  -4    0.04    0.03
  -5   3   4    0.04    0.02
  -5   3   4    0.01    0.02
   4  -3  -4    7.80    0.24
  -4  -3   4    7.53    0.23
  -4   3   4    7.89    0.21
   4   3  -4    7.65    0.24
  -4   3   4    7.64    0.20
  -3  -3   4   22.32    0.51
   3  -3  -4   21.77    0.52
  -3   3   4   23.52    0.48
   3   3  -4   23.37    0.46
  -3   3   4   22.67    0.49
   3   3  -4   22.30    0.52
   2  -3  -4    4.09    0.14
  -2  -3   4    3.94    0.13
   2   3  -4    4.10    0.11
   2   3  -4    4.19    0.13
  -2   3   4    4.07    0.11
  -1  -3   4   26.77    0.57
  -1  -3   4   26.24    0.56
   1  -3  -4   26.08    0.56
   1  -3  -4   25.84    0.57
   1   3  -4   26.78    0.55
  -1   3   4   26.53    0.54
   0  -3  -4    9.01    0.24
   0  -3   4    8.85    0.23
   0  -3  -4    9.41    0.23
   0  -3   4    9.23    0.22
   0   3  -4    9.16    0.23
   0   3   4    9.49    0.22
   1  -3   4    8.49    0.22
  -1  -3  -4    8.99    0.22
  -1  -3  -4    8.40    0.23
   1  -3   4    8.56    0.20
  -1   3  -4    8.90    0.23
   1   3   4    8.86    0.22
   2  -3   4   36.41    0.77
   2  -3   4   37.46    0.76
  -2  -3  -4   36.55    0.77
  -2  -3  -4   36.21    0.77
  -2   3  -4   36.29    0.78
   3  -3   4   33.82    0.70
  -3  -3  -4   32.06    0.71
   3  -3   4   33.09    0.71
  -3  -3  -4   31.48    0.71
   3   3   4   33.56    0.71
  -3   3  -4   32.93    0.72
  -4  -3  -4    0.91    0.07
   4  -3   4    0.92    0.06
  -4  -3  -4    0.94    0.08
   4  -3   4    1.00    0.08
  -4   3  -4    0.99    0.08
   4   3   4    1.00    0.07
  -5  -3  -4    4.47    0.18
   5  -3   4    4.27    0.17
  -5  -3  -4    4.44    0.17
   5   3   4    4.63    0.16
  -5   3  -4    4.23    0.18
  -6  -3  -4    1.10    0.09
  -6  -3  -4    0.99    0.10
   6  -3   4    0.92    0.09
  -6   3  -4    1.17    0.10
  -7  -3  -4    0.11    0.05
   7  -3   4    0.08    0.05
  -7   3  -4    0.12    0.05
   8  -3   4    0.08    0.05
  -8  -3  -4    0.06    0.06
  -8   3  -4    0.12    0.06
  -9  -3  -4    0.18    0.07
   9  -3   4    0.33    0.09
  10  -3   4    0.04    0.06
 -11  -4   4    0.26    0.08
  11  -4  -4    0.05    0.07
  11   4  -4    0.09    0.08
 -10  -4   4    0.15    0.07
  10  -4  -4    0.22    0.08
  10   4  -4    0.11    0.07
   9  -4  -4    0.25    0.07
  -9  -4   4    0.18    0.07
  -9   4   4    0.19    0.06
   9   4  -4    0.15    0.06
  -8  -4   4    0.52    0.08
   8  -4  -4    0.63    0.09
   8   4  -4    0.52    0.08
  -8   4   4    0.66    0.08
   7  -4  -4    0.43    0.07
  -7  -4   4    0.38    0.07
   7   4  -4    0.53    0.08
  -7   4   4    0.53    0.06
  -7   4   4    0.57    0.07
  -6  -4   4    0.00    0.03
   6  -4  -4    0.00    0.03
  -6   4   4    0.01    0.03
  -6   4   4    0.00    0.02
   6   4  -4    0.06    0.04
   5  -4  -4    0.19    0.05
  -5  -4   4    0.19    0.05
  -5   4   4    0.20    0.04
  -5   4   4    0.17    0.04
   5   4  -4    0.22    0.05
   4  -4  -4    4.06    0.16
  -4  -4   4    3.85    0.15
   4   4  -4    4.20    0.16
  -4   4   4    4.30    0.13
  -4   4   4    4.28    0.14
  -3  -4   4    1.17    0.07
   3  -4  -4    1.17    0.08
   3   4  -4    1.15    0.05
  -3   4   4    1.12    0.07
   3   4  -4    1.11    0.07
  -3   4   4    1.20    0.05
   2  -4  -4   17.08    0.42
  -2  -4   4   17.20    0.40
  -2   4   4   18.07    0.37
   2   4  -4   18.10    0.38
  -2   4   4   17.48    0.40
  -1  -4   4    0.29    0.03
   1  -4  -4    0.33    0.04
   1  -4  -4    0.30    0.04
  -1  -4   4    0.26    0.04
  -1   4   4    0.31    0.03
   1   4  -4    0.29    0.03
   0  -4   4   43.87    0.90
   0  -4  -4   44.17    0.92
   0  -4   4   43.83    0.92
   0  -4  -4   43.49    0.91
   0   4   4   44.35    0.88
   0   4  -4   42.76    0.90
   1  -4   4    0.06    0.02
  -1  -4  -4    0.02    0.02
   1  -4   4    0.10    0.03
  -1  -4  -4    0.03    0.03
  -1   4  -4    0.03    0.02
   1   4   4    0.08    0.02
   2  -4   4    0.36    0.04
  -2  -4  -4    0.39    0.04
  -2  -4  -4    0.45    0.04
  -2  -4  -4    0.39    0.05
   2  -4   4    0.45    0.04
  -2   4  -4    0.32    0.05
  -3  -4  -4    2.02    0.10
  -3  -4  -4    1.96    0.10
   3  -4   4    2.02    0.08
   3  -4   4    2.09    0.10
  -3  -4  -4    2.04    0.09
  -3   4  -4    1.93    0.11
   4  -4   4    0.13    0.04
  -4  -4  -4    0.08    0.03
  -4  -4  -4    0.12    0.04
   4  -4   4    0.11    0.03
   4   4   4    0.11    0.03
  -4   4  -4    0.05    0.03
  -5  -4  -4    1.89    0.12
  -5  -4  -4    1.99    0.11
   5  -4   4    1.77    0.11
   5   4   4    1.70    0.10
  -5   4  -4    1.88    0.11
   6  -4   4    0.43    0.07
  -6  -4  -4    0.45    0.07
  -6  -4  -4    0.45    0.06
  -6   4  -4    0.32    0.06
  -7  -4  -4    0.17    0.06
   7  -4   4    0.21    0.06
  -7   4  -4    0.28    0.07
   8  -4   4    0.33    0.07
  -8  -4  -4    0.18    0.07
  -8   4  -4    0.32    0.07
   9  -4   4    0.01    0.06
  -9  -4  -4    0.03    0.06
  10  -4   4    0.01    0.07
  11  -5  -4    0.28    0.09
  11   5  -4    0.23    0.09
  10  -5  -4    1.18    0.13
 -10  -5   4    1.09    0.13
  10   5  -4    1.01    0.13
   9  -5  -4    0.05    0.05
  -9  -5   4    0.00    0.05
   9   5  -4    0.03    0.05
  -8  -5   4    0.31    0.07
   8  -5  -4    0.49    0.09
   8   5  -4    0.48    0.08
  -7  -5   4    0.07    0.05
   7  -5  -4    0.10    0.05
  -7   5   4    0.05    0.04
  -7   5   4    0.10    0.04
   7   5  -4    0.08    0.05
   6  -5  -4    0.18    0.05
  -6  -5   4    0.30    0.06
   6   5  -4    0.26    0.06
  -6   5   4    0.25    0.05
  -6   5   4    0.28    0.04
  -5  -5   4    0.27    0.05
   5  -5  -4    0.34    0.06
  -5   5   4    0.39    0.05
  -5   5   4    0.28    0.04
   5   5  -4    0.19    0.05
   4  -5  -4    0.64    0.07
  -4  -5   4    0.73    0.07
  -4   5   4    0.78    0.05
  -4   5   4    0.74    0.06
   4   5  -4    0.80    0.07
   3  -5  -4   19.48    0.48
  -3  -5   4   19.05    0.46
  -3   5   4   19.61    0.46
   3   5  -4   20.21    0.42
  -3   5   4   20.19    0.41
   3   5  -4   19.79    0.48
  -2  -5   4    2.01    0.10
   2  -5  -4    1.78    0.09
  -2  -5   4    1.88    0.09
   2   5  -4    2.08    0.08
  -2   5   4    1.84    0.09
  -2   5   4    1.99    0.06
  -1  -5   4    9.37    0.24
   1  -5  -4    8.88    0.25
  -1  -5   4    9.14    0.25
   1   5  -4    8.91    0.23
  -1   5   4    8.90    0.25
  -1   5   4    9.13    0.20
   0  -5  -4    6.84    0.20
   0  -5   4    6.65    0.19
   0  -5   4    6.67    0.19
   0  -5  -4    6.56    0.20
   0   5   4    6.94    0.17
   0   5  -4    6.93    0.20
   1  -5   4    0.19    0.04
  -1  -5  -4    0.15    0.04
  -1  -5  -4    0.17    0.03
   1  -5   4    0.20    0.03
  -1   5  -4    0.18    0.04
   1   5   4    0.23    0.03
  -2  -5  -4    1.76    0.09
  -2  -5  -4    1.90    0.09
   2  -5   4    1.74    0.09
   2  -5   4    1.84    0.08
  -2  -5  -4    1.90    0.10
  -2   5  -4    1.91    0.10
  -3  -5  -4    1.15    0.08
   3  -5   4    1.10    0.07
  -3  -5  -4    1.12    0.08
  -3  -5  -4    1.16    0.08
   3  -5   4    1.00    0.07
  -3   5  -4    1.14    0.08
   4  -5   4    0.02    0.03
  -4  -5  -4    0.02    0.03
  -4  -5  -4   -0.04    0.02
   4  -5   4    0.01    0.03
  -4   5  -4    0.02    0.03
   4   5   4    0.00    0.03
   5  -5   4    0.55    0.06
  -5  -5  -4    0.56    0.07
  -5  -5  -4    0.58    0.07
  -5   5  -4    0.55    0.07
   5   5   4    0.58    0.06
   6  -5   4    0.06    0.04
  -6  -5  -4    0.08    0.05
  -6  -5  -4    0.22    0.05
  -6   5  -4    0.12    0.05
  -7  -5  -4    0.69    0.10
   7  -5   4    0.44    0.08
  -7   5  -4    0.67    0.09
  -8  -5  -4    0.24    0.08
   8  -5   4    0.22    0.07
  -8   5  -4    0.07    0.06
  -9  -5  -4    0.06    0.06
   9  -5   4    0.14    0.07
 -10  -6   4    0.11    0.07
  10  -6  -4    0.18    0.08
  10   6  -4    0.12    0.07
  -9  -6   4    0.07    0.05
   9  -6  -4    0.00    0.05
   9   6  -4   -0.07    0.05
  -8  -6   4    0.01    0.04
   8  -6  -4   -0.04    0.04
   8   6  -4    0.03    0.05
   7  -6  -4    1.41    0.12
  -7  -6   4    1.58    0.12
  -7   6   4    1.42    0.10
   7   6  -4    1.82    0.13
  -6  -6   4   -0.02    0.03
   6  -6  -4    0.01    0.03
  -6   6   4    0.00    0.02
   6   6  -4   -0.01    0.03
   5  -6  -4    3.36    0.16
  -5  -6   4    3.09    0.15
   5   6  -4    3.29    0.16
  -5   6   4    3.30    0.14
   4  -6  -4    3.32    0.15
  -4  -6   4    3.17    0.14
   4   6  -4    3.00    0.14
  -4   6   4    3.21    0.14
  -3  -6   4    1.49    0.09
   3  -6  -4    1.46    0.09
  -3   6   4    1.50    0.05
  -3   6   4    1.34    0.09
   3   6  -4    1.36    0.06
  -2  -6   4    5.45    0.17
   2  -6  -4    5.48    0.19
  -2  -6   4    5.44    0.19
   2   6  -4    5.64    0.16
  -2   6   4    5.43    0.18
  -2   6   4    5.77    0.13
  -1  -6   4    2.55    0.11
   1  -6  -4    2.46    0.12
  -1  -6   4    2.97    0.11
   1   6  -4    2.60    0.11
  -1   6   4    2.85    0.08
  -1   6   4    2.83    0.12
   0  -6   4   52.77    1.07
   0  -6   4   52.22    1.11
   0  -6  -4   51.29    1.12
   0   6  -4   51.77    1.08
   0   6   4   53.12    1.04
  -1  -6  -4    2.47    0.11
   1  -6   4    2.40    0.10
  -1  -6  -4    2.42    0.11
   1  -6   4    2.46    0.10
  -1   6  -4    2.49    0.12
   1   6   4    2.60    0.10
  -2  -6  -4   14.34    0.38
  -2  -6  -4   15.00    0.36
  -2  -6  -4   14.89    0.38
   2  -6   4   14.80    0.36
   2  -6   4   14.68    0.37
  -2   6  -4   14.46    0.38
  -3  -6  -4    0.19    0.04
  -3  -6  -4    0.17    0.04
   3  -6   4    0.11    0.04
  -3  -6  -4    0.14    0.04
   3  -6   4    0.14    0.04
  -3   6  -4    0.12    0.04
   4  -6   4    0.27    0.05
  -4  -6  -4    0.11    0.04
   4  -6   4    0.20    0.04
  -4  -6  -4    0.13    0.04
  -4   6  -4    0.20    0.06
  -5  -6  -4    1.02    0.09
  -5  -6  -4    1.14    0.09
   5  -6   4    1.02    0.09
   5   6   4    1.11    0.09
  -5   6  -4    1.11    0.10
  -6  -6  -4    2.57    0.16
   6  -6   4    2.80    0.14
  -6   6  -4    2.71    0.16
   7  -6   4    0.12    0.06
  -7  -6  -4    0.17    0.07
  -7   6  -4    0.05    0.05
  -8  -6  -4    0.01    0.05
   8  -6   4    0.00    0.05
  -8   6  -4    0.01    0.05
  -9  -6  -4    0.01    0.06
 -10  -7   4    0.00    0.05
  10  -7  -4    0.01    0.06
  10   7  -4    0.07    0.07
   9  -7  -4    0.40    0.09
  -9  -7   4    0.37    0.09
   9   7  -4    0.48    0.09
   8  -7  -4    0.08    0.06
  -8  -7   4    0.13    0.06
   8   7  -4    0.12    0.06
  -8   7   4    0.19    0.06
   7  -7  -4    1.62    0.13
  -7  -7   4    1.30    0.12
   7   7  -4    1.59    0.13
  -7   7   4    1.51    0.11
   6  -7  -4    0.29    0.07
  -6  -7   4    0.31    0.06
  -6   7   4    0.36    0.06
   6   7  -4    0.26    0.06
  -5  -7   4   17.27    0.44
   5  -7  -4   17.01    0.47
   5   7  -4   16.08    0.46
  -5   7   4   16.51    0.43
  -4  -7   4    1.08    0.08
   4  -7  -4    0.56    0.07
   4   7  -4    0.86    0.08
  -4   7   4    0.95    0.08
  -3  -7   4    1.07    0.09
   3  -7  -4    1.33    0.09
  -3   7   4    1.23    0.09
   3   7  -4    1.30    0.07
  -2  -7   4    0.50    0.06
  -2  -7   4    0.42    0.05
   2  -7  -4    0.47    0.06
  -2   7   4    0.47    0.06
   2   7  -4    0.53    0.05
  -1  -7   4    0.46    0.05
  -1  -7   4    0.36    0.05
   1  -7  -4    0.46    0.06
  -1   7   4    0.40    0.05
   1   7  -4    0.42    0.05
   0  -7   4    7.32    0.20
   0  -7  -4    6.84    0.23
   0  -7   4    7.54    0.23
   0   7   4    6.93    0.22
   0   7  -4    6.74    0.22
   0   7   4    7.14    0.17
  -1  -7  -4    0.20    0.05
   1  -7   4    0.19    0.04
   1  -7   4    0.18    0.04
   1   7   4    0.22    0.03
  -1   7  -4    0.23    0.05
  -2  -7  -4    4.02    0.16
   2  -7   4    4.09    0.16
  -2  -7  -4    4.17    0.14
  -2  -7  -4    4.06    0.16
   2  -7   4    4.22    0.15
  -2   7  -4    4.08    0.17
  -3  -7  -4    0.25    0.05
  -3  -7  -4    0.38    0.06
   3  -7   4    0.26    0.05
   3  -7   4    0.26    0.05
  -3  -7  -4    0.26    0.05
  -3   7  -4    0.21    0.05
  -4  -7  -4    0.85    0.08
   4  -7   4    0.83    0.07
  -4  -7  -4    0.79    0.08
  -4  -7  -4    0.72    0.08
   4  -7   4    0.85    0.07
  -4   7  -4    0.79    0.09
  -5  -7  -4    3.89    0.17
  -5  -7  -4    3.64    0.17
   5  -7   4    3.41    0.15
  -5   7  -4    3.38    0.18
   5   7   4    3.63    0.17
   6  -7   4    0.11    0.05
  -6  -7  -4    0.17    0.06
  -6   7  -4    0.11    0.05
  -7  -7  -4    0.06    0.05
  -7   7  -4    0.03    0.05
  -8  -7  -4    0.22    0.08
  -8   7  -4    0.15    0.07
 -10  -8   4    1.06    0.13
  10  -8  -4    1.27    0.15
  10   8  -4    1.40    0.16
  -9  -8   4    0.40    0.09
   9  -8  -4    0.28    0.08
   9   8  -4    0.27    0.08
   8  -8  -4    0.21    0.08
  -8  -8   4    0.03    0.05
  -8   8   4    0.12    0.06
   8   8  -4    0.08    0.06
   7  -8  -4    0.79    0.10
  -7  -8   4    0.67    0.09
   7   8  -4    0.65    0.09
  -7   8   4    0.68    0.09
  -6  -8   4    2.61    0.15
   6  -8  -4    2.27    0.15
   6   8  -4    2.54    0.16
  -6   8   4    2.39    0.14
  -5  -8   4    0.43    0.07
   5  -8  -4    0.39    0.07
   5   8  -4    0.35    0.07
  -5   8   4    0.32    0.06
   4  -8  -4    0.14    0.05
  -4  -8   4    0.37    0.06
  -4   8   4    0.33    0.06
   4   8  -4    0.34    0.06
   3  -8  -4    0.85    0.08
  -3  -8   4    0.71    0.08
  -3  -8   4    1.01    0.08
   3   8  -4    0.79    0.06
  -3   8   4    0.78    0.08
   2  -8  -4    0.97    0.09
  -2  -8   4    0.99    0.09
  -2  -8   4    1.07    0.07
  -2   8   4    0.95    0.08
   2   8  -4    1.05    0.07
  -1  -8   4    1.40    0.08
  -1  -8   4    1.36    0.09
   1  -8  -4    1.27    0.09
  -1   8   4    1.27    0.09
   1   8  -4    1.28    0.08
   0  -8   4    1.78    0.09
   0  -8  -4    1.75    0.11
   0  -8   4    1.50    0.10
   0   8  -4    1.73    0.10
   0   8   4    1.71    0.10
  -1  -8  -4    3.77    0.16
   1  -8   4    4.15    0.14
   1  -8   4    3.74    0.16
   1   8   4    3.45    0.15
  -1   8  -4    3.73    0.16
   1   8   4    3.83    0.12
   2  -8   4    0.07    0.04
   2  -8   4    0.03    0.04
  -2  -8  -4    0.14    0.04
   2   8   4    0.00    0.04
  -2   8  -4    0.04    0.04
   3  -8   4    9.36    0.26
   3  -8   4    9.71    0.29
  -3  -8  -4    9.28    0.29
  -3  -8  -4    9.46    0.30
  -3  -8  -4    9.09    0.27
  -3   8  -4    9.46    0.31
   4  -8   4    3.77    0.16
   4  -8   4    3.75    0.15
  -4  -8  -4    4.14    0.18
  -4  -8  -4    4.01    0.18
  -4  -8  -4    3.75    0.17
  -4   8  -4    3.97    0.19
  -5  -8  -4    0.56    0.08
  -5  -8  -4    0.38    0.07
   5   8   4    0.37    0.07
  -5   8  -4    0.35    0.07
  -6  -8  -4    0.02    0.04
  -6   8  -4   -0.01    0.04
  -7  -8  -4    0.26    0.08
  -7   8  -4    0.21    0.08
  -8  -8  -4    0.10    0.07
  -8   8  -4    0.19    0.08
  -9   8  -4    0.12    0.08
  -9  -9   4    0.06    0.07
   9  -9  -4   -0.01    0.06
   9   9  -4    0.03    0.07
   8  -9  -4   -0.03    0.05
  -8  -9   4    0.00    0.05
   8   9  -4    0.04    0.05
  -8   9   4    0.06    0.05
   7  -9  -4    0.01    0.05
  -7  -9   4    0.03    0.04
  -7   9   4   -0.03    0.04
   7   9  -4   -0.06    0.04
  -6  -9   4    8.87    0.30
   6  -9  -4    9.32    0.33
  -6   9   4    9.17    0.31
   6   9  -4    8.69    0.33
   5  -9  -4    1.85    0.13
  -5  -9   4    2.15    0.13
  -5   9   4    1.96    0.13
   5   9  -4    1.91    0.14
  -4  -9   4    1.28    0.09
   4  -9  -4    1.35    0.11
  -4   9   4    1.29    0.10
  -3  -9   4    5.99    0.20
   3  -9  -4    5.56    0.23
  -3  -9   4    6.10    0.24
   3   9  -4    6.21    0.19
  -3   9   4    5.92    0.22
  -2  -9   4    1.86    0.12
   2  -9  -4    1.88    0.12
  -2  -9   4    2.00    0.10
  -2   9   4    2.03    0.12
   2   9  -4    2.05    0.11
  -1  -9   4    0.47    0.05
   1  -9  -4    0.61    0.08
  -1  -9   4    0.59    0.07
  -1   9   4    0.50    0.07
   1   9  -4    0.55    0.06
   0  -9   4    0.24    0.06
   0  -9  -4    0.28    0.06
   0  -9   4    0.22    0.04
   0   9  -4    0.23    0.05
   0   9   4    0.34    0.06
  -1  -9  -4    1.79    0.12
   1  -9   4    1.73    0.09
   1  -9   4    1.80    0.11
  -1   9  -4    1.81    0.11
   1   9   4    1.46    0.10
  -2  -9  -4   14.84    0.42
   2  -9   4   14.76    0.40
   2   9   4   13.99    0.39
  -2   9  -4   14.12    0.41
   3  -9   4   24.16    0.60
  -3  -9  -4   23.38    0.61
  -3  -9  -4   24.12    0.56
   3   9   4   23.90    0.58
  -3   9  -4   23.81    0.61
   4  -9   4    0.26    0.07
  -4  -9  -4    0.44    0.07
  -4  -9  -4    0.52    0.07
  -4   9  -4    0.52    0.08
   4   9   4    0.62    0.08
  -5  -9  -4    1.14    0.10
   5   9   4    1.11    0.11
  -5   9  -4    1.02    0.11
  -6  -9  -4    0.32    0.07
   6   9   4    0.19    0.07
  -6   9  -4    0.28    0.08
  -7  -9  -4   -0.02    0.05
  -7   9  -4    0.00    0.05
  -8  -9  -4    0.31    0.09
  -8   9  -4    0.41    0.10
  -9 -10   4    0.08    0.06
   9 -10  -4    0.18    0.09
   9  10  -4    0.13    0.07
   8 -10  -4    0.56    0.10
  -8 -10   4    0.49    0.09
  -8  10   4    0.77    0.10
   8  10  -4    0.69    0.12
   7 -10  -4    0.04    0.06
  -7 -10   4    0.09    0.05
  -7  10   4    0.05    0.05
   7  10  -4    0.04    0.05
   6 -10  -4    0.44    0.09
  -6 -10   4    0.51    0.08
   6  10  -4    0.35    0.08
  -6  10   4    0.65    0.09
  -5 -10   4    0.06    0.04
   5 -10  -4   -0.01    0.04
  -5  10   4    0.04    0.04
   5  10  -4    0.05    0.05
   4 -10  -4    1.88    0.13
  -4 -10   4    2.10    0.12
  -4 -10   4    1.88    0.14
  -4  10   4    2.08    0.13
  -3 -10   4   14.71    0.38
  -3 -10   4   14.82    0.43
   3 -10  -4   13.72    0.43
  -3  10   4   13.92    0.41
  -2 -10   4    2.98    0.13
  -2 -10   4    3.16    0.16
   2 -10  -4    2.98    0.16
  -2  10   4    2.79    0.15
   2  10  -4    3.02    0.14
  -1 -10   4    4.91    0.21
  -1 -10   4    5.18    0.17
   1 -10  -4    5.07    0.22
  -1  10   4    4.66    0.20
   1  10  -4    5.01    0.19
   0 -10  -4    2.23    0.14
   0 -10   4    2.17    0.13
   0  10   4    2.34    0.13
   0  10  -4    2.09    0.13
   1 -10   4   -0.03    0.04
  -1 -10  -4    0.00    0.04
   1  10   4   -0.03    0.03
  -1  10  -4   -0.02    0.03
  -2 -10  -4    1.06    0.10
   2 -10   4    1.05    0.09
  -2  10  -4    0.95    0.10
   2  10   4    0.95    0.09
  -3 -10  -4    0.06    0.04
   3 -10   4    0.13    0.05
   3  10   4    0.15    0.05
  -3  10  -4    0.13    0.05
  -4 -10  -4    0.68    0.09
  -4 -10  -4    0.73    0.08
   4 -10   4    0.84    0.09
  -4  10  -4    0.65    0.10
   4  10   4    0.85    0.09
  -5 -10  -4    0.05    0.05
  -5  10  -4    0.10    0.06
  -6 -10  -4    0.00    0.05
  -6  10  -4    0.10    0.06
  -7 -10  -4    1.69    0.15
  -7  10  -4    1.40    0.15
  -8 -10  -4    0.52    0.11
  -8  10  -4    0.47    0.10
  -9 -11   4    0.07    0.07
   8 -11  -4   -0.08    0.05
  -8 -11   4   -0.03    0.05
   8  11  -4    0.02    0.06
  -8  11   4    0.01    0.06
  -7 -11   4    0.12    0.06
   7 -11  -4    0.06    0.06
   7  11  -4    0.06    0.06
  -7  11   4    0.02    0.05
   6 -11  -4    0.28    0.08
  -6 -11   4    0.27    0.07
  -6  11   4    0.35    0.08
   6  11  -4    0.33    0.08
  -5 -11   4    0.17    0.06
   5 -11  -4    0.24    0.07
   5  11  -4    0.28    0.08
  -5  11   4    0.23    0.06
  -4 -11   4   -0.05    0.03
   4 -11  -4    0.00    0.04
  -4 -11   4    0.00    0.03
  -4  11   4   -0.03    0.03
  -3 -11   4    0.36    0.07
  -3 -11   4    0.43    0.06
   3 -11  -4    0.45    0.08
  -3  11   4    0.55    0.08
   2 -11  -4    7.48    0.29
  -2 -11   4    7.69    0.29
   2  11  -4    8.25    0.26
  -2  11   4    7.16    0.27
  -1 -11   4   12.63    0.40
   1 -11  -4   12.25    0.40
  -1  11   4   12.32    0.38
   1  11  -4   12.80    0.37
   0 -11  -4    0.12    0.05
   0 -11   4    0.15    0.05
   0  11  -4    0.19    0.05
   0  11   4    0.15    0.05
   1 -11   4    0.27    0.07
  -1 -11  -4    0.15    0.06
  -1  11  -4    0.27    0.06
   1  11   4    0.15    0.05
   2 -11   4    0.25    0.07
  -2 -11  -4    0.20    0.06
  -2  11  -4    0.14    0.06
   2  11   4    0.18    0.06
  -3 -11  -4    1.54    0.12
   3 -11   4    1.50    0.12
   3  11   4    1.78    0.12
  -3  11  -4    1.49    0.13
  -4 -11  -4    0.29    0.07
   4  11   4    0.30    0.07
  -4  11  -4    0.22    0.07
  -5  11  -4    0.22    0.07
  -6  11  -4    0.11    0.07
  -7  11  -4    0.17    0.08
   8 -12  -4   -0.04    0.06
  -8 -12   4   -0.02    0.06
  -8  12   4   -0.06    0.05
  -7 -12   4    0.46    0.09
   7 -12  -4    0.42    0.10
   7  12  -4    0.41    0.10
  -7  12   4    0.53    0.10
   6 -12  -4    3.58    0.21
  -6 -12   4    3.68    0.19
  -6  12   4    3.39    0.20
   6  12  -4    3.62    0.22
   5 -12  -4   -0.02    0.05
  -5  12   4    0.07    0.05
   5  12  -4    0.00    0.05
   4 -12  -4    0.40    0.08
  -4 -12   4    0.44    0.09
  -4  12   4    0.65    0.09
   3 -12  -4    0.06    0.05
  -3 -12   4    0.14    0.06
  -3  12   4    0.12    0.05
  -2 -12   4    1.61    0.13
   2 -12  -4    1.42    0.13
   2  12  -4    1.59    0.11
  -2  12   4    1.35    0.12
   1 -12  -4    0.71    0.10
  -1 -12   4    0.46    0.09
   1  12  -4    0.49    0.07
  -1  12   4    0.35    0.07
   0 -12   4    1.95    0.14
   0 -12  -4    1.84    0.14
   0  12   4    1.94    0.13
   0  12  -4    1.97    0.13
  -1 -12  -4    0.19    0.06
   1 -12   4    0.27    0.07
   1  12   4    0.18    0.06
  -1  12  -4    0.20    0.06
   2 -12   4    0.31    0.07
  -2 -12  -4    0.15    0.06
  -2  12  -4    0.35    0.08
   2  12   4    0.27    0.07
  -3 -12  -4    0.89    0.11
   3 -12   4    1.05    0.11
  -3  12  -4    0.78    0.11
   3  12   4    0.95    0.10
  -4 -12  -4    0.07    0.06
  -4  12  -4    0.00    0.06
  -5  12  -4    1.97    0.17
  -6  12  -4   -0.04    0.06
   7 -13  -4    0.06    0.07
   7  13  -4    0.29    0.10
  -7  13   4    0.19    0.08
   6 -13  -4    0.07    0.07
  -6  13   4    0.08    0.06
   6  13  -4    0.10    0.06
   5 -13  -4   -0.04    0.05
  -5  13   4    0.06    0.05
   5  13  -4    0.00    0.06
   4 -13  -4    0.40    0.09
  -4 -13   4    0.31    0.08
  -4  13   4    0.25    0.07
  -3 -13   4    0.59    0.10
   3 -13  -4    0.90    0.11
  -3  13   4    0.60    0.09
  -2 -13   4    0.17    0.07
   2 -13  -4    0.16    0.06
  -2  13   4    0.13    0.06
   2  13  -4    0.18    0.06
  -1 -13   4    0.11    0.06
   1 -13  -4    0.28    0.08
  -1  13   4    0.15    0.06
   1  13  -4    0.14    0.06
   0 -13  -4   -0.03    0.04
   0 -13   4   -0.06    0.04
   0  13  -4    0.02    0.04
   0  13   4   -0.05    0.04
  -1 -13  -4    0.38    0.09
   1 -13   4    0.48    0.09
   1  13   4    0.40    0.08
  -1  13  -4    0.33    0.08
  -2 -13  -4    0.15    0.07
   2 -13   4    0.13    0.06
  -2  13  -4    0.24    0.07
   2  13   4    0.25    0.07
   3 -13   4    0.40    0.09
  -3 -13  -4    0.45    0.09
  -3  13  -4    0.49    0.10
   3  13   4    0.41    0.08
  -4 -13  -4    0.86    0.12
  -4  13  -4    0.45    0.10
  -5 -13  -4    0.03    0.06
  -5  13  -4   -0.01    0.06
   6 -14  -4    0.45    0.11
  -6  14   4    0.26    0.09
   6  14  -4    0.52    0.12
   5 -14  -4    0.60    0.11
   5  14  -4    0.68    0.12
  -5  14   4    0.58    0.10
   4 -14  -4    0.12    0.07
  -4 -14   4    0.15    0.08
  -4  14   4    0.13    0.06
  -3 -14   4    0.19    0.07
   3 -14  -4    0.32    0.09
  -3  14   4    0.36    0.08
  -2 -14   4    0.54    0.10
   2 -14  -4    0.62    0.11
  -2  14   4    0.58    0.10
  -1 -14   4    0.21    0.07
   1 -14  -4    0.31    0.09
   1  14  -4    0.13    0.06
  -1  14   4    0.15    0.06
   0 -14   4    0.27    0.08
   0 -14  -4    0.22    0.08
   0  14  -4    0.20    0.07
   0  14   4    0.26    0.07
  -1 -14  -4    0.17    0.07
   1 -14   4    0.22    0.07
   1  14   4    0.17    0.06
  -1  14  -4    0.21    0.07
   2 -14   4    2.08    0.16
  -2 -14  -4    2.46    0.18
   2  14   4    1.83    0.15
  -2  14  -4    2.28    0.17
   3 -14   4   -0.02    0.05
  -3 -14  -4   -0.03    0.06
  -3  14  -4   -0.06    0.05
   3  14   4    0.01    0.05
  -4 -14  -4    1.37    0.15
  -4  14  -4    0.90    0.13
  -5 -14  -4    0.22    0.08
  -4 -15   4   -0.02    0.06
   4 -15  -4    0.05    0.07
  -4  15   4   -0.08    0.04
   3 -15  -4    0.46    0.11
  -3 -15   4    0.49    0.11
  -3  15   4    0.43    0.09
  -2 -15   4    0.14    0.08
   2 -15  -4    0.04    0.06
  -2  15   4    0.10    0.06
   1 -15  -4    0.15    0.07
  -1 -15   4    0.30    0.09
  -1  15   4    0.09    0.06
   1  15  -4    0.15    0.07
   0 -15  -4    0.27    0.09
   0 -15   4    0.18    0.07
   0  15   4    0.24    0.07
   0  15  -4    0.33    0.09
   1 -15   4   -0.11    0.05
  -1 -15  -4    0.00    0.06
   1  15   4    0.07    0.06
  -1  15  -4   -0.02    0.05
   2 -15   4    0.06    0.07
  -2 -15  -4    0.04    0.06
   2  15   4    0.09    0.06
  -2  15  -4    0.03    0.06
  -3 -15  -4    0.96    0.14
  -3  15  -4    1.04    0.14
  -4 -15  -4    0.03    0.07
   2 -16  -4    2.72    0.21
  -2 -16   4    2.45    0.20
  -2  16   4    2.28    0.18
  -1 -16   4    0.66    0.12
   1 -16  -4    0.53    0.12
  -1  16   4    0.62    0.11
   0 -16  -4    2.07    0.19
   0 -16   4    1.77    0.17
   0  16  -4    1.71    0.16
   0  16   4    1.47    0.15
  -1 -16  -4   -0.07    0.06
   1 -16   4    0.07    0.08
   1  16   4    0.09    0.06
  -1  16  -4    0.03    0.06
   2 -16   4    0.06    0.07
   2  16   4    0.20    0.08
 -11   0   5   -0.04    0.05
  11   0  -5    0.04    0.06
 -10   0   5   -0.04    0.04
  10   0  -5    0.04    0.06
   9   0  -5    0.03    0.05
  -9   0   5    0.04    0.05
  -8   0   5    0.03    0.04
   8   0  -5   -0.02    0.04
  -7   0   5   -0.01    0.03
   7   0  -5   -0.07    0.03
  -6   0   5    0.00    0.03
   6   0  -5   -0.01    0.03
  -5   0   5   -0.01    0.01
   5   0  -5   -0.01    0.03
  -5   0   5   -0.04    0.02
  -4   0   5    0.00    0.01
   4   0  -5   -0.02    0.03
  -4   0   5   -0.02    0.02
   3   0  -5    0.00    0.02
  -3   0   5    0.00    0.02
   3   0  -5    0.02    0.02
   2   0  -5   -0.01    0.01
  -2   0   5    0.01    0.02
   2   0  -5   -0.02    0.02
  -1   0   5   -0.01    0.02
   1   0  -5    0.01    0.02
   1   0  -5    0.00    0.01
   0   0   5    0.03    0.02
   0   0  -5    0.00    0.02
   0   0  -5    0.00    0.01
  -1   0  -5    0.02    0.02
   1   0   5   -0.02    0.02
   2   0   5    0.01    0.02
  -2   0  -5   -0.01    0.02
  -3   0  -5    0.00    0.02
   3   0   5   -0.04    0.02
   3   0   5    0.01    0.01
   4   0   5   -0.02    0.02
  -4   0  -5    0.02    0.03
  -5   0  -5    0.00    0.03
   5   0   5   -0.01    0.03
  -6   0  -5    0.04    0.04
   6   0   5    0.04    0.04
  -7   0  -5    0.02    0.04
   7   0   5   -0.03    0.04
   8   0   5   -0.03    0.04
   9   0   5    0.07    0.07
  11  -1  -5    0.03    0.06
 -11  -1   5   -0.01    0.06
 -11   1   5    0.09    0.07
  11   1  -5   -0.01    0.06
 -10  -1   5    0.01    0.05
  10  -1  -5    0.06    0.06
 -10   1   5    0.07    0.05
  10   1  -5    0.03    0.05
  -9  -1   5    0.26    0.07
   9  -1  -5    0.35    0.08
  -9   1   5    0.35    0.07
   9   1  -5    0.26    0.07
  -8  -1   5    0.44    0.07
   8  -1  -5    0.44    0.08
   8   1  -5    0.52    0.08
  -8   1   5    0.38    0.07
   7  -1  -5    1.54    0.12
  -7  -1   5    1.57    0.11
   7   1  -5    1.67    0.12
  -7   1   5    1.66    0.11
  -6  -1   5    1.19    0.09
   6  -1  -5    1.33    0.10
   6   1  -5    1.04    0.09
  -6   1   5    1.14    0.08
   5  -1  -5    0.03    0.03
  -5  -1   5    0.01    0.03
  -5   1   5    0.03    0.02
   5   1  -5    0.03    0.03
  -5   1   5    0.00    0.03
  -4  -1   5  100.13    1.86
  -4  -1   5   93.89    1.91
   4  -1  -5   91.45    1.98
   4   1  -5   96.48    1.99
  -4   1   5   98.44    1.87
  -4   1   5   95.58    1.90
   3  -1  -5   32.31    0.70
   3  -1  -5   31.44    0.65
   3   1  -5   31.68    0.63
   3   1  -5   31.15    0.69
  -3   1   5   31.02    0.66
  -2  -1   5    4.40    0.14
   2  -1  -5    4.75    0.14
   2  -1  -5    4.58    0.14
   2   1  -5    4.73    0.13
  -2   1   5    4.67    0.14
   2   1  -5    4.59    0.14
   1  -1  -5    5.32    0.14
   1  -1  -5    5.36    0.15
  -1  -1   5    5.00    0.16
   1   1  -5    5.49    0.15
  -1   1   5    5.29    0.15
   1   1  -5    5.40    0.14
   0  -1  -5   40.16    0.80
   0  -1  -5   37.83    0.81
   0  -1   5   38.50    0.81
   0   1   5   38.97    0.80
   0   1  -5   39.16    0.79
   0   1  -5   38.56    0.81
  -1  -1  -5   54.95    1.11
   1  -1   5   53.49    1.10
  -1  -1  -5   55.19    1.10
  -1   1  -5   53.86    1.11
   1   1   5   53.05    1.10
   2  -1   5    7.13    0.20
  -2  -1  -5    6.52    0.20
  -2   1  -5    6.90    0.21
   2   1   5    6.83    0.16
   2   1   5    6.66    0.20
  -3  -1  -5    0.13    0.04
   3  -1   5    0.08    0.02
   3  -1   5    0.13    0.04
   3   1   5    0.11    0.02
   3   1   5    0.06    0.03
  -3   1  -5    0.07    0.03
  -4  -1  -5    1.00    0.08
   4  -1   5    1.23    0.09
   4   1   5    1.06    0.08
  -4   1  -5    1.14    0.08
   5  -1   5   17.76    0.47
  -5  -1  -5   18.21    0.46
  -5   1  -5   18.50    0.47
   5   1   5   18.26    0.47
  -6  -1  -5    0.84    0.08
   6  -1   5    0.64    0.08
  -6   1  -5    0.74    0.08
  -7  -1  -5    0.32    0.07
   7  -1   5    0.32    0.07
   7   1   5    0.35    0.07
  -7   1  -5    0.39    0.07
   8  -1   5    0.54    0.09
   8   1   5    0.40    0.09
   9  -1   5    0.09    0.07
   9   1   5    0.14    0.07
  11  -2  -5    0.18    0.08
 -11  -2   5    0.27    0.08
  11   2  -5    0.42    0.11
 -11   2   5    0.21    0.08
 -10  -2   5   -0.01    0.05
  10  -2  -5    0.07    0.06
 -10   2   5    0.05    0.05
  10   2  -5    0.03    0.05
   9  -2  -5    0.66    0.10
  -9  -2   5    0.82    0.10
  -9   2   5    0.76    0.09
   9   2  -5    0.63    0.10
   8  -2  -5    2.48    0.16
  -8  -2   5    2.70    0.16
   8   2  -5    2.62    0.16
  -8   2   5    2.26    0.14
   7  -2  -5    9.31    0.31
  -7  -2   5    9.35    0.30
  -7   2   5    9.28    0.29
   7   2  -5    9.14    0.31
  -6  -2   5    0.25    0.05
   6  -2  -5    0.21    0.05
  -6   2   5    0.13    0.04
   6   2  -5    0.27    0.06
  -6   2   5    0.28    0.04
   5  -2  -5    0.55    0.06
   5   2  -5    0.49    0.06
  -5   2   5    0.50    0.04
  -5   2   5    0.47    0.05
  -4  -2   5    8.17    0.24
   4  -2  -5    8.34    0.25
   4   2  -5    8.53    0.25
  -4   2   5    8.92    0.23
  -4   2   5    8.63    0.22
  -3  -2   5    8.82    0.24
   3  -2  -5    8.61    0.24
   3   2  -5    9.13    0.20
  -3   2   5    9.12    0.23
   3   2  -5    8.79    0.24
  -2  -2   5    4.87    0.15
   2  -2  -5    4.73    0.15
   2  -2  -5    4.86    0.15
   2   2  -5    4.73    0.13
  -2   2   5    4.64    0.14
   2   2  -5    5.22    0.15
   1  -2  -5    4.40    0.14
   1  -2  -5    4.46    0.13
  -1  -2   5    4.43    0.14
   1   2  -5    4.60    0.13
   1   2  -5    4.40    0.13
  -1   2   5    4.37    0.13
   0  -2   5    2.95    0.11
   0  -2  -5    2.91    0.09
   0  -2  -5    2.85    0.11
   0   2   5    2.83    0.10
   0   2  -5    2.98    0.08
   0   2  -5    2.82    0.11
  -1  -2  -5    3.48    0.13
  -1  -2  -5    3.49    0.10
   1  -2   5    3.52    0.08
   1  -2   5    3.43    0.12
  -1   2  -5    3.36    0.13
   1   2   5    3.30    0.12
   2  -2   5    0.16    0.02
  -2  -2  -5    0.09    0.03
   2  -2   5    0.18    0.04
   2   2   5    0.09    0.03
  -2   2  -5    0.19    0.04
   3  -2   5    9.57    0.27
   3  -2   5    9.86    0.23
  -3  -2  -5    9.82    0.28
   3   2   5   10.22    0.24
   3   2   5    9.59    0.27
  -3   2  -5    9.57    0.28
   4  -2   5    0.76    0.07
  -4  -2  -5    0.62    0.06
   4   2   5    0.65    0.07
  -4   2  -5    0.73    0.07
   4   2   5    0.76    0.05
  -5  -2  -5   12.86    0.35
   5  -2   5   12.40    0.36
  -5   2  -5   12.70    0.36
  -6  -2  -5    2.23    0.13
   6  -2   5    2.19    0.14
  -6   2  -5    2.46    0.14
   7  -2   5    0.00    0.04
  -7  -2  -5    0.03    0.04
  -7   2  -5   -0.02    0.04
   8  -2   5    0.08    0.06
  -8   2  -5    0.13    0.06
   9  -2   5    0.18    0.07
   9   2   5    0.31    0.09
 -11  -3   5    0.07    0.07
  11  -3  -5    0.08    0.07
  11   3  -5    0.02    0.06
  10  -3  -5    0.06    0.06
 -10  -3   5    0.13    0.06
  10   3  -5    0.07    0.06
 -10   3   5    0.11    0.06
   9  -3  -5    0.02    0.06
  -9  -3   5    0.03    0.05
  -9   3   5    0.10    0.05
   9   3  -5    0.11    0.06
   8  -3  -5   -0.02    0.04
  -8  -3   5   -0.05    0.04
   8   3  -5    0.04    0.04
  -8   3   5    0.03    0.04
   7  -3  -5    5.54    0.23
  -7  -3   5    5.67    0.22
  -7   3   5    5.81    0.20
   7   3  -5    5.66    0.23
   6  -3  -5    2.56    0.14
  -6  -3   5    2.21    0.12
  -6   3   5    2.22    0.10
  -6   3   5    2.22    0.11
   6   3  -5    2.48    0.14
   5  -3  -5    0.34    0.06
  -5  -3   5    0.40    0.06
  -5   3   5    0.43    0.04
  -5   3   5    0.43    0.05
   5   3  -5    0.42    0.06
   4  -3  -5    1.32    0.09
  -4  -3   5    1.35    0.08
  -4   3   5    1.38    0.07
   4   3  -5    1.44    0.09
  -4   3   5    1.63    0.08
   4   3  -5    1.47    0.04
  -3  -3   5   17.20    0.41
   3  -3  -5   16.85    0.42
   3   3  -5   17.92    0.37
  -3   3   5   17.81    0.39
  -3   3   5   17.94    0.40
   3   3  -5   17.54    0.43
   2  -3  -5    0.11    0.03
   2  -3  -5    0.14    0.03
  -2  -3   5    0.12    0.03
   2   3  -5    0.08    0.02
   2   3  -5    0.08    0.02
  -2   3   5    0.10    0.02
  -1  -3   5    7.67    0.22
   1  -3  -5    8.30    0.21
   1  -3  -5    7.98    0.22
  -1   3   5    7.92    0.20
   1   3  -5    7.91    0.21
   1   3  -5    8.24    0.21
   0  -3  -5   12.00    0.28
   0  -3  -5   11.75    0.30
   0  -3   5   12.32    0.28
   0  -3   5   11.53    0.29
   0   3  -5   12.02    0.30
   0   3   5   12.02    0.28
   1  -3   5    1.49    0.06
  -1  -3  -5    1.38    0.08
   1  -3   5    1.53    0.08
  -1  -3  -5    1.53    0.06
  -1   3  -5    1.52    0.08
   1   3   5    1.46    0.07
  -2  -3  -5    1.28    0.06
  -2  -3  -5    1.17    0.08
   2  -3   5    1.22    0.05
   2  -3   5    1.28    0.08
   2   3   5    1.18    0.07
  -2   3  -5    1.13    0.08
   3  -3   5    1.73    0.07
   3  -3   5    1.68    0.10
  -3  -3  -5    1.93    0.10
  -3   3  -5    1.57    0.10
   3   3   5    1.79    0.08
   3   3   5    1.68    0.10
   4  -3   5    1.48    0.10
  -4  -3  -5    1.46    0.09
   4   3   5    1.53    0.08
  -4   3  -5    1.44    0.10
   5  -3   5    2.48    0.13
  -5  -3  -5    2.46    0.13
  -5  -3  -5    2.52    0.14
  -5   3  -5    2.54    0.14
   6  -3   5    0.17    0.06
  -6  -3  -5    0.18    0.06
  -6  -3  -5    0.25    0.06
  -6   3  -5    0.32    0.06
  -7  -3  -5    0.09    0.05
   7  -3   5   -0.01    0.04
  -7   3  -5    0.07    0.04
   8  -3   5    0.14    0.07
  -8   3  -5    0.13    0.06
   9  -3   5    0.32    0.09
   9   3   5    0.28    0.09
 -11  -4   5    0.14    0.07
  11  -4  -5    0.20    0.08
  11   4  -5    0.27    0.09
  10  -4  -5    0.32    0.09
 -10  -4   5    0.42    0.09
  10   4  -5    0.49    0.10
  -9  -4   5    0.21    0.06
   9  -4  -5    0.19    0.07
   9   4  -5    0.26    0.07
  -8  -4   5    0.41    0.08
   8  -4  -5    0.39    0.08
   8   4  -5    0.54    0.09
  -8   4   5    0.44    0.07
   7  -4  -5    9.43    0.32
  -7  -4   5    9.47    0.31
   7   4  -5    9.14    0.32
  -7   4   5   10.00    0.29
  -7   4   5    9.58    0.27
  -6  -4   5    0.11    0.04
   6  -4  -5    0.09    0.04
  -6   4   5    0.11    0.04
  -6   4   5    0.07    0.03
   6   4  -5    0.15    0.05
   5  -4  -5    0.19    0.05
  -5  -4   5    0.18    0.05
  -5   4   5    0.09    0.03
  -5   4   5    0.07    0.03
   5   4  -5    0.14    0.04
  -4  -4   5   20.75    0.50
   4  -4  -5   20.98    0.52
   4   4  -5   21.15    0.52
  -4   4   5   21.74    0.49
  -4   4   5   22.08    0.47
  -3  -4   5    1.12    0.07
   3  -4  -5    1.15    0.08
  -3   4   5    1.23    0.07
   3   4  -5    1.30    0.06
  -3   4   5    1.19    0.06
   3   4  -5    1.25    0.08
   2  -4  -5    0.59    0.05
  -2  -4   5    0.52    0.05
   2  -4  -5    0.57    0.05
  -2   4   5    0.61    0.04
   2   4  -5    0.59    0.04
   2   4  -5    0.62    0.05
   1  -4  -5    3.19    0.13
   1  -4  -5    3.24    0.12
  -1  -4   5    3.35    0.12
  -1  -4   5    3.17    0.12
  -1   4   5    3.24    0.10
   1   4  -5    3.21    0.11
   0  -4  -5   85.01    1.70
   0  -4   5   82.30    1.69
   0  -4   5   80.92    1.66
   0  -4  -5   81.82    1.67
   0   4   5   84.51    1.64
   0   4  -5   83.80    1.66
   1  -4   5    2.93    0.10
  -1  -4  -5    2.83    0.11
  -1  -4  -5    2.92    0.12
   1  -4   5    3.10    0.12
  -1   4  -5    2.88    0.12
   1   4   5    2.76    0.11
   2  -4   5    0.08    0.03
  -2  -4  -5    0.17    0.03
   2  -4   5    0.12    0.02
  -2  -4  -5    0.10    0.04
   2   4   5    0.11    0.03
  -2   4  -5    0.13    0.03
   3  -4   5    3.24    0.11
   3  -4   5    3.20    0.13
  -3  -4  -5    2.96    0.13
  -3   4  -5    3.14    0.14
   3   4   5    3.36    0.14
  -4  -4  -5    0.21    0.05
  -4  -4  -5    0.25    0.05
   4  -4   5    0.16    0.04
   4   4   5    0.24    0.04
  -4   4  -5    0.19    0.05
   5  -4   5    0.25    0.05
  -5  -4  -5    0.31    0.06
  -5  -4  -5    0.32    0.06
  -5   4  -5    0.34    0.06
  -6  -4  -5    0.96    0.10
  -6  -4  -5    0.96    0.09
   6  -4   5    0.77    0.09
  -6   4  -5    0.83    0.09
  -7  -4  -5    0.06    0.05
   7  -4   5    0.09    0.05
  -7   4  -5    0.06    0.05
   8  -4   5    0.25    0.08
  -8  -4  -5    0.15    0.07
  -8   4  -5    0.25    0.07
   9  -4   5    0.63    0.11
  11  -5  -5    0.11    0.08
 -10  -5   5    0.24    0.08
  10  -5  -5    0.51    0.10
  10   5  -5    0.25    0.08
  -9  -5   5    0.36    0.08
   9  -5  -5    0.65    0.10
   9   5  -5    0.51    0.10
   8  -5  -5   -0.04    0.04
  -8  -5   5   -0.03    0.04
   8   5  -5    0.02    0.05
   7  -5  -5    1.03    0.11
  -7  -5   5    0.93    0.10
  -7   5   5    1.17    0.09
   7   5  -5    1.09    0.11
   6  -5  -5    0.28    0.06
  -6  -5   5    0.44    0.07
   6   5  -5    0.27    0.06
  -6   5   5    0.27    0.05
  -6   5   5    0.30    0.04
   5  -5  -5    0.53    0.07
  -5  -5   5    0.51    0.06
  -5   5   5    0.55    0.05
  -5   5   5    0.58    0.06
   5   5  -5    0.43    0.06
   4  -5  -5    2.87    0.14
  -4  -5   5    2.85    0.13
   4   5  -5    3.18    0.14
  -4   5   5    3.39    0.11
  -4   5   5    2.99    0.13
   3  -5  -5    2.20    0.11
  -3  -5   5    2.31    0.11
   3   5  -5    2.15    0.11
  -3   5   5    2.38    0.08
   3   5  -5    2.42    0.09
  -3   5   5    2.28    0.11
   2  -5  -5    5.61    0.18
  -2  -5   5    5.15    0.17
  -2   5   5    5.27    0.18
  -2   5   5    5.67    0.14
   2   5  -5    5.54    0.16
   1  -5  -5    8.08    0.24
  -1  -5   5    7.94    0.23
  -1  -5   5    8.16    0.23
   1  -5  -5    8.14    0.23
   1   5  -5    8.29    0.22
  -1   5   5    8.46    0.20
   0  -5  -5    0.90    0.07
   0  -5  -5    0.83    0.06
   0  -5   5    0.85    0.07
   0  -5   5    1.06    0.06
   0   5  -5    0.81    0.06
   0   5   5    0.89    0.05
  -1  -5  -5    1.36    0.07
   1  -5   5    1.32    0.08
   1  -5   5    1.31    0.07
  -1  -5  -5    1.15    0.08
   1   5   5    1.25    0.07
  -1   5  -5    1.04    0.07
  -2  -5  -5    1.21    0.07
   2  -5   5    1.25    0.08
  -2  -5  -5    1.26    0.08
   2  -5   5    1.23    0.07
  -2   5  -5    1.21    0.08
   2   5   5    1.27    0.08
   3  -5   5    0.30    0.05
  -3  -5  -5    0.27    0.04
   3  -5   5    0.36    0.04
  -3  -5  -5    0.33    0.05
  -3   5  -5    0.21    0.05
  -4  -5  -5    0.00    0.03
  -4  -5  -5   -0.01    0.03
   4  -5   5    0.01    0.03
  -4   5  -5   -0.01    0.03
   4   5   5    0.05    0.03
  -5  -5  -5   -0.01    0.03
   5  -5   5    0.06    0.04
  -5  -5  -5    0.03    0.04
  -5   5  -5    0.08    0.04
   6  -5   5    1.76    0.12
  -6  -5  -5    1.99    0.14
  -6  -5  -5    2.33    0.13
  -6   5  -5    1.80    0.13
  -7  -5  -5    1.00    0.11
   7  -5   5    0.89    0.10
  -7   5  -5    0.72    0.10
   8  -5   5    0.04    0.06
  -8  -5  -5   -0.01    0.05
  -8   5  -5   -0.01    0.05
   9  -5   5    0.75    0.11
 -10  -6   5    1.11    0.13
  10  -6  -5    0.99    0.13
  10   6  -5    1.05    0.14
  -9  -6   5   -0.02    0.05
   9  -6  -5    0.04    0.05
   9   6  -5    0.02    0.05
   8  -6  -5    0.50    0.09
  -8  -6   5    0.39    0.08
   8   6  -5    0.64    0.09
  -7  -6   5    1.19    0.11
   7  -6  -5    0.71    0.09
   7   6  -5    0.87    0.10
  -7   6   5    0.92    0.08
   6  -6  -5    0.07    0.04
  -6  -6   5    0.09    0.04
  -6   6   5    0.15    0.04
   6   6  -5    0.22    0.06
  -5  -6   5    0.90    0.08
   5  -6  -5    0.75    0.08
   5   6  -5    0.80    0.08
  -5   6   5    1.01    0.08
  -4  -6   5    0.04    0.03
   4  -6  -5    0.08    0.04
  -4   6   5    0.07    0.03
   4   6  -5    0.03    0.03
   3  -6  -5    0.08    0.04
  -3  -6   5    0.09    0.04
  -3   6   5    0.07    0.02
   3   6  -5    0.08    0.02
   3   6  -5    0.03    0.03
  -3   6   5    0.05    0.03
  -2  -6   5   15.65    0.41
  -2  -6   5   16.03    0.39
   2  -6  -5   16.03    0.41
  -2   6   5   16.30    0.34
   2   6  -5   15.75    0.37
  -2   6   5   15.90    0.40
  -1  -6   5    4.79    0.17
  -1  -6   5    4.96    0.17
   1  -6  -5    4.99    0.18
   1   6  -5    5.04    0.16
  -1   6   5    5.19    0.14
   0  -6   5   19.83    0.48
   0  -6  -5   20.28    0.49
   0  -6  -5   19.77    0.49
   0  -6   5   20.24    0.47
   0   6   5   21.34    0.44
   0   6  -5   19.82    0.48
  -1  -6  -5    0.02    0.03
   1  -6   5    0.02    0.03
  -1  -6  -5    0.02    0.03
   1  -6   5    0.08    0.03
  -1   6  -5    0.01    0.02
   1   6   5    0.01    0.02
  -2  -6  -5    0.00    0.03
  -2  -6  -5    0.05    0.04
   2  -6   5   -0.01    0.03
   2  -6   5    0.00    0.02
   2   6   5    0.02    0.03
  -2   6  -5   -0.02    0.02
   3  -6   5    1.09    0.08
   3  -6   5    1.11    0.07
  -3  -6  -5    0.96    0.08
  -3  -6  -5    1.00    0.08
  -3   6  -5    1.07    0.09
  -4  -6  -5    0.32    0.06
   4  -6   5    0.28    0.05
  -4  -6  -5    0.38    0.06
   4   6   5    0.45    0.06
  -4   6  -5    0.42    0.07
  -5  -6  -5    0.04    0.04
   5  -6   5    0.03    0.04
  -5  -6  -5    0.07    0.04
  -5   6  -5    0.05    0.04
  -6  -6  -5   -0.01    0.04
   6  -6   5    0.08    0.05
  -6  -6  -5    0.08    0.05
  -6   6  -5    0.01    0.05
  -7  -6  -5   -0.02    0.05
   7  -6   5    0.01    0.05
  -7   6  -5    0.02    0.05
  -8  -6  -5    0.37    0.09
   8  -6   5    0.45    0.09
  -8   6  -5    0.54    0.10
  10  -7  -5    0.16    0.08
 -10  -7   5    0.12    0.07
  10   7  -5    0.17    0.08
   9  -7  -5    0.02    0.05
  -9  -7   5   -0.02    0.05
   9   7  -5   -0.03    0.04
  -8  -7   5    0.06    0.05
   8  -7  -5    0.01    0.05
   8   7  -5    0.08    0.06
   7  -7  -5   -0.03    0.04
  -7  -7   5    0.01    0.04
   7   7  -5   -0.03    0.04
  -7   7   5    0.00    0.04
   6  -7  -5    0.02    0.04
  -6  -7   5   -0.03    0.04
   6   7  -5   -0.02    0.03
  -6   7   5    0.07    0.04
  -5  -7   5   19.36    0.50
   5  -7  -5   19.18    0.52
  -5   7   5   20.13    0.50
   5   7  -5   19.74    0.53
  -4  -7   5    1.82    0.11
   4  -7  -5    1.91    0.12
   4   7  -5    1.95    0.12
  -4   7   5    1.95    0.11
   3  -7  -5    1.98    0.12
  -3  -7   5    1.86    0.10
  -3   7   5    1.92    0.11
   3   7  -5    1.97    0.09
   2  -7  -5    3.27    0.15
  -2  -7   5    3.61    0.15
  -2  -7   5    3.45    0.14
   2   7  -5    3.50    0.13
  -2   7   5    3.23    0.14
  -1  -7   5    3.44    0.14
   1  -7  -5    3.70    0.15
  -1  -7   5    3.42    0.14
   1   7  -5    3.50    0.14
  -1   7   5    3.72    0.15
   0  -7   5    2.98    0.13
   0  -7   5    3.05    0.13
   0  -7  -5    2.63    0.13
   0   7   5    2.94    0.10
   0   7  -5    3.11    0.13
  -1  -7  -5    0.01    0.03
   1  -7   5   -0.03    0.03
   1  -7   5    0.06    0.03
  -1  -7  -5    0.01    0.03
  -1   7  -5    0.04    0.03
   1   7   5    0.02    0.02
  -2  -7  -5   10.12    0.30
  -2  -7  -5   10.01    0.29
   2  -7   5    9.74    0.27
   2  -7   5    9.68    0.27
   2   7   5    9.53    0.26
  -2   7  -5    9.84    0.30
  -3  -7  -5    4.37    0.17
   3  -7   5    4.31    0.16
  -3  -7  -5    3.91    0.17
   3  -7   5    4.45    0.16
  -3   7  -5    4.24    0.19
  -4  -7  -5    2.37    0.13
   4  -7   5    2.22    0.12
  -4  -7  -5    2.44    0.13
  -4  -7  -5    2.38    0.13
  -4   7  -5    2.33    0.14
   5  -7   5    2.53    0.14
  -5  -7  -5    2.79    0.15
  -5  -7  -5    2.59    0.15
  -5   7  -5    2.52    0.16
  -6  -7  -5    1.04    0.11
   6  -7   5    1.39    0.11
  -6   7  -5    1.21    0.12
  -7  -7  -5   -0.01    0.05
  -7   7  -5    0.02    0.05
  -8  -7  -5    0.96    0.12
  -8   7  -5    0.92    0.12
  -9   7  -5    0.08    0.07
 -10  -8   5    0.43    0.10
  10  -8  -5    0.52    0.11
  10   8  -5    0.36    0.10
  -9  -8   5    1.00    0.12
   9  -8  -5    0.94    0.13
   9   8  -5    0.95    0.13
   8  -8  -5    0.70    0.10
  -8  -8   5    0.67    0.10
  -8   8   5    0.79    0.09
   8   8  -5    0.58    0.10
   7  -8  -5    0.23    0.07
  -7  -8   5    0.19    0.06
  -7   8   5    0.20    0.06
   7   8  -5    0.16    0.06
  -6  -8   5    2.72    0.15
   6  -8  -5    2.44    0.16
   6   8  -5    2.30    0.15
  -6   8   5    2.87    0.15
   5  -8  -5    5.92    0.24
  -5  -8   5    5.51    0.21
  -5   8   5    5.71    0.22
   5   8  -5    5.91    0.24
  -4  -8   5    7.05    0.24
   4  -8  -5    7.04    0.26
  -4   8   5    7.05    0.24
   4   8  -5    7.55    0.27
   3  -8  -5    0.44    0.07
  -3  -8   5    0.38    0.05
  -3  -8   5    0.46    0.07
  -3   8   5    0.43    0.06
   3   8  -5    0.44    0.05
  -2  -8   5    0.18    0.05
  -2  -8   5    0.07    0.04
   2  -8  -5    0.12    0.04
   2   8  -5    0.13    0.04
  -2   8   5    0.12    0.04
  -1  -8   5    3.66    0.16
  -1  -8   5    4.08    0.15
   1  -8  -5    3.61    0.16
   1   8  -5    3.80    0.15
  -1   8   5    3.71    0.16
   0  -8   5    0.32    0.05
   0  -8  -5    0.25    0.05
   0  -8   5    0.26    0.05
   0   8  -5    0.26    0.05
   0   8   5    0.35    0.06
  -1  -8  -5    0.26    0.05
   1  -8   5    0.29    0.05
   1  -8   5    0.29    0.05
   1   8   5    0.34    0.04
   1   8   5    0.30    0.05
  -1   8  -5    0.26    0.06
   2  -8   5   10.80    0.31
  -2  -8  -5   10.54    0.32
  -2  -8  -5   10.71    0.32
   2  -8   5   10.96    0.30
  -2   8  -5   10.61    0.33
   2   8   5   10.58    0.28
  -3  -8  -5    0.04    0.04
   3  -8   5    0.04    0.04
  -3  -8  -5   -0.01    0.04
   3  -8   5    0.14    0.05
   3   8   5    0.07    0.04
  -3   8  -5   -0.02    0.04
  -4  -8  -5    4.06    0.18
  -4  -8  -5    4.29    0.18
   4  -8   5    3.93    0.16
  -4  -8  -5    4.05    0.18
  -4   8  -5    4.01    0.20
  -5  -8  -5    1.25    0.11
  -5  -8  -5    1.28    0.11
  -5   8  -5    1.15    0.12
  -6  -8  -5    0.00    0.04
  -6   8  -5    0.02    0.05
  -7  -8  -5    0.03    0.05
  -7   8  -5    0.05    0.06
  -8  -8  -5    0.15    0.07
  -8   8  -5    0.20    0.08
   9  -9  -5   -0.03    0.06
  -9  -9   5    0.04    0.06
   9   9  -5   -0.01    0.06
  -8  -9   5    0.31    0.08
   8  -9  -5    0.41    0.09
  -8   9   5    0.38    0.08
   8   9  -5    0.30    0.08
   7  -9  -5    0.78    0.11
  -7  -9   5    0.68    0.09
   7   9  -5    0.63    0.10
  -7   9   5    0.86    0.10
  -6  -9   5    2.18    0.14
   6  -9  -5    1.95    0.14
   6   9  -5    2.03    0.15
  -6   9   5    1.68    0.13
  -5  -9   5    0.55    0.08
   5  -9  -5    0.60    0.09
  -5   9   5    0.78    0.09
   5   9  -5    0.71    0.09
   4  -9  -5    2.96    0.17
  -4  -9   5    3.08    0.15
   4   9  -5    3.16    0.17
  -4   9   5    3.22    0.16
  -3  -9   5    0.72    0.08
   3  -9  -5    0.72    0.09
  -3  -9   5    0.68    0.07
   3   9  -5    0.76    0.07
  -3   9   5    0.82    0.09
   2  -9  -5   10.83    0.34
  -2  -9   5   11.11    0.30
  -2  -9   5   10.51    0.33
  -2   9   5   10.86    0.33
   2   9  -5   11.11    0.31
   1  -9  -5    4.25    0.19
  -1  -9   5    4.19    0.18
  -1  -9   5    4.56    0.16
   1   9  -5    4.56    0.18
  -1   9   5    4.14    0.18
   0  -9   5    0.83    0.08
   0  -9   5    0.83    0.07
   0  -9  -5    1.02    0.09
   0   9  -5    0.79    0.08
   0   9   5    0.98    0.09
  -1  -9  -5    0.06    0.04
   1  -9   5   -0.02    0.04
   1  -9   5   -0.03    0.03
   1   9   5    0.02    0.03
  -1   9  -5    0.06    0.04
  -2  -9  -5    0.33    0.06
   2  -9   5    0.30    0.06
   2  -9   5    0.30    0.06
  -2   9  -5    0.28    0.06
   2   9   5    0.21    0.06
  -3  -9  -5    0.20    0.06
   3  -9   5    0.35    0.06
  -3   9  -5    0.13    0.05
  -4  -9  -5    0.03    0.04
  -4  -9  -5   -0.01    0.04
  -4   9  -5   -0.03    0.04
  -5  -9  -5    0.23    0.06
  -5  -9  -5    0.19    0.06
  -5   9  -5    0.11    0.06
  -6  -9  -5    0.01    0.05
  -6   9  -5   -0.02    0.04
  -7  -9  -5    0.01    0.05
  -7   9  -5    0.07    0.07
  -8   9  -5    0.16    0.08
   9 -10  -5    0.77    0.13
  -9 -10   5    0.52    0.11
   9  10  -5    0.48    0.10
   8 -10  -5   -0.06    0.05
  -8 -10   5    0.10    0.06
   8  10  -5    0.04    0.06
  -8  10   5    0.02    0.05
  -7 -10   5    0.77    0.10
   7 -10  -5    1.00    0.12
  -7  10   5    0.91    0.10
   7  10  -5    0.65    0.11
   6 -10  -5    0.74    0.10
  -6 -10   5    0.63    0.09
   6  10  -5    0.61    0.10
  -6  10   5    0.84    0.10
  -5 -10   5    0.61    0.08
   5 -10  -5    0.61    0.09
   5  10  -5    0.61    0.09
  -5  10   5    0.61    0.08
  -4 -10   5    0.03    0.04
   4 -10  -5    0.00    0.04
  -4  10   5    0.04    0.04
   3 -10  -5    6.15    0.25
  -3 -10   5    5.81    0.25
  -3 -10   5    6.26    0.22
  -3  10   5    6.06    0.24
  -2 -10   5   12.59    0.33
   2 -10  -5   11.75    0.38
  -2 -10   5   12.11    0.38
  -2  10   5   11.54    0.36
   2  10  -5   12.66    0.34
  -1 -10   5   13.23    0.34
   1 -10  -5   12.77    0.40
  -1 -10   5   13.47    0.40
   1  10  -5   13.83    0.38
  -1  10   5   12.10    0.38
   0 -10   5    0.45    0.06
   0 -10  -5    0.55    0.08
   0 -10   5    0.34    0.07
   0  10   5    0.36    0.07
   0  10  -5    0.56    0.07
   1 -10   5   -0.01    0.03
  -1 -10  -5   -0.02    0.03
   1  10   5    0.03    0.04
  -1  10  -5    0.06    0.04
   2 -10   5   -0.02    0.03
  -2 -10  -5   -0.02    0.04
  -2  10  -5   -0.01    0.03
   2  10   5    0.01    0.04
  -3 -10  -5    0.32    0.07
   3  10   5    0.31    0.07
  -3  10  -5    0.38    0.08
  -4 -10  -5    0.09    0.05
   4  10   5    0.10    0.05
  -4  10  -5    0.06    0.05
  -5  10  -5    0.29    0.08
  -6  10  -5    0.36    0.08
  -7  10  -5    0.23    0.08
  -8 -11   5    0.01    0.05
   8 -11  -5    0.01    0.06
  -8  11   5    0.08    0.06
   8  11  -5    0.00    0.06
  -7 -11   5    0.00    0.05
   7 -11  -5    0.00    0.05
  -7  11   5   -0.03    0.05
   7  11  -5    0.01    0.05
  -6 -11   5    0.12    0.06
   6 -11  -5    0.15    0.06
   6  11  -5    0.19    0.07
  -6  11   5    0.15    0.06
   5 -11  -5   -0.04    0.04
  -5 -11   5   -0.01    0.04
  -5  11   5    0.01    0.04
   5  11  -5   -0.04    0.04
  -4 -11   5    0.26    0.06
   4 -11  -5    0.16    0.06
  -4  11   5    0.23    0.06
  -3 -11   5    1.00    0.09
  -3 -11   5    1.00    0.11
   3 -11  -5    0.91    0.11
  -3  11   5    1.08    0.11
   2 -11  -5    2.24    0.15
  -2 -11   5    1.95    0.14
  -2  11   5    2.11    0.14
   2  11  -5    2.10    0.12
   1 -11  -5    0.57    0.09
  -1 -11   5    0.48    0.08
  -1  11   5    0.42    0.07
   1  11  -5    0.48    0.07
   0 -11   5    2.41    0.15
   0 -11  -5    2.41    0.15
   0  11  -5    2.13    0.14
   0  11   5    2.38    0.14
  -1 -11  -5    0.11    0.05
   1 -11   5    0.07    0.05
  -1  11  -5    0.07    0.05
   1  11   5    0.15    0.05
   2 -11   5    0.20    0.06
  -2 -11  -5    0.25    0.07
   2  11   5    0.09    0.05
  -2  11  -5    0.14    0.06
  -3 -11  -5    0.05    0.05
  -3  11  -5   -0.03    0.03
   3  11   5   -0.03    0.04
  -4 -11  -5    0.64    0.10
   4  11   5    0.48    0.08
  -4  11  -5    0.63    0.10
  -5  11  -5    0.24    0.08
  -6  11  -5    0.08    0.07
  -8 -12   5   -0.02    0.06
  -8  12   5    0.06    0.06
  -7 -12   5    0.26    0.08
   7 -12  -5    0.12    0.07
   7  12  -5    0.13    0.07
  -7  12   5    0.15    0.07
  -6 -12   5   -0.03    0.05
   6 -12  -5    0.04    0.06
   6  12  -5    0.02    0.06
  -6  12   5    0.00    0.05
   5 -12  -5    0.05    0.06
   5  12  -5   -0.02    0.05
  -5  12   5    0.05    0.05
  -4 -12   5    0.20    0.07
   4 -12  -5    0.07    0.05
  -4  12   5   -0.01    0.04
   3 -12  -5    0.11    0.06
  -3 -12   5    0.24    0.07
  -3  12   5    0.13    0.06
  -2 -12   5    0.03    0.05
   2 -12  -5   -0.05    0.04
   2  12  -5    0.06    0.04
  -2  12   5    0.03    0.04
   1 -12  -5    2.67    0.17
  -1 -12   5    2.33    0.15
  -1  12   5    2.33    0.15
   1  12  -5    2.78    0.15
   0 -12   5    0.61    0.09
   0 -12  -5    0.55    0.09
   0  12   5    0.72    0.09
   0  12  -5    0.84    0.10
   1 -12   5    0.09    0.06
  -1 -12  -5    0.11    0.06
   1  12   5    0.16    0.06
  -1  12  -5    0.09    0.05
  -2 -12  -5    1.31    0.13
   2 -12   5    1.57    0.13
   2  12   5    1.50    0.12
  -2  12  -5    1.80    0.14
  -3 -12  -5    0.01    0.05
  -3  12  -5    0.01    0.05
   3  12   5    0.00    0.05
  -4 -12  -5   -0.01    0.05
  -4  12  -5    0.05    0.05
  -5  12  -5    0.17    0.07
  -6  12  -5    0.12    0.07
   7 -13  -5    0.38    0.10
  -7  13   5    0.22    0.08
   6 -13  -5    0.23    0.08
  -6  13   5    0.43    0.09
   6  13  -5    0.46    0.10
   5 -13  -5    1.58    0.15
  -5  13   5    1.73    0.15
   5  13  -5    1.68    0.16
   4 -13  -5    0.50    0.10
  -4 -13   5    0.43    0.09
  -4  13   5    0.44    0.08
   3 -13  -5    0.06    0.06
  -3 -13   5    0.05    0.05
  -3  13   5    0.10    0.05
   2 -13  -5    0.03    0.05
  -2 -13   5   -0.01    0.04
  -2  13   5    0.07    0.05
   1 -13  -5    0.69    0.10
  -1 -13   5    0.90    0.11
  -1  13   5    0.94    0.11
   1  13  -5    0.97    0.10
   0 -13   5    0.67    0.10
   0 -13  -5    0.44    0.09
   0  13   5    0.53    0.09
   0  13  -5    0.66    0.10
   1 -13   5   -0.02    0.05
  -1 -13  -5   -0.02    0.04
   1  13   5    0.02    0.04
  -1  13  -5   -0.02    0.05
  -2 -13  -5    0.02    0.05
   2 -13   5    0.11    0.06
  -2  13  -5    0.04    0.05
   2  13   5    0.06    0.05
  -3 -13  -5    3.33    0.20
   3  13   5    3.17    0.18
  -3  13  -5    3.45    0.21
  -4 -13  -5    0.19    0.08
  -4  13  -5    0.10    0.07
  -5  13  -5    0.14    0.08
  -6  14   5   -0.02    0.05
   5 -14  -5    0.53    0.11
  -5  14   5    0.54    0.10
   5  14  -5    0.66    0.12
  -4 -14   5    0.32    0.09
   4 -14  -5    0.32    0.09
  -4  14   5    0.35    0.09
  -3 -14   5    0.06    0.06
   3 -14  -5    0.00    0.06
  -3  14   5    0.03    0.05
  -2 -14   5    0.06    0.05
   2 -14  -5    0.11    0.06
  -2  14   5    0.07    0.05
   1 -14  -5    0.82    0.12
  -1 -14   5    0.76    0.11
   1  14  -5    0.78    0.10
  -1  14   5    0.70    0.10
   0 -14  -5   -0.04    0.05
   0 -14   5    0.04    0.05
   0  14   5    0.01    0.05
   0  14  -5    0.04    0.05
   1 -14   5    0.36    0.09
  -1 -14  -5    0.68    0.11
   1  14   5    0.60    0.10
  -1  14  -5    0.75    0.11
  -2 -14  -5    0.40    0.09
   2 -14   5    0.41    0.09
  -2  14  -5    0.32    0.09
   2  14   5    0.36    0.09
  -3 -14  -5    0.01    0.06
  -3  14  -5   -0.01    0.05
   3  14   5   -0.05    0.05
  -4 -14  -5    0.17    0.08
  -4  14  -5    0.21    0.09
   4 -15  -5    0.13    0.07
  -4 -15   5    0.12    0.07
  -4  15   5    0.06    0.06
  -3 -15   5    1.46    0.16
   3 -15  -5    1.52    0.16
  -3  15   5    1.35    0.14
  -2 -15   5    0.06    0.06
   2 -15  -5    0.01    0.06
  -2  15   5    0.06    0.06
   1 -15  -5    0.00    0.06
  -1 -15   5    0.04    0.07
  -1  15   5    0.14    0.06
   1  15  -5    0.11    0.07
   0 -15   5    0.37    0.10
   0 -15  -5    0.29    0.09
   0  15   5    0.35    0.08
   0  15  -5    0.50    0.10
  -1 -15  -5    0.20    0.09
   1 -15   5    0.13    0.07
   1  15   5    0.19    0.07
  -1  15  -5    0.24    0.08
  -2 -15  -5    1.33    0.15
  -2  15  -5    1.04    0.14
   2  15   5    1.08    0.13
  -3 -15  -5    0.17    0.08
  -2 -16   5    0.02    0.07
  -1 -16   5    0.22    0.10
   1 -16  -5    0.10    0.08
  -1  16   5    0.12    0.07
   0 -16  -5    0.83    0.14
   0 -16   5    0.61    0.12
   0  16   5    0.57    0.10
   0  16  -5    0.53    0.11
   1 -16   5   -0.02    0.07
   1  16   5    0.00    0.06
  -1  16  -5    0.01    0.06
   2  16   5    0.00    0.06
 -11   0   6   -0.01    0.05
  11   0  -6    0.01    0.07
  10   0  -6    0.30    0.08
 -10   0   6    0.37    0.08
   9   0  -6    0.30    0.08
  -9   0   6    0.21    0.06
  -8   0   6    0.08    0.04
   8   0  -6    0.04    0.05
  -7   0   6    0.37    0.06
   7   0  -6    0.30    0.06
   6   0  -6    8.18    0.27
  -6   0   6    8.13    0.25
   5   0  -6   19.96    0.51
  -5   0   6   21.23    0.43
   4   0  -6   13.05    0.29
   4   0  -6   13.08    0.34
  -4   0   6   12.69    0.33
   3   0  -6   10.05    0.27
   3   0  -6   10.17    0.24
  -3   0   6    9.97    0.26
  -2   0   6   31.14    0.68
   2   0  -6   31.63    0.68
   2   0  -6   32.41    0.66
  -1   0   6    5.24    0.16
   1   0  -6    4.95    0.15
   1   0  -6    5.10    0.14
   0   0   6    1.43    0.08
   0   0  -6    1.39    0.05
   0   0  -6    1.45    0.08
   1   0   6   23.48    0.53
   2   0   6    2.44    0.11
  -2   0  -6    2.50    0.12
   3   0   6    1.84    0.10
  -3   0  -6    2.19    0.11
   4   0   6    0.01    0.03
  -4   0  -6   -0.01    0.03
   5   0   6    0.53    0.07
  -5   0  -6    0.51    0.07
  -6   0  -6   22.34    0.57
   6   0   6   21.50    0.57
   7   0   6    1.06    0.11
  -7   0  -6    1.00    0.10
   8   0   6    0.43    0.09
   9   0   6    0.05    0.06
 -11  -1   6    0.03    0.06
  11  -1  -6   -0.02    0.06
 -11   1   6    0.03    0.06
  11   1  -6   -0.02    0.06
  10  -1  -6    0.42    0.09
 -10  -1   6    0.56    0.09
 -10   1   6    0.55    0.09
  10   1  -6    0.56    0.10
   9  -1  -6    0.49    0.09
  -9  -1   6    0.51    0.08
  -9   1   6    0.77    0.09
   9   1  -6    0.53    0.09
   8  -1  -6    0.74    0.10
  -8  -1   6    0.77    0.09
  -8   1   6    0.88    0.09
   8   1  -6    0.94    0.10
   7  -1  -6    1.67    0.12
  -7  -1   6    1.71    0.11
   7   1  -6    1.67    0.12
  -7   1   6    1.84    0.11
   6  -1  -6   28.07    0.69
  -6  -1   6   27.10    0.65
  -6   1   6   28.38    0.65
   6   1  -6   28.92    0.69
   5  -1  -6   21.91    0.56
  -5  -1   6   23.39    0.46
   5   1  -6   23.08    0.57
  -5   1   6   22.94    0.49
   4  -1  -6    2.09    0.11
  -4  -1   6    2.17    0.11
   4   1  -6    2.14    0.07
   4   1  -6    2.13    0.11
  -4   1   6    2.35    0.09
  -4   1   6    2.20    0.10
  -3  -1   6    6.57    0.20
   3  -1  -6    6.35    0.20
   3  -1  -6    6.07    0.18
   3   1  -6    7.84    0.21
   3   1  -6    6.67    0.17
  -3   1   6    6.24    0.19
   2  -1  -6    7.63    0.20
   2  -1  -6    7.73    0.20
  -2  -1   6    7.32    0.21
   2   1  -6    7.60    0.20
  -2   1   6    7.50    0.21
   2   1  -6    7.59    0.20
   1  -1  -6   43.84    0.92
   1  -1  -6   45.21    0.93
   1   1  -6   44.95    0.92
   1   1  -6   44.90    0.92
  -1   1   6   44.53    0.92
   0  -1  -6    3.76    0.10
   0  -1  -6    3.30    0.13
   0  -1   6    3.33    0.13
   0   1   6    3.71    0.13
   0   1  -6    3.57    0.09
   0   1  -6    3.39    0.13
  -1  -1  -6   32.25    0.70
  -1  -1  -6   33.10    0.66
   1  -1   6   31.01    0.69
   1   1   6   31.16    0.69
   2  -1   6    0.59    0.06
  -2  -1  -6    0.84    0.07
   2   1   6    0.78    0.07
  -2   1  -6    0.68    0.06
   3  -1   6    0.06    0.04
  -3  -1  -6    0.04    0.03
  -3   1  -6    0.06    0.03
   3   1   6    0.00    0.03
  -4  -1  -6    3.25    0.15
   4  -1   6    3.09    0.15
  -4   1  -6    3.32    0.15
   4   1   6    3.21    0.15
  -5  -1  -6   10.78    0.33
   5  -1   6   10.94    0.33
  -5   1  -6   10.64    0.33
   5   1   6   10.73    0.33
   6  -1   6    0.79    0.09
  -6  -1  -6    0.86    0.09
  -6   1  -6    0.80    0.09
   6   1   6    0.97    0.10
   7  -1   6    1.01    0.11
  -7  -1  -6    1.05    0.10
   7   1   6    1.06    0.11
  -7   1  -6    1.09    0.11
   8  -1   6    1.08    0.12
   8   1   6    1.10    0.13
  -8   1  -6    0.94    0.11
   9  -1   6    0.11    0.07
   9   1   6    0.06    0.07
  11  -2  -6    0.53    0.12
 -11  -2   6    0.60    0.11
 -11   2   6    0.48    0.10
  11   2  -6    0.67    0.12
  10  -2  -6    0.41    0.09
 -10  -2   6    0.37    0.08
 -10   2   6    0.57    0.09
  10   2  -6    0.47    0.10
   9  -2  -6    0.53    0.10
  -9  -2   6    0.53    0.09
   9   2  -6    0.56    0.10
  -9   2   6    0.38    0.07
   8  -2  -6    1.43    0.13
  -8  -2   6    1.10    0.10
  -8   2   6    1.16    0.10
   8   2  -6    1.40    0.12
  -7  -2   6    6.50    0.24
   7  -2  -6    6.06    0.25
   7   2  -6    6.71    0.26
  -7   2   6    6.52    0.23
   6  -2  -6   15.66    0.44
  -6  -2   6   15.73    0.42
   6   2  -6   15.90    0.44
  -6   2   6   16.68    0.37
  -6   2   6   16.03    0.41
   5  -2  -6    1.36    0.10
  -5  -2   6    1.50    0.09
  -5   2   6    1.36    0.08
   5   2  -6    1.50    0.10
  -5   2   6    1.47    0.07
  -4  -2   6   10.88    0.30
   4  -2  -6   10.76    0.31
  -4   2   6   11.48    0.27
  -4   2   6   11.29    0.29
   4   2  -6   10.95    0.31
   4   2  -6   11.17    0.24
  -3  -2   6    0.02    0.03
   3  -2  -6    0.03    0.02
   3  -2  -6    0.04    0.02
   3   2  -6    0.03    0.02
   3   2  -6    0.01    0.02
  -3   2   6    0.04    0.03
   2  -2  -6    4.37    0.14
   2  -2  -6    4.29    0.14
  -2  -2   6    4.30    0.15
   2   2  -6    4.52    0.13
  -2   2   6    4.67    0.15
   2   2  -6    4.35    0.14
   1  -2  -6    0.43    0.05
  -1  -2   6    0.41    0.05
   1  -2  -6    0.44    0.04
  -1   2   6    0.43    0.04
   1   2  -6    0.43    0.04
   1   2  -6    0.44    0.04
   0  -2  -6    0.61    0.06
   0  -2  -6    0.69    0.04
   0  -2   6    0.73    0.06
   0   2  -6    0.77    0.06
   0   2  -6    0.71    0.03
   0   2   6    0.66    0.05
  -1  -2  -6   25.21    0.57
  -1  -2  -6   25.76    0.53
   1  -2   6   24.38    0.56
  -1   2  -6   25.12    0.57
   1   2   6   25.02    0.56
   2  -2   6    1.90    0.10
  -2  -2  -6    2.01    0.11
   2   2   6    2.01    0.07
   2   2   6    1.84    0.10
  -3  -2  -6    7.42    0.23
   3  -2   6    7.39    0.23
   3   2   6    6.93    0.23
  -3   2  -6    7.32    0.24
  -4  -2  -6    2.42    0.13
   4  -2   6    2.24    0.12
  -4   2  -6    2.45    0.13
   4   2   6    2.74    0.14
  -5  -2  -6    0.52    0.07
   5  -2   6    0.54    0.07
   5   2   6    0.38    0.07
  -5   2  -6    0.61    0.08
   6  -2   6    0.94    0.10
  -6  -2  -6    1.12    0.10
  -6   2  -6    1.35    0.11
   6   2   6    1.16    0.11
  -7  -2  -6    0.01    0.04
   7  -2   6   -0.03    0.04
   7   2   6    0.01    0.05
  -7   2  -6   -0.02    0.04
   8  -2   6    0.09    0.06
   8   2   6    0.02    0.05
  -8   2  -6    0.02    0.05
   9  -2   6   -0.04    0.06
   9   2   6    0.11    0.07
  11  -3  -6    0.11    0.08
 -11  -3   6    0.20    0.08
  11   3  -6    0.03    0.06
  10  -3  -6    0.05    0.06
 -10  -3   6    0.02    0.05
 -10   3   6    0.01    0.05
  10   3  -6    0.00    0.05
   9  -3  -6    0.10    0.06
  -9  -3   6    0.14    0.06
   9   3  -6    0.16    0.07
  -9   3   6    0.08    0.06
   8  -3  -6    0.58    0.09
  -8  -3   6    0.29    0.07
  -8   3   6    0.31    0.06
   8   3  -6    0.18    0.06
   7  -3  -6   -0.01    0.04
  -7  -3   6   -0.02    0.03
  -7   3   6    0.00    0.03
   7   3  -6   -0.04    0.03
   6  -3  -6    6.47    0.24
  -6  -3   6    6.58    0.23
  -6   3   6    6.75    0.20
   6   3  -6    6.72    0.25
  -6   3   6    6.34    0.21
  -5  -3   6    4.74    0.18
   5  -3  -6    4.41    0.18
  -5   3   6    4.45    0.15
  -5   3   6    4.52    0.15
   5   3  -6    4.44    0.18
  -4  -3   6    2.93    0.13
   4  -3  -6    3.09    0.14
  -4   3   6    3.15    0.12
  -4   3   6    3.23    0.12
   4   3  -6    3.12    0.09
   4   3  -6    3.08    0.14
   3  -3  -6    0.99    0.07
   3  -3  -6    0.99    0.07
  -3  -3   6    0.93    0.07
   3   3  -6    1.03    0.05
   3   3  -6    0.97    0.07
  -3   3   6    0.97    0.06
   2  -3  -6    0.51    0.05
   2  -3  -6    0.44    0.05
  -2  -3   6    0.45    0.05
  -2   3   6    0.52    0.05
   2   3  -6    0.44    0.04
   2   3  -6    0.40    0.04
   1  -3  -6    0.08    0.03
   1  -3  -6    0.05    0.02
  -1  -3   6    0.00    0.03
  -1   3   6    0.09    0.03
   1   3  -6    0.05    0.02
   1   3  -6    0.07    0.02
   0  -3  -6    0.03    0.03
   0  -3  -6    0.04    0.02
   0  -3   6    0.02    0.03
   0   3  -6    0.05    0.02
   0   3  -6    0.02    0.02
   0   3   6    0.03    0.02
  -1  -3  -6    0.03    0.02
   1  -3   6    0.03    0.01
  -1  -3  -6    0.01    0.02
   1  -3   6    0.04    0.03
  -1   3  -6    0.09    0.03
   1   3   6    0.09    0.03
  -2  -3  -6    1.83    0.10
   2  -3   6    2.00    0.10
  -2  -3  -6    1.80    0.07
   2   3   6    1.77    0.09
   3  -3   6   22.44    0.55
  -3  -3  -6   23.68    0.56
  -3   3  -6   24.00    0.57
   3   3   6   23.48    0.55
   4  -3   6    3.93    0.17
  -4  -3  -6    3.90    0.17
   4   3   6    4.04    0.17
  -4   3  -6    3.84    0.17
  -5  -3  -6    0.06    0.04
   5  -3   6    0.04    0.04
  -5   3  -6    0.08    0.04
   5   3   6    0.05    0.04
  -6  -3  -6    0.03    0.05
   6  -3   6    0.07    0.05
   6   3   6    0.13    0.05
  -6   3  -6    0.08    0.05
   7  -3   6    0.30    0.07
  -7  -3  -6    0.32    0.07
  -7   3  -6    0.22    0.07
   7   3   6    0.28    0.07
   8  -3   6    0.46    0.09
  -8   3  -6    0.24    0.07
   8   3   6    0.52    0.10
   9  -3   6   -0.03    0.05
  11  -4  -6    0.05    0.07
  11   4  -6    0.23    0.09
 -10  -4   6   -0.04    0.05
  10  -4  -6    0.00    0.05
  10   4  -6    0.09    0.07
  -9  -4   6   -0.03    0.04
   9  -4  -6   -0.01    0.05
   9   4  -6   -0.02    0.05
   8  -4  -6    0.08    0.05
  -8  -4   6    0.05    0.05
   8   4  -6    0.07    0.05
  -8   4   6    0.04    0.05
   7  -4  -6    0.33    0.07
  -7  -4   6    0.38    0.07
   7   4  -6    0.38    0.07
  -7   4   6    0.37    0.06
  -6  -4   6    0.19    0.05
   6  -4  -6    0.09    0.05
  -6   4   6    0.37    0.05
  -6   4   6    0.25    0.04
   6   4  -6    0.28    0.06
  -5  -4   6    0.20    0.05
   5  -4  -6    0.12    0.04
  -5   4   6    0.17    0.04
   5   4  -6    0.25    0.05
  -5   4   6    0.11    0.03
  -4  -4   6   20.17    0.50
   4  -4  -6   20.50    0.52
   4   4  -6   20.74    0.52
  -4   4   6   21.33    0.48
  -4   4   6   21.36    0.47
  -3  -4   6    2.48    0.12
   3  -4  -6    2.52    0.12
   3   4  -6    2.54    0.09
   3   4  -6    2.37    0.11
  -3   4   6    2.39    0.11
  -3   4   6    2.64    0.10
   2  -4  -6    8.94    0.25
  -2  -4   6    8.99    0.25
   2  -4  -6    8.89    0.25
  -2   4   6    9.00    0.23
   2   4  -6    9.20    0.23
   2   4  -6    8.85    0.25
  -1  -4   6   -0.01    0.03
   1  -4  -6    0.04    0.03
   1  -4  -6    0.02    0.02
   1   4  -6   -0.01    0.02
  -1   4   6   -0.01    0.02
   1   4  -6   -0.01    0.02
   0  -4   6    0.16    0.03
   0  -4  -6    0.16    0.03
   0  -4  -6    0.13    0.04
   0  -4   6    0.10    0.04
   0   4  -6    0.13    0.03
   0   4   6    0.17    0.03
   1  -4   6    0.01    0.02
  -1  -4  -6   -0.01    0.02
  -1  -4  -6    0.01    0.02
   1  -4   6    0.01    0.03
   1   4   6   -0.03    0.02
  -1   4  -6    0.00    0.02
  -2  -4  -6    0.97    0.06
  -2  -4  -6    0.81    0.07
   2  -4   6    0.85    0.07
   2   4   6    0.79    0.07
  -2   4  -6    0.87    0.08
   3  -4   6    2.83    0.13
  -3  -4  -6    2.91    0.14
  -3   4  -6    3.07    0.15
   3   4   6    2.93    0.14
  -4  -4  -6   -0.04    0.03
   4  -4   6    0.02    0.04
   4   4   6   -0.02    0.03
  -4   4  -6    0.04    0.03
   5  -4   6    0.05    0.04
  -5  -4  -6    0.08    0.05
   5   4   6    0.07    0.05
  -5   4  -6    0.03    0.04
  -6  -4  -6    1.34    0.11
   6  -4   6    1.22    0.11
  -6   4  -6    1.30    0.12
   6   4   6    1.34    0.12
   7  -4   6    0.42    0.08
   7   4   6    0.42    0.08
  -7   4  -6    0.28    0.07
   8  -4   6   -0.04    0.05
  -8   4  -6    0.01    0.05
   8   4   6    0.05    0.05
   9  -4   6    0.55    0.10
 -10  -5   6    0.00    0.05
  10  -5  -6    0.00    0.06
  10   5  -6   -0.02    0.05
   9  -5  -6    0.40    0.09
  -9  -5   6    0.45    0.09
   9   5  -6    0.34    0.08
   8  -5  -6   -0.01    0.04
  -8  -5   6    0.05    0.05
   8   5  -6   -0.01    0.04
  -7  -5   6    1.30    0.11
   7  -5  -6    1.02    0.11
   7   5  -6    1.07    0.11
  -7   5   6    1.39    0.09
   6  -5  -6    0.36    0.07
  -6  -5   6    0.51    0.07
  -6   5   6    0.43    0.06
  -6   5   6    0.50    0.05
   6   5  -6    0.39    0.07
   5  -5  -6    2.35    0.13
  -5   5   6    2.34    0.11
  -5   5   6    2.24    0.10
   5   5  -6    2.44    0.13
   4  -5  -6    2.59    0.13
  -4  -5   6    2.76    0.13
  -4   5   6    2.88    0.12
   4   5  -6    2.66    0.13
  -4   5   6    2.86    0.10
   3  -5  -6    2.09    0.11
  -3  -5   6    1.86    0.10
  -3   5   6    2.17    0.09
  -3   5   6    2.25    0.11
   3   5  -6    2.29    0.11
   3   5  -6    2.31    0.09
   2  -5  -6   -0.02    0.02
   2  -5  -6    0.01    0.03
  -2  -5   6    0.01    0.03
   2   5  -6    0.04    0.03
   2   5  -6    0.00    0.02
  -2   5   6    0.03    0.03
  -1  -5   6   15.96    0.38
   1  -5  -6   15.53    0.38
   1  -5  -6   14.67    0.39
  -1  -5   6   14.99    0.38
  -1   5   6   15.33    0.35
   1   5  -6   15.82    0.38
   0  -5  -6    0.05    0.03
   0  -5   6    0.03    0.02
   0  -5  -6    0.02    0.03
   0  -5   6    0.01    0.03
   0   5   6    0.06    0.03
   0   5  -6    0.01    0.03
   1  -5   6    3.95    0.13
  -1  -5  -6    3.58    0.15
  -1  -5  -6    3.68    0.14
   1  -5   6    3.67    0.15
  -1   5  -6    3.63    0.15
   1   5   6    3.74    0.13
  -2  -5  -6    0.80    0.06
   2  -5   6    0.78    0.07
  -2  -5  -6    0.76    0.08
   2   5   6    0.86    0.07
  -2   5  -6    0.82    0.08
   3  -5   6    0.72    0.07
  -3  -5  -6    0.87    0.08
  -3  -5  -6    0.85    0.07
   3   5   6    0.63    0.07
  -3   5  -6    0.78    0.08
   4  -5   6    0.04    0.04
  -4  -5  -6   -0.01    0.03
  -4   5  -6   -0.01    0.03
   4   5   6    0.02    0.04
   5  -5   6    0.18    0.05
  -5  -5  -6    0.24    0.06
  -5   5  -6    0.21    0.06
   5   5   6    0.21    0.06
   6  -5   6    0.03    0.05
  -6  -5  -6    0.06    0.05
  -6   5  -6    0.00    0.04
   6   5   6    0.05    0.05
   7  -5   6   -0.07    0.04
   7   5   6    0.08    0.06
  -7   5  -6    0.06    0.05
   8  -5   6    0.06    0.07
   8   5   6    0.27    0.08
  -8   5  -6    0.13    0.07
   9  -5   6   -0.04    0.06
  10  -6  -6    0.25    0.09
 -10  -6   6    0.20    0.08
  10   6  -6    0.07    0.07
  -9  -6   6    0.13    0.06
   9  -6  -6    0.13    0.07
   9   6  -6    0.22    0.07
  -8  -6   6    0.38    0.08
   8  -6  -6    0.58    0.10
   8   6  -6    0.49    0.09
  -7  -6   6    1.49    0.11
   7  -6  -6    1.40    0.12
  -7   6   6    1.50    0.10
   7   6  -6    1.63    0.13
   6  -6  -6    0.01    0.03
  -6  -6   6   -0.03    0.03
  -6   6   6   -0.04    0.03
   6   6  -6   -0.03    0.03
  -5  -6   6    0.02    0.04
   5  -6  -6    0.04    0.04
   5   6  -6    0.05    0.04
  -5   6   6    0.14    0.04
  -4  -6   6    0.19    0.05
   4  -6  -6    0.12    0.04
  -4   6   6    0.30    0.05
   4   6  -6    0.26    0.05
  -3  -6   6    2.98    0.13
   3  -6  -6    2.86    0.14
   3   6  -6    3.03    0.11
   3   6  -6    2.95    0.14
  -3   6   6    2.92    0.13
  -2  -6   6    7.04    0.22
   2  -6  -6    7.01    0.23
   2   6  -6    6.83    0.20
  -2   6   6    7.07    0.18
  -1  -6   6    2.11    0.11
  -1  -6   6    2.12    0.10
   1  -6  -6    2.17    0.11
   1  -6  -6    2.34    0.12
   1   6  -6    2.49    0.11
  -1   6   6    2.19    0.09
   0  -6   6   11.58    0.31
   0  -6  -6   11.25    0.32
   0  -6   6   11.42    0.30
   0  -6  -6   11.91    0.32
   0   6   6   12.09    0.29
   0   6  -6   11.37    0.32
  -1  -6  -6    0.74    0.07
  -1  -6  -6    0.79    0.08
   1  -6   6    0.78    0.06
   1  -6   6    0.88    0.07
  -1   6  -6    0.72    0.07
   1   6   6    0.77    0.06
   2  -6   6    0.20    0.04
   2  -6   6    0.13    0.04
  -2  -6  -6    0.20    0.04
  -2  -6  -6    0.23    0.05
  -2   6  -6    0.14    0.05
   2   6   6    0.20    0.04
  -3  -6  -6    0.08    0.04
  -3  -6  -6    0.07    0.03
   3  -6   6    0.06    0.04
   3   6   6    0.11    0.04
  -3   6  -6   -0.01    0.03
   4  -6   6    1.68    0.11
  -4  -6  -6    1.80    0.12
  -4   6  -6    1.69    0.12
   4   6   6    1.83    0.11
   5  -6   6    1.47    0.11
  -5  -6  -6    1.33    0.11
   5   6   6    1.30    0.11
  -5   6  -6    1.63    0.12
   6  -6   6    1.44    0.12
  -6  -6  -6    1.27    0.11
   6   6   6    1.46    0.12
  -6   6  -6    1.38    0.13
   7  -6   6    0.78    0.10
  -7   6  -6    0.92    0.11
   7   6   6    0.98    0.12
   8  -6   6    0.00    0.06
  -8   6  -6    0.03    0.06
   8   6   6    0.05    0.06
 -10  -7   6    0.03    0.06
  10  -7  -6    0.06    0.06
  10   7  -6    0.04    0.07
   9  -7  -6    0.82    0.12
  -9  -7   6    0.98    0.12
   9   7  -6    0.81    0.12
  -8  -7   6    1.31    0.12
   8  -7  -6    1.56    0.14
   8   7  -6    1.31    0.13
   7  -7  -6    3.63    0.20
  -7  -7   6    3.51    0.18
  -7   7   6    3.70    0.17
   7   7  -6    3.65    0.19
  -6  -7   6    0.50    0.08
   6  -7  -6    0.65    0.09
  -6   7   6    0.53    0.07
   6   7  -6    0.63    0.09
   5  -7  -6    0.92    0.09
  -5  -7   6    0.69    0.08
  -5   7   6    0.82    0.08
   5   7  -6    0.78    0.09
  -4  -7   6    5.61    0.20
   4  -7  -6    5.24    0.21
   4   7  -6    5.51    0.22
  -4   7   6    5.58    0.20
   3  -7  -6    0.01    0.03
  -3  -7   6    0.10    0.04
  -3   7   6    0.03    0.03
   3   7  -6    0.05    0.03
   3   7  -6    0.03    0.03
  -2  -7   6    6.59    0.23
  -2  -7   6    6.84    0.22
   2  -7  -6    7.03    0.23
   2   7  -6    6.67    0.20
  -2   7   6    6.51    0.22
  -1  -7   6    2.28    0.11
   1  -7  -6    2.32    0.12
  -1  -7   6    2.32    0.12
  -1   7   6    2.43    0.12
   1   7  -6    2.48    0.12
   0  -7   6    0.80    0.08
   0  -7  -6    0.90    0.08
   0  -7  -6    0.83    0.08
   0  -7   6    0.83    0.07
   0   7   6    0.92    0.06
   0   7  -6    0.85    0.08
  -1  -7  -6   12.36    0.35
   1  -7   6   12.59    0.34
   1  -7   6   12.48    0.33
  -1  -7  -6   12.40    0.35
   1   7   6   12.43    0.31
  -1   7  -6   12.29    0.35
   2  -7   6    1.18    0.09
   2  -7   6    1.38    0.08
  -2  -7  -6    1.44    0.11
  -2  -7  -6    1.15    0.09
  -2   7  -6    1.37    0.11
   2   7   6    1.32    0.09
  -3  -7  -6    2.46    0.13
   3  -7   6    2.43    0.13
  -3  -7  -6    2.36    0.14
  -3   7  -6    2.48    0.14
   3   7   6    2.36    0.12
   4  -7   6    0.06    0.05
  -4  -7  -6    0.10    0.05
  -4   7  -6    0.09    0.05
   4   7   6    0.17    0.05
  -5  -7  -6    0.01    0.04
   5  -7   6   -0.06    0.04
  -5   7  -6    0.04    0.04
   5   7   6    0.06    0.04
   6  -7   6    0.01    0.05
   6   7   6    0.02    0.05
  -6   7  -6    0.02    0.05
  -7   7  -6    0.27    0.08
   7   7   6    0.27    0.08
  -8   7  -6    0.02    0.06
   8   7   6    0.00    0.06
   9  -8  -6    0.37    0.09
  -9  -8   6    0.26    0.08
   9   8  -6    0.35    0.08
  -8  -8   6    4.59    0.23
   8  -8  -6    4.83    0.25
   8   8  -6    4.84    0.25
  -7  -8   6    1.97    0.14
   7  -8  -6    1.73    0.14
   7   8  -6    1.82    0.14
  -7   8   6    2.18    0.13
  -6  -8   6   -0.02    0.04
   6  -8  -6   -0.04    0.03
   6   8  -6    0.05    0.04
  -6   8   6   -0.01    0.03
  -5  -8   6    0.76    0.08
   5  -8  -6    1.01    0.10
   5   8  -6    0.86    0.09
  -5   8   6    0.91    0.09
  -4  -8   6    3.41    0.16
   4  -8  -6    3.57    0.17
   4   8  -6    3.57    0.17
  -4   8   6    3.81    0.17
   3  -8  -6    1.09    0.10
  -3  -8   6    1.15    0.09
   3   8  -6    1.20    0.07
  -3   8   6    0.98    0.09
  -2  -8   6    0.09    0.04
  -2  -8   6    0.15    0.05
   2  -8  -6    0.11    0.04
  -2   8   6    0.08    0.04
   2   8  -6    0.06    0.03
  -1  -8   6    2.13    0.11
  -1  -8   6    2.06    0.11
   1  -8  -6    2.05    0.12
   1   8  -6    1.96    0.11
  -1   8   6    1.71    0.11
   0  -8   6    0.26    0.06
   0  -8  -6    0.19    0.05
   0  -8   6    0.20    0.05
   0   8  -6    0.24    0.05
   0   8   6    0.18    0.05
  -1  -8  -6   20.90    0.52
  -1  -8  -6   19.70    0.52
   1  -8   6   20.60    0.50
   1  -8   6   20.56    0.51
  -1   8  -6   19.79    0.52
  -2  -8  -6   16.56    0.45
  -2  -8  -6   15.95    0.44
   2  -8   6   16.22    0.41
  -2   8  -6   15.88    0.45
   2   8   6   15.81    0.40
  -3  -8  -6    1.09    0.10
   3  -8   6    1.10    0.09
  -3  -8  -6    1.13    0.10
   3   8   6    1.06    0.09
  -3   8  -6    0.92    0.10
  -4  -8  -6    0.24    0.06
   4  -8   6    0.23    0.06
  -4  -8  -6    0.31    0.07
   4   8   6    0.20    0.05
  -4   8  -6    0.22    0.07
   5  -8   6    0.23    0.06
  -5  -8  -6    0.24    0.07
   5   8   6    0.30    0.07
  -5   8  -6    0.21    0.07
  -6   8  -6    0.15    0.06
   6   8   6    0.11    0.06
   7   8   6    0.09    0.07
  -7   8  -6    0.02    0.06
  -8   8  -6   -0.01    0.06
   9  -9  -6    0.07    0.07
  -9  -9   6    0.18    0.07
   9   9  -6    0.06    0.06
   8  -9  -6    1.67    0.16
  -8  -9   6    2.17    0.16
  -8   9   6    2.20    0.15
   8   9  -6    1.84    0.16
   7  -9  -6    0.68    0.10
  -7  -9   6    0.71    0.10
  -7   9   6    0.74    0.09
   7   9  -6    0.82    0.11
   6  -9  -6    0.21    0.07
  -6  -9   6    0.40    0.07
  -6   9   6    0.29    0.07
   6   9  -6    0.25    0.07
   5  -9  -6   -0.03    0.04
  -5  -9   6    0.02    0.04
   5   9  -6   -0.03    0.04
  -5   9   6    0.03    0.04
  -4  -9   6    1.86    0.11
   4  -9  -6    1.68    0.13
  -4   9   6    1.86    0.12
   4   9  -6    1.84    0.13
  -3  -9   6    2.05    0.13
  -3  -9   6    2.06    0.12
   3  -9  -6    2.08    0.13
  -3   9   6    1.91    0.12
  -2  -9   6    2.83    0.15
   2  -9  -6    2.56    0.15
  -2  -9   6    2.81    0.13
  -2   9   6    2.75    0.15
   2   9  -6    2.78    0.13
  -1  -9   6    2.99    0.14
   1  -9  -6    3.00    0.16
  -1  -9   6    2.72    0.14
   1   9  -6    2.98    0.14
  -1   9   6    2.90    0.15
   0  -9   6    0.01    0.04
   0  -9   6    0.02    0.03
   0  -9  -6    0.08    0.04
   0   9   6    0.07    0.04
   0   9  -6   -0.03    0.03
   1  -9   6    3.19    0.15
   1  -9   6    3.13    0.15
  -1  -9  -6    2.98    0.16
   1   9   6    3.24    0.16
  -1   9  -6    3.16    0.16
   2  -9   6    0.34    0.07
  -2  -9  -6    0.39    0.07
  -2   9  -6    0.33    0.07
  -3  -9  -6   10.57    0.34
  -3  -9  -6   10.98    0.34
  -3   9  -6   10.57    0.36
  -4  -9  -6    2.16    0.14
  -4  -9  -6    1.92    0.14
   4   9   6    2.36    0.14
  -4   9  -6    2.45    0.16
  -5  -9  -6    0.35    0.08
  -5   9  -6    0.36    0.08
   5   9   6    0.35    0.07
  -6   9  -6   -0.02    0.05
   6   9   6    0.02    0.05
   7   9   6    0.06    0.06
  -7   9  -6   -0.01    0.05
   9 -10  -6    0.48    0.11
  -9 -10   6    0.67    0.11
  -8 -10   6    0.03    0.06
   8 -10  -6    0.00    0.06
   8  10  -6    0.07    0.07
  -8  10   6   -0.01    0.05
  -7 -10   6    0.31    0.07
   7 -10  -6    0.23    0.08
  -7  10   6    0.27    0.07
   7  10  -6    0.16    0.07
   6 -10  -6    0.02    0.05
  -6 -10   6    0.02    0.04
   6  10  -6    0.06    0.05
  -6  10   6    0.04    0.04
   5 -10  -6    0.29    0.07
  -5 -10   6    0.46    0.08
  -5  10   6    0.34    0.07
   5  10  -6    0.41    0.08
  -4 -10   6    4.63    0.20
   4 -10  -6    5.24    0.23
  -4  10   6    4.99    0.22
   4  10  -6    4.86    0.23
   3 -10  -6    0.47    0.08
  -3 -10   6    0.44    0.07
  -3 -10   6    0.56    0.09
  -3  10   6    0.46    0.07
   2 -10  -6    1.91    0.13
  -2 -10   6    1.78    0.12
  -2 -10   6    1.74    0.11
  -2  10   6    1.56    0.12
   2  10  -6    1.92    0.12
  -1 -10   6    4.88    0.19
   1 -10  -6    5.13    0.22
  -1 -10   6    5.08    0.21
   1  10  -6    5.12    0.20
  -1  10   6    4.98    0.21
   0 -10  -6    0.40    0.07
   0 -10   6    0.34    0.06
   0 -10   6    0.35    0.06
   0  10  -6    0.35    0.07
   0  10   6    0.18    0.05
  -1 -10  -6    0.37    0.07
   1 -10   6    0.59    0.08
   1  10   6    0.44    0.08
  -1  10  -6    0.42    0.07
  -2 -10  -6    0.24    0.06
  -2  10  -6    0.21    0.06
   2  10   6    0.18    0.06
  -3 -10  -6    0.11    0.05
  -3  10  -6    0.16    0.06
   3  10   6    0.22    0.06
  -4 -10  -6    0.76    0.10
  -4  10  -6    0.58    0.10
   4  10   6    0.56    0.09
  -5  10  -6    0.10    0.06
  -6  10  -6    0.06    0.06
  -8 -11   6    0.15    0.07
   8 -11  -6    0.06    0.07
   8  11  -6    0.04    0.06
  -8  11   6    0.16    0.07
   7 -11  -6   -0.03    0.05
  -7 -11   6    0.06    0.05
   7  11  -6   -0.05    0.05
  -7  11   6   -0.02    0.04
  -6 -11   6    0.52    0.08
   6 -11  -6    0.41    0.09
  -6  11   6    0.43    0.08
   6  11  -6    0.67    0.10
  -5 -11   6    0.72    0.09
   5 -11  -6    0.63    0.10
  -5  11   6    0.57    0.09
   5  11  -6    0.59    0.10
   4 -11  -6    0.80    0.10
  -4 -11   6    0.75    0.09
  -4  11   6    0.78    0.10
   4  11  -6    0.77    0.10
  -3 -11   6    7.38    0.25
   3 -11  -6    7.10    0.29
  -3 -11   6    7.13    0.29
  -3  11   6    7.46    0.28
  -2 -11   6    0.29    0.06
   2 -11  -6    0.21    0.07
  -2 -11   6    0.20    0.06
  -2  11   6    0.24    0.06
   2  11  -6    0.36    0.06
   1 -11  -6    0.00    0.04
  -1 -11   6    0.17    0.06
   1  11  -6    0.16    0.05
  -1  11   6    0.16    0.05
   0 -11  -6    0.00    0.04
   0 -11   6   -0.04    0.04
   0  11  -6    0.02    0.04
   0  11   6    0.03    0.04
   1 -11   6    1.22    0.11
  -1 -11  -6    1.25    0.12
  -1  11  -6    1.01    0.11
   1  11   6    1.02    0.10
  -2 -11  -6    0.02    0.05
  -2  11  -6    0.01    0.04
   2  11   6    0.03    0.04
  -3 -11  -6    0.16    0.06
   3  11   6    0.07    0.05
  -3  11  -6    0.17    0.07
  -4 -11  -6    0.48    0.09
   4  11   6    0.37    0.08
  -4  11  -6    0.59    0.10
  -5  11  -6    0.47    0.10
  -6  11  -6    0.51    0.11
  -8 -12   6    0.31    0.09
  -8  12   6    0.25    0.08
  -7 -12   6    0.11    0.06
   7 -12  -6    0.09    0.07
  -7  12   6    0.09    0.06
   7  12  -6    0.14    0.07
  -6 -12   6    0.00    0.05
   6 -12  -6    0.01    0.06
   6  12  -6    0.01    0.05
  -6  12   6    0.03    0.06
  -5 -12   6    0.06    0.05
   5 -12  -6   -0.05    0.05
   5  12  -6    0.01    0.05
  -5  12   6    0.01    0.04
   4 -12  -6    2.01    0.16
   4  12  -6    2.45    0.17
  -4  12   6    2.46    0.16
   3 -12  -6    0.50    0.09
  -3 -12   6    0.48    0.09
  -3  12   6    0.53    0.09
  -2 -12   6    0.02    0.05
   2 -12  -6    0.05    0.06
  -2  12   6   -0.03    0.03
   1 -12  -6    0.72    0.10
  -1 -12   6    0.64    0.09
  -1  12   6    0.60    0.09
   1  12  -6    0.74    0.09
   0 -12  -6    0.50    0.09
   0 -12   6    0.45    0.08
   0  12  -6    0.42    0.08
   0  12   6    0.43    0.08
   1 -12   6    0.32    0.08
  -1 -12  -6    0.29    0.08
   1  12   6    0.23    0.07
  -1  12  -6    0.34    0.08
  -2 -12  -6    0.09    0.06
  -2  12  -6   -0.05    0.04
   2  12   6    0.00    0.04
  -3 -12  -6    0.77    0.10
   3  12   6    0.68    0.10
  -3  12  -6    0.56    0.10
  -4 -12  -6   -0.01    0.05
  -4  12  -6    0.04    0.06
  -5  12  -6    0.15    0.08
  -7  13   6    0.33    0.09
   6 -13  -6   -0.06    0.05
  -6  13   6    0.02    0.06
   6  13  -6    0.05    0.06
   5 -13  -6    0.17    0.08
  -5  13   6    0.38    0.09
   5  13  -6    0.40    0.09
   4 -13  -6    0.24    0.08
  -4  13   6    0.11    0.06
  -3 -13   6    0.43    0.09
   3 -13  -6    0.36    0.09
  -3  13   6    0.21    0.07
   2 -13  -6    0.15    0.06
  -2 -13   6    0.16    0.07
  -2  13   6    0.12    0.05
   1 -13  -6   -0.05    0.05
  -1 -13   6    0.05    0.05
   1  13  -6    0.06    0.05
  -1  13   6    0.03    0.04
   0 -13  -6    0.27    0.08
   0 -13   6    0.34    0.08
   0  13   6    0.15    0.06
   0  13  -6    0.21    0.07
   1 -13   6    0.04    0.05
  -1 -13  -6    0.03    0.05
   1  13   6    0.00    0.04
  -1  13  -6   -0.02    0.04
  -2 -13  -6    0.87    0.12
  -2  13  -6    0.90    0.12
   2  13   6    0.76    0.10
  -3 -13  -6    0.66    0.11
  -3  13  -6    0.55    0.10
   3  13   6    0.66    0.10
  -4 -13  -6    0.16    0.07
  -4  13  -6    0.31    0.09
  -6  14   6    0.23    0.08
   5 -14  -6    0.07    0.07
  -5  14   6    0.02    0.06
   5  14  -6   -0.04    0.05
   4 -14  -6   -0.02    0.05
  -4  14   6   -0.01    0.05
  -3 -14   6    0.02    0.06
   3 -14  -6    0.05    0.06
  -3  14   6    0.14    0.06
   2 -14  -6    0.19    0.07
  -2 -14   6    0.13    0.06
  -2  14   6    0.15    0.07
   1 -14  -6    0.06    0.06
  -1 -14   6    0.16    0.07
  -1  14   6    0.08    0.06
   1  14  -6    0.20    0.07
   0 -14   6    1.30    0.13
   0 -14  -6    1.47    0.15
   0  14  -6    1.34    0.13
   0  14   6    1.07    0.12
  -1 -14  -6    0.11    0.07
  -1  14  -6    0.07    0.06
   1  14   6    0.11    0.06
  -2 -14  -6    0.78    0.12
  -2  14  -6    0.66    0.11
   2  14   6    0.90    0.11
  -3 -14  -6    0.66    0.12
   3  14   6    0.38    0.09
  -3  14  -6    0.36    0.09
   4 -15  -6   -0.07    0.05
   4  15  -6    0.00    0.06
   3 -15  -6    0.34    0.10
  -3 -15   6    0.65    0.12
  -3  15   6    0.45    0.10
   2 -15  -6    0.07    0.07
  -2 -15   6    0.03    0.06
  -2  15   6    0.03    0.05
   1 -15  -6    0.21    0.08
  -1 -15   6    0.09    0.07
  -1  15   6    0.18    0.07
   0 -15  -6    0.01    0.06
   0 -15   6   -0.02    0.06
   0  15   6    0.03    0.06
   0  15  -6    0.04    0.07
  -1 -15  -6    2.06    0.18
  -1  15  -6    2.11    0.17
   1  15   6    2.13    0.17
  -2 -15  -6    0.24    0.09
  -2  15  -6    0.19    0.09
   2  15   6    0.24    0.08
  -3 -15  -6    0.02    0.07
  -2 -16   6    5.18    0.29
  -1 -16   6    0.47    0.11
   0 -16   6    0.27    0.09
   0  16  -6    0.21    0.09
 -11   0   7    0.04    0.06
  11   0  -7   -0.09    0.05
  10   0  -7   -0.09    0.04
 -10   0   7   -0.04    0.04
  -9   0   7   -0.03    0.04
   9   0  -7    0.01    0.04
  -8   0   7    0.01    0.04
   8   0  -7   -0.01    0.04
  -7   0   7   -0.04    0.03
   7   0  -7    0.04    0.04
  -6   0   7   -0.04    0.03
   6   0  -7    0.02    0.03
  -5   0   7    0.01    0.02
   5   0  -7   -0.03    0.03
  -5   0   7    0.03    0.03
  -4   0   7   -0.03    0.03
   4   0  -7    0.00    0.02
   4   0  -7    0.01    0.03
   3   0  -7   -0.02    0.02
  -3   0   7   -0.04    0.02
   3   0  -7    0.02    0.02
   2   0  -7    0.02    0.02
  -2   0   7    0.01    0.03
   2   0  -7    0.02    0.02
  -1   0   7    0.01    0.03
   1   0  -7    0.00    0.03
   1   0  -7   -0.03    0.02
   0   0  -7   -0.02    0.01
   0   0   7    0.00    0.03
   0   0  -7   -0.02    0.02
   1   0   7    0.00    0.03
  -1   0  -7    0.01    0.02
  -2   0  -7   -0.03    0.02
   2   0   7    0.02    0.03
   3   0   7   -0.01    0.03
  -3   0  -7    0.00    0.03
   4   0   7   -0.07    0.03
  -4   0  -7    0.03    0.04
   5   0   7   -0.03    0.04
  -5   0  -7    0.05    0.04
   6   0   7   -0.01    0.04
  -6   0  -7   -0.01    0.04
  -7   0  -7    0.02    0.05
   7   0   7   -0.01    0.05
   8   0   7   -0.02    0.05
 -11  -1   7    0.44    0.10
  11  -1  -7    0.30    0.09
  11   1  -7    0.41    0.10
 -11   1   7    0.36    0.09
  10  -1  -7    0.75    0.12
 -10  -1   7    0.59    0.10
 -10   1   7    0.40    0.09
  10   1  -7    0.56    0.11
  -9  -1   7    0.05    0.05
   9  -1  -7    0.00    0.05
   9   1  -7    0.00    0.04
  -9   1   7   -0.03    0.04
  -8  -1   7    0.13    0.06
   8  -1  -7    0.14    0.06
   8   1  -7    0.08    0.05
  -8   1   7    0.07    0.05
   7  -1  -7    1.63    0.12
  -7  -1   7    1.39    0.11
   7   1  -7    1.63    0.12
  -7   1   7    1.63    0.11
   6  -1  -7    4.92    0.20
  -6   1   7    5.05    0.19
   6   1  -7    5.13    0.21
  -5  -1   7   22.97    0.47
   5  -1  -7   22.73    0.56
  -5  -1   7   21.72    0.53
  -5   1   7   22.73    0.49
  -5   1   7   21.94    0.53
   5   1  -7   22.60    0.56
  -4  -1   7    0.00    0.03
   4  -1  -7   -0.01    0.02
   4  -1  -7    0.01    0.02
   4   1  -7   -0.01    0.02
  -4   1   7    0.04    0.03
   4   1  -7   -0.02    0.03
   3  -1  -7    7.69    0.21
  -3  -1   7    7.47    0.23
   3  -1  -7    7.60    0.22
   3   1  -7    7.52    0.20
   3   1  -7    7.26    0.22
  -3   1   7    7.60    0.22
   2  -1  -7    8.91    0.24
  -2  -1   7    8.73    0.25
   2  -1  -7    8.63    0.23
   2   1  -7    8.91    0.23
   2   1  -7    8.70    0.23
  -2   1   7    8.49    0.24
   1  -1  -7  107.07    2.12
  -1  -1   7  104.95    2.10
   1   1  -7  105.08    2.12
   1   1  -7  104.11    2.09
  -1   1   7  105.34    2.09
   0  -1  -7    5.19    0.18
   0  -1   7    5.29    0.18
   0  -1  -7    5.21    0.13
   0   1  -7    4.68    0.17
   0   1  -7    5.16    0.12
   0   1   7    4.97    0.17
   1  -1   7    4.03    0.15
  -1  -1  -7    3.98    0.15
  -1   1  -7    3.80    0.15
   1   1   7    3.62    0.14
  -2  -1  -7    0.25    0.05
   2  -1   7    0.14    0.04
  -2   1  -7    0.19    0.05
   2   1   7    0.10    0.04
   3  -1   7    0.15    0.05
  -3  -1  -7    0.14    0.05
  -3   1  -7    0.02    0.03
   3   1   7    0.10    0.04
   4  -1   7    0.58    0.08
  -4  -1  -7    0.63    0.08
  -4   1  -7    0.66    0.08
   4   1   7    0.56    0.07
   5  -1   7    0.08    0.05
  -5  -1  -7    0.03    0.04
   5   1   7    0.11    0.05
  -5   1  -7    0.05    0.04
  -6  -1  -7    2.12    0.14
   6  -1   7    2.17    0.14
   6   1   7    2.24    0.15
  -6   1  -7    2.10    0.14
   7  -1   7    0.63    0.10
  -7  -1  -7    0.71    0.10
   7   1   7    0.62    0.10
  -7   1  -7    0.39    0.08
   8  -1   7    0.17    0.07
   8   1   7    0.31    0.08
  -8   1  -7    0.16    0.07
  11  -2  -7    0.17    0.09
 -11  -2   7    0.15    0.07
  11   2  -7    0.15    0.08
 -11   2   7    0.16    0.07
 -10  -2   7    0.02    0.05
  10  -2  -7    0.11    0.07
  10   2  -7    0.07    0.06
 -10   2   7    0.03    0.05
   9  -2  -7   -0.02    0.04
  -9  -2   7    0.02    0.04
   9   2  -7    0.02    0.05
  -9   2   7   -0.02    0.04
   8  -2  -7    0.13    0.06
  -8  -2   7    0.20    0.06
   8   2  -7    0.24    0.07
  -8   2   7    0.23    0.06
  -7  -2   7    0.13    0.05
   7  -2  -7    0.13    0.05
   7   2  -7    0.16    0.06
  -7   2   7    0.13    0.05
   6  -2  -7   -0.04    0.03
  -6  -2   7    0.02    0.03
  -6   2   7    0.05    0.03
   6   2  -7    0.02    0.04
  -6   2   7    0.08    0.04
  -5  -2   7    2.38    0.12
   5  -2  -7    2.39    0.13
  -5   2   7    2.24    0.11
   5   2  -7    2.15    0.12
  -5   2   7    2.46    0.10
   4  -2  -7    3.06    0.14
  -4  -2   7    3.16    0.14
   4   2  -7    3.05    0.14
   4   2  -7    3.09    0.10
  -4   2   7    3.17    0.13
   3  -2  -7    1.20    0.08
  -3  -2   7    1.21    0.08
   3  -2  -7    1.36    0.08
   3   2  -7    1.34    0.07
  -3   2   7    1.37    0.08
   3   2  -7    1.24    0.08
   2  -2  -7    0.19    0.04
   2  -2  -7    0.31    0.04
  -2  -2   7    0.19    0.05
   2   2  -7    0.19    0.03
  -2   2   7    0.20    0.04
   2   2  -7    0.18    0.03
   1  -2  -7    5.41    0.18
  -1  -2   7    5.57    0.19
   1  -2  -7    5.81    0.16
   1   2  -7    5.60    0.15
  -1   2   7    5.89    0.18
   1   2  -7    5.60    0.18
   0  -2  -7   12.80    0.29
   0  -2  -7   12.62    0.33
   0  -2   7   12.74    0.33
   0   2   7   12.89    0.32
   0   2  -7   12.55    0.28
   0   2  -7   12.13    0.33
  -1  -2  -7    8.33    0.25
   1  -2   7    8.40    0.25
  -1  -2  -7    8.79    0.20
   1   2   7    7.93    0.24
  -1   2  -7    8.53    0.25
  -2  -2  -7    2.58    0.13
   2  -2   7    2.59    0.13
  -2   2  -7    2.52    0.13
   2   2   7    2.45    0.12
  -3  -2  -7   14.82    0.40
   3  -2   7   14.42    0.39
  -3   2  -7   14.86    0.40
   3   2   7   14.32    0.39
   4  -2   7    4.84    0.20
  -4  -2  -7    5.49    0.21
  -4   2  -7    4.92    0.20
   4   2   7    4.97    0.20
   5  -2   7    0.32    0.06
  -5  -2  -7    0.36    0.07
   5   2   7    0.39    0.07
  -5   2  -7    0.38    0.07
   6  -2   7    0.20    0.06
  -6  -2  -7    0.06    0.04
  -6   2  -7    0.21    0.06
   6   2   7    0.22    0.06
   7  -2   7   -0.07    0.04
  -7  -2  -7   -0.05    0.04
  -7   2  -7   -0.02    0.04
   7   2   7    0.01    0.04
   8  -2   7    0.15    0.07
  -8   2  -7    0.11    0.06
   8   2   7    0.24    0.08
 -11  -3   7    0.01    0.05
  11  -3  -7    0.03    0.07
  11   3  -7    0.06    0.07
 -10  -3   7    0.57    0.10
  10  -3  -7    0.61    0.11
  10   3  -7    0.44    0.10
  -9  -3   7    2.29    0.16
   9  -3  -7    2.55    0.17
  -9   3   7    2.47    0.15
   9   3  -7    2.28    0.17
  -8  -3   7    0.02    0.04
   8  -3  -7    0.11    0.06
  -8   3   7   -0.01    0.04
   8   3  -7    0.04    0.05
   7  -3  -7    0.46    0.08
  -7  -3   7    0.33    0.07
   7   3  -7    0.34    0.07
  -7   3   7    0.52    0.07
  -6  -3   7    0.10    0.04
   6  -3  -7    0.03    0.04
  -6   3   7    0.17    0.04
   6   3  -7    0.13    0.05
  -6   3   7    0.23    0.04
   5  -3  -7    4.58    0.19
  -5  -3   7    4.72    0.18
   5   3  -7    4.77    0.19
  -5   3   7    4.77    0.16
  -5   3   7    4.77    0.17
  -4  -3   7    1.13    0.08
   4  -3  -7    1.26    0.09
   4   3  -7    1.10    0.08
   4   3  -7    1.26    0.06
  -4   3   7    1.35    0.08
  -4   3   7    1.17    0.07
  -3  -3   7   -0.03    0.03
   3  -3  -7   -0.01    0.02
   3  -3  -7   -0.02    0.02
   3   3  -7   -0.03    0.02
   3   3  -7    0.03    0.03
  -3   3   7    0.06    0.03
   2  -3  -7    0.12    0.04
   2  -3  -7    0.13    0.03
  -2  -3   7    0.06    0.04
   2   3  -7    0.10    0.03
  -2   3   7    0.14    0.04
   2   3  -7    0.12    0.03
  -1  -3   7    0.71    0.07
   1  -3  -7    0.30    0.05
   1  -3  -7    0.40    0.04
  -1   3   7    0.44    0.05
   1   3  -7    0.42    0.04
   1   3  -7    0.38    0.05
   0  -3  -7    5.58    0.19
   0  -3   7    5.59    0.19
   0  -3  -7    5.44    0.16
   0   3   7    5.43    0.17
   0   3  -7    5.19    0.18
   0   3  -7    5.59    0.14
  -1  -3  -7    0.24    0.03
   1  -3   7    0.25    0.05
  -1  -3  -7    0.23    0.05
   1   3   7    0.28    0.05
  -1   3  -7    0.25    0.02
  -1   3  -7    0.25    0.05
  -2  -3  -7    2.23    0.12
  -2  -3  -7    2.40    0.09
   2  -3   7    2.18    0.12
  -2   3  -7    2.31    0.12
   2   3   7    2.31    0.12
  -3  -3  -7    9.28    0.29
   3  -3   7    9.20    0.28
   3   3   7    9.56    0.28
  -3   3  -7    9.01    0.29
  -4  -3  -7    0.65    0.08
   4  -3   7    0.63    0.08
   4   3   7    0.59    0.07
  -4   3  -7    0.52    0.07
  -5  -3  -7    0.05    0.04
   5  -3   7    0.03    0.04
  -5   3  -7    0.06    0.04
   5   3   7    0.03    0.04
  -6  -3  -7   -0.01    0.04
   6  -3   7   -0.01    0.04
  -6   3  -7    0.02    0.04
   6   3   7    0.01    0.04
   7  -3   7    0.33    0.08
  -7  -3  -7    0.35    0.08
   7   3   7    0.44    0.09
  -7   3  -7    0.28    0.07
   8  -3   7    0.07    0.06
  -8   3  -7    0.08    0.06
   8   3   7   -0.04    0.06
  10  -4  -7    0.03    0.06
 -10  -4   7    0.03    0.05
  10   4  -7    0.02    0.06
   9  -4  -7    1.69    0.15
  -9  -4   7    1.75    0.14
   9   4  -7    1.85    0.15
  -8  -4   7    0.60    0.09
   8  -4  -7    0.72    0.10
   8   4  -7    0.73    0.10
  -7  -4   7    0.16    0.05
   7  -4  -7    0.18    0.06
  -7   4   7    0.28    0.05
   7   4  -7    0.18    0.06
  -6  -4   7    0.21    0.05
   6  -4  -7    0.22    0.06
  -6   4   7    0.29    0.05
   6   4  -7    0.22    0.06
  -6   4   7    0.26    0.05
  -5  -4   7    0.11    0.04
   5  -4  -7    0.09    0.04
   5   4  -7    0.17    0.05
  -5   4   7    0.18    0.04
  -5   4   7    0.21    0.04
   4  -4  -7    0.70    0.07
  -4  -4   7    0.67    0.07
   4   4  -7    0.68    0.07
  -4   4   7    0.66    0.06
  -4   4   7    0.65    0.06
   3  -4  -7   20.57    0.50
  -3  -4   7   21.30    0.51
   3  -4  -7   21.13    0.52
  -3   4   7   21.81    0.48
   3   4  -7   21.96    0.47
   3   4  -7   21.55    0.52
  -2  -4   7   10.14    0.29
   2  -4  -7   10.46    0.28
   2  -4  -7   10.09    0.29
  -2   4   7   10.86    0.27
   2   4  -7   10.26    0.28
   2   4  -7   10.42    0.27
   1  -4  -7    0.48    0.06
   1  -4  -7    0.46    0.05
  -1  -4   7    0.38    0.06
  -1   4   7    0.41    0.05
   1   4  -7    0.52    0.05
   1   4  -7    0.38    0.05
   0  -4  -7    0.17    0.04
   0  -4   7    0.13    0.04
   0  -4  -7    0.12    0.03
   0   4   7    0.21    0.04
   0   4  -7    0.18    0.04
   0   4  -7    0.13    0.03
  -1  -4  -7    4.32    0.14
  -1  -4  -7    4.22    0.17
   1  -4   7    4.16    0.17
   1   4   7    4.20    0.15
  -1   4  -7    4.24    0.17
  -2  -4  -7    1.32    0.10
   2  -4   7    1.48    0.10
  -2  -4  -7    1.50    0.07
  -2   4  -7    1.52    0.10
   2   4   7    1.53    0.09
   3  -4   7    2.30    0.13
  -3  -4  -7    2.85    0.14
   3   4   7    2.60    0.13
  -3   4  -7    2.40    0.14
  -4  -4  -7    2.54    0.14
   4  -4   7    2.59    0.14
   4   4   7    2.83    0.15
  -4   4  -7    2.85    0.15
   5  -4   7    0.37    0.07
  -5  -4  -7    0.26    0.06
   5   4   7    0.19    0.06
  -5   4  -7    0.36    0.07
   6  -4   7    0.04    0.05
  -6  -4  -7    0.02    0.04
  -6   4  -7   -0.03    0.04
   6   4   7    0.05    0.05
   7  -4   7    0.05    0.06
   7   4   7    0.05    0.05
  -7   4  -7    0.02    0.05
   8  -4   7    0.15    0.07
  -8   4  -7    0.17    0.07
   8   4   7    0.25    0.08
  10  -5  -7    0.18    0.08
 -10  -5   7    0.11    0.06
  10   5  -7    0.03    0.06
   9  -5  -7    0.52    0.10
  -9  -5   7    0.15    0.07
   9   5  -7    0.20    0.07
  -8  -5   7    0.01    0.04
   8  -5  -7   -0.04    0.04
   8   5  -7   -0.04    0.04
  -7  -5   7    0.67    0.09
   7  -5  -7    0.80    0.10
   7   5  -7    0.63    0.09
  -6  -5   7    0.50    0.07
   6  -5  -7    0.49    0.08
  -6   5   7    0.52    0.06
   6   5  -7    0.47    0.08
  -5  -5   7    1.14    0.10
   5  -5  -7    1.02    0.09
  -5   5   7    1.05    0.08
  -5   5   7    1.10    0.07
   5   5  -7    1.22    0.10
   4  -5  -7    0.61    0.07
  -4  -5   7    0.59    0.07
   4   5  -7    0.80    0.08
  -4   5   7    0.62    0.05
  -4   5   7    0.55    0.06
  -3  -5   7    5.59    0.20
   3  -5  -7    5.87    0.20
   3   5  -7    5.73    0.20
   3   5  -7    6.19    0.18
  -3   5   7    6.15    0.18
  -3   5   7    5.85    0.20
   2  -5  -7    3.90    0.15
  -2  -5   7    3.96    0.16
   2  -5  -7    3.98    0.16
  -2   5   7    3.89    0.14
   2   5  -7    4.24    0.15
   2   5  -7    4.11    0.15
  -1  -5   7   18.48    0.47
   1  -5  -7   18.74    0.47
   1  -5  -7   19.21    0.46
   1   5  -7   19.31    0.46
   1   5  -7   19.10    0.45
  -1   5   7   18.68    0.43
   0  -5   7   26.48    0.61
   0  -5  -7   26.77    0.60
   0  -5  -7   25.54    0.62
   0  -5   7   27.16    0.59
   0   5   7   26.41    0.58
   0   5  -7   26.56    0.61
   1  -5   7    0.42    0.06
  -1  -5  -7    0.41    0.05
  -1  -5  -7    0.42    0.06
   1   5   7    0.34    0.05
  -1   5  -7    0.31    0.05
  -2  -5  -7    0.01    0.03
   2  -5   7    0.02    0.04
  -2  -5  -7   -0.04    0.03
  -2   5  -7   -0.02    0.03
   2   5   7    0.03    0.03
   3  -5   7    0.87    0.09
  -3  -5  -7    0.94    0.09
  -3   5  -7    0.57    0.08
   3   5   7    0.91    0.08
   4  -5   7   -0.04    0.03
  -4  -5  -7    0.00    0.04
  -4   5  -7   -0.04    0.03
   4   5   7    0.00    0.04
   5  -5   7    1.12    0.10
  -5  -5  -7    1.12    0.10
   5   5   7    0.97    0.10
  -5   5  -7    1.11    0.11
   6  -5   7    0.20    0.07
  -6  -5  -7    0.30    0.07
   6   5   7    0.18    0.07
  -6   5  -7    0.19    0.07
   7  -5   7    2.22    0.16
  -7   5  -7    2.56    0.17
   7   5   7    2.55    0.17
   8  -5   7    0.06    0.07
  -8   5  -7    0.05    0.06
   8   5   7    0.09    0.07
  10  -6  -7    0.88    0.13
 -10  -6   7    0.77    0.12
  10   6  -7    0.72    0.12
   9  -6  -7    0.12    0.07
  -9  -6   7    0.06    0.05
   9   6  -7    0.00    0.05
   8  -6  -7    0.07    0.05
  -8  -6   7    0.02    0.04
   8   6  -7    0.20    0.07
  -7  -6   7    0.22    0.06
   7  -6  -7    0.20    0.07
  -7   6   7    0.22    0.05
   7   6  -7    0.16    0.06
  -6  -6   7    1.49    0.11
   6  -6  -7    1.58    0.12
   6   6  -7    1.46    0.11
  -6   6   7    1.55    0.10
   5  -6  -7    1.33    0.10
  -5  -6   7    1.12    0.10
  -5   6   7    1.45    0.10
   5   6  -7    1.53    0.11
  -4  -6   7    4.94    0.19
   4  -6  -7    4.74    0.19
  -4   6   7    5.09    0.19
   4   6  -7    4.69    0.19
   3  -6  -7    0.75    0.08
  -3  -6   7    0.70    0.07
  -3   6   7    0.58    0.07
   3   6  -7    0.73    0.06
   3   6  -7    0.78    0.07
   2  -6  -7    1.78    0.11
  -2  -6   7    1.58    0.11
   2   6  -7    1.78    0.09
  -2   6   7    1.77    0.09
   2   6  -7    1.78    0.10
  -1  -6   7    3.42    0.14
   1  -6  -7    3.17    0.15
   1  -6  -7    3.67    0.15
  -1  -6   7    3.59    0.15
  -1   6   7    3.38    0.12
   1   6  -7    3.41    0.14
   0  -6   7    4.29    0.15
   0  -6  -7    4.17    0.18
   0  -6   7    4.06    0.17
   0  -6  -7    4.18    0.16
   0   6   7    4.00    0.14
   0   6  -7    4.26    0.17
  -1  -6  -7    0.36    0.06
   1  -6   7    0.30    0.06
  -1  -6  -7    0.36    0.05
   1   6   7    0.33    0.05
  -1   6  -7    0.23    0.05
   2  -6   7    0.07    0.04
  -2  -6  -7    0.12    0.04
  -2  -6  -7    0.06    0.04
  -2   6  -7    0.11    0.04
   2   6   7    0.04    0.03
  -3  -6  -7    0.02    0.04
   3  -6   7    0.01    0.04
  -3   6  -7    0.04    0.04
   3   6   7    0.04    0.04
  -4  -6  -7    0.02    0.04
   4  -6   7   -0.04    0.03
   4   6   7    0.01    0.04
  -4   6  -7   -0.01    0.04
  -5  -6  -7    0.01    0.05
   5  -6   7   -0.01    0.04
  -5   6  -7   -0.02    0.04
   5   6   7    0.03    0.04
   6  -6   7    0.02    0.05
  -6  -6  -7   -0.04    0.04
   6   6   7    0.11    0.06
  -6   6  -7    0.05    0.05
   7  -6   7    1.05    0.12
  -7   6  -7    0.94    0.12
   7   6   7    0.79    0.11
   8  -6   7   -0.03    0.06
  -8   6  -7   -0.02    0.06
 -10  -7   7    0.35    0.09
  10  -7  -7    0.36    0.10
  10   7  -7    0.48    0.11
  -9  -7   7    0.02    0.06
   9  -7  -7    0.03    0.05
   9   7  -7    0.01    0.05
   8  -7  -7    0.04    0.05
  -8  -7   7    0.04    0.05
   8   7  -7   -0.02    0.04
  -7  -7   7    0.11    0.06
   7  -7  -7    0.14    0.06
   7   7  -7    0.07    0.05
  -7   7   7    0.15    0.05
  -6  -7   7    0.62    0.08
   6  -7  -7    0.58    0.09
   6   7  -7    0.68    0.09
  -6   7   7    0.66    0.07
  -5  -7   7    0.31    0.06
   5  -7  -7    0.39    0.07
  -5   7   7    0.33    0.06
   5   7  -7    0.31    0.07
  -4  -7   7    6.52    0.23
   4  -7  -7    6.68    0.25
   4   7  -7    6.57    0.24
  -4   7   7    6.62    0.23
  -3  -7   7    2.81    0.14
   3  -7  -7    2.74    0.14
  -3   7   7    2.98    0.14
   3   7  -7    3.23    0.12
   3   7  -7    3.01    0.14
   2  -7  -7    0.16    0.05
  -2  -7   7    0.14    0.05
   2   7  -7    0.21    0.04
  -2   7   7    0.19    0.05
   1  -7  -7    1.04    0.08
   1  -7  -7    0.94    0.09
  -1  -7   7    0.92    0.08
  -1  -7   7    0.97    0.09
   1   7  -7    1.03    0.08
   0  -7   7    6.93    0.23
   0  -7  -7    6.82    0.24
   0  -7  -7    6.91    0.23
   0  -7   7    6.66    0.21
   0   7   7    7.13    0.20
   0   7  -7    6.86    0.23
  -1  -7  -7   10.96    0.33
   1  -7   7   10.72    0.31
  -1  -7  -7   10.78    0.31
   1   7   7   10.68    0.29
  -1   7  -7   10.45    0.33
   2  -7   7    0.10    0.05
  -2  -7  -7    0.12    0.04
  -2  -7  -7    0.25    0.06
  -2   7  -7    0.16    0.05
   2   7   7    0.09    0.04
   3  -7   7    0.07    0.05
  -3  -7  -7    0.02    0.04
  -3  -7  -7    0.13    0.04
  -3   7  -7    0.03    0.04
   3   7   7    0.07    0.04
  -4  -7  -7    0.09    0.05
   4  -7   7    0.14    0.05
  -4   7  -7    0.13    0.06
   4   7   7    0.16    0.05
  -5  -7  -7    0.01    0.04
   5  -7   7   -0.12    0.04
   5   7   7    0.04    0.05
  -5   7  -7   -0.02    0.04
   6  -7   7    0.15    0.07
  -6  -7  -7    0.28    0.08
  -6   7  -7    0.23    0.08
   6   7   7    0.37    0.08
  -7   7  -7    0.06    0.06
   7   7   7    0.25    0.08
   9  -8  -7   -0.03    0.06
  -9  -8   7   -0.06    0.05
   9   8  -7    0.03    0.06
  -8  -8   7    1.05    0.12
   8  -8  -7    0.89    0.12
   8   8  -7    0.93    0.12
   7  -8  -7    0.05    0.05
  -7  -8   7    0.22    0.06
   7   8  -7    0.17    0.06
  -7   8   7    0.31    0.07
  -6  -8   7    2.72    0.15
   6  -8  -7    3.14    0.18
  -6   8   7    2.60    0.15
   6   8  -7    2.72    0.17
  -5  -8   7    0.10    0.05
   5  -8  -7    0.15    0.05
   5   8  -7    0.14    0.06
  -5   8   7    0.04    0.04
   4  -8  -7    0.65    0.08
  -4  -8   7    0.80    0.09
  -4   8   7    0.81    0.09
   4   8  -7    0.80    0.09
   3  -8  -7    1.54    0.11
  -3  -8   7    1.37    0.10
   3   8  -7    1.21    0.10
  -3   8   7    1.32    0.10
   2  -8  -7    0.39    0.06
  -2  -8   7    0.53    0.07
  -2  -8   7    0.42    0.06
  -2   8   7    0.24    0.06
   2   8  -7    0.46    0.06
   1  -8  -7    0.29    0.06
  -1  -8   7    0.23    0.05
  -1  -8   7    0.18    0.05
  -1   8   7    0.32    0.06
   1   8  -7    0.21    0.05
   0  -8   7    0.00    0.04
   0  -8   7   -0.02    0.03
   0  -8  -7    0.01    0.04
   0  -8  -7   -0.03    0.03
   0   8  -7    0.07    0.04
   1  -8   7    1.31    0.10
  -1  -8  -7    1.34    0.11
  -1  -8  -7    1.36    0.10
  -1   8  -7    1.14    0.10
   2  -8   7    7.95    0.26
  -2  -8  -7    8.14    0.27
  -2  -8  -7    7.89    0.28
   2   8   7    7.86    0.24
  -2   8  -7    8.02    0.29
  -3  -8  -7    0.11    0.05
  -3  -8  -7    0.10    0.05
   3  -8   7    0.12    0.05
  -3   8  -7    0.16    0.06
   3   8   7    0.14    0.05
  -4  -8  -7    1.15    0.11
   4  -8   7    1.30    0.11
  -4   8  -7    1.27    0.12
   4   8   7    1.30    0.11
   5  -8   7    0.12    0.06
  -5  -8  -7    0.17    0.07
   5   8   7    0.19    0.06
  -5   8  -7    0.23    0.07
  -6   8  -7    0.01    0.05
   6   8   7    0.00    0.05
  -7   8  -7    0.11    0.07
   7   8   7    0.21    0.08
  -9  -9   7    0.47    0.10
   9  -9  -7    0.59    0.12
   9   9  -7    0.64    0.11
   8  -9  -7    0.24    0.08
  -8  -9   7    0.33    0.08
   8   9  -7    0.31    0.09
  -7  -9   7    0.85    0.10
   7  -9  -7    0.77    0.11
   7   9  -7    0.88    0.11
  -7   9   7    0.86    0.10
  -6  -9   7    0.36    0.07
   6  -9  -7    0.32    0.08
   6   9  -7    0.30    0.08
  -6   9   7    0.30    0.07
  -5  -9   7    0.07    0.04
   5  -9  -7    0.06    0.05
  -5   9   7    0.07    0.04
   5   9  -7   -0.06    0.03
   4  -9  -7    2.72    0.16
  -4  -9   7    2.38    0.14
   4   9  -7    2.78    0.16
  -4   9   7    2.73    0.15
  -3  -9   7    0.03    0.04
   3  -9  -7    0.00    0.04
  -3   9   7    0.08    0.04
   3   9  -7    0.13    0.05
   2  -9  -7    3.30    0.17
  -2  -9   7    3.55    0.16
  -2  -9   7    3.46    0.17
  -2   9   7    3.50    0.17
   2   9  -7    3.89    0.16
   1  -9  -7    1.02    0.10
  -1  -9   7    1.31    0.10
  -1  -9   7    1.05    0.09
  -1   9   7    0.94    0.09
   1   9  -7    1.08    0.09
   0  -9  -7    1.22    0.10
   0  -9   7    0.94    0.09
   0  -9   7    0.88    0.09
   0   9   7    0.97    0.10
   0   9  -7    0.94    0.09
   1  -9   7    2.04    0.12
  -1  -9  -7    2.14    0.13
  -1   9  -7    1.83    0.13
  -2  -9  -7    2.13    0.13
  -2  -9  -7    1.78    0.13
   2  -9   7    2.09    0.13
  -2   9  -7    1.79    0.13
  -3  -9  -7    4.60    0.20
   3  -9   7    4.35    0.19
  -3  -9  -7    4.37    0.21
  -3   9  -7    4.66    0.22
  -4  -9  -7    1.84    0.14
  -4   9  -7    1.68    0.14
  -5  -9  -7    2.16    0.15
  -5   9  -7    1.76    0.15
   5   9   7    2.11    0.14
   6   9   7    0.09    0.06
  -6   9  -7    0.03    0.06
   7   9   7    0.35    0.09
  -9 -10   7    0.00    0.06
   8 -10  -7    0.25    0.09
  -8 -10   7    0.37    0.09
  -8  10   7    0.30    0.08
   8  10  -7    0.34    0.09
   7 -10  -7    0.65    0.11
  -7 -10   7    0.84    0.11
   7  10  -7    0.68    0.11
  -7  10   7    0.84    0.10
  -6 -10   7    0.14    0.06
   6 -10  -7    0.11    0.06
   6  10  -7    0.14    0.06
  -6  10   7    0.15    0.06
  -5 -10   7    1.41    0.12
   5 -10  -7    1.82    0.14
   5  10  -7    1.90    0.14
  -5  10   7    1.80    0.13
  -4 -10   7    9.41    0.31
   4 -10  -7    9.61    0.34
  -4  10   7    9.83    0.33
   4  10  -7    9.71    0.34
   3 -10  -7    4.11    0.20
  -3 -10   7    4.32    0.18
  -3  10   7    3.69    0.19
   2 -10  -7    1.85    0.13
  -2 -10   7    1.51    0.11
  -2 -10   7    1.54    0.12
   2  10  -7    1.75    0.11
  -2  10   7    1.77    0.13
  -1 -10   7    0.03    0.04
   1 -10  -7   -0.01    0.04
  -1 -10   7   -0.02    0.04
  -1  10   7   -0.03    0.03
   1  10  -7    0.01    0.04
   0 -10  -7    1.28    0.11
   0 -10   7    1.18    0.10
   0 -10   7    1.29    0.10
   0  10   7    1.18    0.11
   0  10  -7    1.33    0.11
  -1 -10  -7    0.15    0.06
   1  10   7    0.06    0.05
  -1  10  -7    0.03    0.04
  -2 -10  -7    0.98    0.10
   2  10   7    0.95    0.10
  -2  10  -7    1.05    0.11
  -3 -10  -7   -0.05    0.04
  -3  10  -7   -0.07    0.03
  -4  10  -7    0.87    0.11
  -5 -10  -7    0.85    0.11
  -5  10  -7    0.85    0.12
  -6  10  -7    0.12    0.08
   8 -11  -7    0.87    0.13
  -8 -11   7    0.65    0.11
  -8  11   7    0.88    0.12
   8  11  -7    0.65    0.12
  -7 -11   7    0.20    0.07
   7 -11  -7    0.24    0.08
   7  11  -7    0.07    0.06
  -7  11   7    0.06    0.05
  -6 -11   7    0.07    0.05
   6 -11  -7   -0.03    0.04
  -6  11   7    0.03    0.05
   6  11  -7    0.00    0.05
   5 -11  -7    0.03    0.05
  -5 -11   7    0.08    0.05
  -5  11   7    0.01    0.05
   5  11  -7   -0.02    0.04
   4 -11  -7    1.37    0.13
  -4 -11   7    1.18    0.11
   4  11  -7    1.39    0.13
  -4  11   7    1.26    0.12
  -3 -11   7    0.03    0.04
   3 -11  -7    0.00    0.05
  -3  11   7   -0.05    0.04
   2 -11  -7    1.09    0.11
  -2 -11   7    0.83    0.10
  -2 -11   7    1.09    0.10
   2  11  -7    1.04    0.10
  -2  11   7    0.93    0.10
   1 -11  -7    1.23    0.12
  -1 -11   7    1.41    0.12
  -1  11   7    1.13    0.11
   1  11  -7    1.15    0.11
   0 -11   7    0.07    0.05
   0 -11  -7    0.01    0.04
   0  11   7    0.00    0.04
   0  11  -7    0.00    0.04
  -1 -11  -7    0.47    0.08
  -1  11  -7    0.39    0.08
   1  11   7    0.37    0.08
  -2 -11  -7    0.65    0.09
   2  11   7    0.76    0.10
  -2  11  -7    0.74    0.10
  -3 -11  -7    0.11    0.06
  -3  11  -7    0.30    0.08
   3  11   7    0.10    0.06
   4  11   7    0.62    0.10
  -4  11  -7    0.63    0.11
  -5  11  -7    0.00    0.06
  -8 -12   7    0.09    0.07
  -8  12   7    0.02    0.06
  -7 -12   7   -0.03    0.05
   7 -12  -7    0.04    0.06
  -7  12   7    0.02    0.06
   7  12  -7    0.01    0.06
   6 -12  -7    0.03    0.06
  -6 -12   7    0.06    0.05
  -6  12   7    0.08    0.05
   6  12  -7    0.04    0.06
  -5 -12   7    0.05    0.05
   5 -12  -7    0.01    0.06
   5  12  -7    0.00    0.05
  -5  12   7    0.10    0.06
   4 -12  -7    0.38    0.09
   4  12  -7    0.39    0.09
  -4  12   7    0.37    0.08
  -3 -12   7    1.61    0.14
   3 -12  -7    1.79    0.14
  -3  12   7    1.62    0.14
   2 -12  -7    0.01    0.05
  -2 -12   7    0.08    0.05
  -2  12   7    0.07    0.05
  -1 -12   7    0.39    0.08
   1 -12  -7    0.31    0.08
  -1  12   7    0.28    0.07
   1  12  -7    0.35    0.07
   0 -12  -7    0.06    0.06
   0 -12   7    0.14    0.06
   0  12   7    0.11    0.06
   0  12  -7    0.14    0.06
  -1 -12  -7    0.03    0.05
   1  12   7    0.02    0.05
  -1  12  -7   -0.01    0.04
  -2 -12  -7    0.82    0.11
  -2  12  -7    0.82    0.11
   2  12   7    0.81    0.11
  -3 -12  -7   -0.04    0.05
  -3  12  -7    0.03    0.06
   3  12   7    0.01    0.05
  -4  12  -7    0.20    0.08
   4  12   7    0.14    0.07
  -7  13   7    0.64    0.11
   6 -13  -7    1.12    0.14
  -6  13   7    1.16    0.13
   6  13  -7    1.16    0.14
   5 -13  -7    0.95    0.13
   5  13  -7    0.74    0.12
  -5  13   7    0.77    0.11
   4 -13  -7   -0.01    0.05
  -4  13   7    0.04    0.05
   4  13  -7    0.03    0.06
   3 -13  -7    0.01    0.05
  -3 -13   7   -0.03    0.05
  -3  13   7   -0.01    0.04
  -2 -13   7   -0.04    0.04
   2 -13  -7   -0.03    0.05
  -2  13   7   -0.03    0.04
  -1 -13   7    0.16    0.06
   1 -13  -7    0.18    0.07
   1  13  -7    0.19    0.07
  -1  13   7    0.12    0.05
   0 -13  -7    0.32    0.08
   0  13  -7    0.43    0.09
   0  13   7    0.24    0.07
  -1 -13  -7    2.05    0.16
  -1  13  -7    2.12    0.16
   1  13   7    2.03    0.15
  -2 -13  -7    0.07    0.06
   2  13   7   -0.03    0.06
  -2  13  -7    0.04    0.06
   3  13   7    0.02    0.06
  -3  13  -7   -0.02    0.05
   5 -14  -7   -0.03    0.06
  -5  14   7    0.04    0.05
   5  14  -7    0.06    0.07
   4 -14  -7    0.08    0.06
   4  14  -7    0.13    0.08
  -4  14   7    0.12    0.06
  -3 -14   7    1.76    0.16
   3 -14  -7    1.65    0.16
  -3  14   7    1.35    0.14
  -2 -14   7    0.25    0.08
   2 -14  -7    0.21    0.08
  -2  14   7    0.05    0.06
   1 -14  -7   -0.02    0.05
  -1 -14   7    0.08    0.06
  -1  14   7    0.05    0.06
   1  14  -7    0.00    0.06
   0 -14  -7    0.26    0.09
   0  14  -7    0.36    0.09
   0  14   7    0.35    0.09
  -1 -14  -7    0.24    0.09
   1  14   7    0.23    0.08
  -1  14  -7    0.30    0.09
  -2 -14  -7    0.02    0.07
  -2  14  -7    0.16    0.08
   2  14   7    0.08    0.06
   3  14   7   -0.01    0.06
   4  15  -7    0.36    0.10
  -3 -15   7    0.15    0.08
   3 -15  -7    0.21    0.08
  -3  15   7    0.06    0.06
   2 -15  -7    0.75    0.12
  -2 -15   7    0.82    0.13
  -2  15   7    0.74    0.12
  -1 -15   7    0.10    0.07
   1 -15  -7    0.06    0.06
  -1  15   7    0.11    0.07
   0 -15  -7    0.65    0.12
   0  15   7    0.64    0.11
   0  15  -7    0.68    0.11
  -1  15  -7    0.34    0.10
   1  15   7    0.41    0.10
  -2 -15  -7    0.13    0.08
 -11   0   8    0.20    0.08
  11   0  -8    0.23    0.09
 -10   0   8    0.54    0.09
  10   0  -8    0.74    0.12
   9   0  -8    0.02    0.05
  -9   0   8    0.03    0.05
  -8   0   8   -0.01    0.04
   8   0  -8   -0.04    0.04
  -7   0   8    0.44    0.07
   7   0  -8    0.41    0.08
  -6   0   8    0.79    0.08
   6   0  -8    0.84    0.09
  -5   0   8   17.21    0.44
   5   0  -8   17.66    0.46
   4   0  -8    1.02    0.08
  -4   0   8    1.04    0.08
   4   0  -8    0.95    0.06
   3   0  -8   25.33    0.55
  -3   0   8   23.86    0.57
   3   0  -8   25.13    0.57
   2   0  -8    0.83    0.06
  -2   0   8    0.72    0.07
   2   0  -8    0.80    0.06
  -1   0   8   33.18    0.74
   1   0  -8   33.29    0.74
   1   0  -8   35.02    0.71
   0   0  -8   46.62    1.02
   0   0  -8   48.66    0.97
   0   0   8   47.86    1.02
   1   0   8   18.54    0.45
  -1   0  -8   17.34    0.45
  -2   0  -8    0.03    0.03
   2   0   8    0.04    0.04
   3   0   8    1.49    0.10
  -3   0  -8    1.40    0.11
   4   0   8   10.54    0.33
  -4   0  -8   11.01    0.34
  -5   0  -8    2.64    0.16
   5   0   8    2.76    0.16
  -6   0  -8    2.89    0.17
   6   0   8    2.96    0.18
   7   0   8    0.11    0.06
  -7   0  -8    0.09    0.06
   8   0   8    0.29    0.09
 -11  -1   8    0.04    0.06
  11  -1  -8    0.06    0.07
  11   1  -8   -0.02    0.06
 -11   1   8   -0.06    0.05
 -10  -1   8    0.03    0.05
  10  -1  -8    0.05    0.06
 -10   1   8    0.05    0.06
  10   1  -8    0.11    0.07
  -9  -1   8    0.00    0.04
   9  -1  -8    0.02    0.05
   9   1  -8   -0.03    0.05
  -9   1   8    0.02    0.05
   8  -1  -8    7.85    0.31
  -8  -1   8    8.13    0.29
  -8   1   8    8.37    0.28
   8   1  -8    8.05    0.31
  -7  -1   8    0.53    0.07
   7  -1  -8    0.63    0.09
   7   1  -8    0.45    0.08
  -7   1   8    0.49    0.07
  -6  -1   8    1.48    0.10
   6  -1  -8    1.85    0.12
   6   1  -8    1.92    0.12
   5  -1  -8    0.64    0.08
  -5  -1   8    0.61    0.07
  -5   1   8    0.83    0.07
  -5   1   8    0.68    0.06
   5   1  -8    0.79    0.08
   4  -1  -8    4.36    0.16
   4  -1  -8    4.33    0.15
  -4  -1   8    4.20    0.17
   4   1  -8    4.23    0.13
   4   1  -8    4.03    0.16
  -4   1   8    4.41    0.16
  -3  -1   8    1.88    0.11
   3  -1  -8    1.82    0.09
   3  -1  -8    1.69    0.09
   3   1  -8    1.86    0.09
  -3   1   8    1.80    0.10
   3   1  -8    1.89    0.09
   2  -1  -8    2.20    0.11
   2  -1  -8    2.45    0.10
  -2  -1   8    2.29    0.12
  -2   1   8    2.15    0.11
   2   1  -8    2.39    0.10
   2   1  -8    2.28    0.10
   1  -1  -8   50.60    1.02
   1  -1  -8   47.63    1.03
  -1  -1   8   48.21    1.04
  -1   1   8   49.08    1.04
   1   1  -8   49.77    1.04
   1   1  -8   50.03    1.02
   0  -1  -8    6.98    0.23
   0  -1   8    6.87    0.23
   0  -1  -8    7.54    0.17
   0   1  -8    7.45    0.23
   0   1  -8    7.42    0.16
   0   1   8    7.23    0.23
   1  -1   8    3.06    0.14
  -1  -1  -8    2.99    0.14
  -1   1  -8    3.17    0.14
   1   1   8    3.20    0.14
   2  -1   8    0.06    0.04
  -2  -1  -8    0.07    0.04
  -2   1  -8    0.02    0.03
   2   1   8    0.09    0.04
  -3  -1  -8    4.80    0.20
   3  -1   8    5.17    0.20
   3   1   8    4.64    0.19
  -3   1  -8    4.83    0.20
  -4  -1  -8    1.12    0.10
   4  -1   8    0.89    0.09
  -4   1  -8    0.78    0.09
   4   1   8    0.92    0.09
   5  -1   8    0.16    0.06
  -5  -1  -8    0.14    0.06
   5   1   8    0.11    0.05
  -5   1  -8    0.16    0.06
   6  -1   8    0.25    0.07
  -6  -1  -8    0.22    0.07
   6   1   8    0.16    0.07
  -6   1  -8    0.12    0.06
  -7  -1  -8    0.53    0.09
   7  -1   8    0.38    0.09
   7   1   8    0.46    0.09
  -7   1  -8    0.57    0.10
   8  -1   8    0.03    0.06
   8   1   8    0.02    0.06
  -8   1  -8   -0.02    0.05
 -11  -2   8    0.13    0.08
  11  -2  -8    0.16    0.08
  11   2  -8    0.16    0.08
 -10  -2   8    0.02    0.06
  10  -2  -8    0.21    0.08
  10   2  -8    0.19    0.08
 -10   2   8    0.10    0.06
  -9  -2   8    0.09    0.06
   9  -2  -8    0.12    0.06
  -9   2   8    0.05    0.05
   9   2  -8    0.06    0.05
   8  -2  -8    7.75    0.31
  -8  -2   8    7.30    0.28
   8   2  -8    7.58    0.30
  -8   2   8    7.09    0.26
   7  -2  -8    0.18    0.07
  -7  -2   8    0.25    0.06
  -7   2   8    0.23    0.06
   7   2  -8    0.23    0.07
   6  -2  -8    1.75    0.12
  -6  -2   8    1.62    0.11
  -6   2   8    1.72    0.10
   6   2  -8    1.72    0.12
   5  -2  -8    0.12    0.05
  -5  -2   8    0.17    0.05
   5   2  -8    0.11    0.04
  -5   2   8    0.10    0.04
  -5   2   8    0.08    0.03
   4  -2  -8    1.80    0.10
   4  -2  -8    1.54    0.09
  -4  -2   8    1.58    0.10
  -4   2   8    1.55    0.09
   4   2  -8    1.83    0.08
   4   2  -8    1.59    0.10
   3  -2  -8    6.22    0.20
  -3  -2   8    6.23    0.21
   3  -2  -8    6.18    0.19
   3   2  -8    5.75    0.19
   3   2  -8    6.02    0.18
  -3   2   8    5.86    0.19
  -2  -2   8    0.46    0.06
   2  -2  -8    0.50    0.05
   2  -2  -8    0.43    0.06
   2   2  -8    0.50    0.05
   2   2  -8    0.46    0.05
  -2   2   8    0.58    0.06
   1  -2  -8    1.02    0.06
  -1  -2   8    1.15    0.09
   1  -2  -8    1.03    0.08
  -1   2   8    1.02    0.08
   1   2  -8    1.04    0.05
   1   2  -8    1.11    0.08
   0  -2   8    0.56    0.07
   0  -2  -8    0.64    0.04
   0  -2  -8    0.51    0.06
   0   2  -8    0.47    0.06
   0   2  -8    0.62    0.03
   0   2   8    0.47    0.06
   1  -2   8    3.61    0.15
  -1  -2  -8    4.12    0.17
   1   2   8    3.67    0.15
  -1   2  -8    3.31    0.15
   2  -2   8   -0.03    0.03
  -2  -2  -8    0.08    0.04
   2   2   8    0.02    0.04
  -2   2  -8   -0.01    0.03
  -3  -2  -8    8.83    0.29
   3  -2   8    8.95    0.29
  -3   2  -8    9.13    0.30
   3   2   8    8.89    0.28
   4  -2   8    0.83    0.09
  -4  -2  -8    0.62    0.08
  -4   2  -8    0.46    0.07
   4   2   8    0.75    0.09
  -5  -2  -8    0.10    0.05
   5  -2   8    0.04    0.05
  -5   2  -8    0.04    0.04
   5   2   8    0.05    0.04
   6  -2   8    0.32    0.07
  -6  -2  -8    0.31    0.07
   6   2   8    0.17    0.06
  -6   2  -8    0.31    0.07
  -7  -2  -8   -0.05    0.05
   7  -2   8   -0.06    0.05
  -7   2  -8    0.09    0.06
   7   2   8    0.08    0.06
   8  -2   8    0.02    0.06
  -8   2  -8    0.05    0.06
   8   2   8    0.05    0.06
 -11  -3   8    0.23    0.08
  10  -3  -8   -0.02    0.05
 -10  -3   8    0.03    0.05
  10   3  -8    0.09    0.06
  -9  -3   8   -0.03    0.04
   9  -3  -8    0.03    0.05
   9   3  -8    0.02    0.05
  -9   3   8    0.02    0.05
   8  -3  -8    1.56    0.14
  -8  -3   8    1.69    0.13
  -8   3   8    1.84    0.12
   8   3  -8    1.65    0.14
   7  -3  -8    1.58    0.12
   7   3  -8    1.64    0.13
  -7   3   8    1.72    0.11
   6  -3  -8   -0.02    0.03
  -6  -3   8    0.00    0.03
  -6   3   8    0.00    0.03
  -6   3   8   -0.02    0.03
   6   3  -8    0.05    0.04
  -5  -3   8    0.46    0.07
   5  -3  -8    0.36    0.06
   5   3  -8    0.52    0.07
  -5   3   8    0.36    0.05
  -5   3   8    0.42    0.05
   4  -3  -8    0.35    0.05
  -4  -3   8    0.03    0.04
   4   3  -8    0.04    0.03
  -4   3   8    0.03    0.03
   4   3  -8    0.05    0.02
   3  -3  -8    0.00    0.02
  -3  -3   8    0.02    0.03
   3  -3  -8   -0.05    0.02
   3   3  -8   -0.02    0.02
   3   3  -8    0.00    0.02
  -3   3   8    0.00    0.03
  -2  -3   8    1.17    0.09
   2  -3  -8    1.35    0.08
   2  -3  -8    1.43    0.09
   2   3  -8    1.23    0.08
  -2   3   8    1.31    0.09
   2   3  -8    1.22    0.07
   1  -3  -8    3.00    0.14
   1  -3  -8    3.25    0.12
  -1  -3   8    3.10    0.15
   1   3  -8    3.19    0.13
   1   3  -8    3.24    0.11
  -1   3   8    3.12    0.13
   0  -3  -8    3.88    0.12
   0  -3  -8    3.72    0.16
   0  -3   8    3.83    0.16
   0   3  -8    3.94    0.11
   0   3  -8    3.59    0.15
   0   3   8    3.88    0.15
   1  -3   8   12.17    0.34
   1   3   8   11.76    0.32
  -1   3  -8   11.88    0.34
   2  -3   8    6.89    0.23
  -2  -3  -8    6.70    0.24
   2   3   8    6.60    0.22
  -2   3  -8    6.75    0.24
   3  -3   8    0.34    0.06
  -3  -3  -8    0.33    0.06
   3   3   8    0.31    0.06
  -3   3  -8    0.37    0.06
   4  -3   8    1.21    0.10
  -4  -3  -8    1.26    0.11
   4   3   8    1.40    0.11
  -4   3  -8    1.24    0.11
   5  -3   8    0.01    0.04
  -5  -3  -8    0.00    0.04
  -5   3  -8   -0.01    0.04
   5   3   8    0.02    0.05
  -6  -3  -8    0.06    0.06
   6  -3   8   -0.01    0.05
   6   3   8    0.09    0.05
  -6   3  -8    0.01    0.05
  -7  -3  -8    0.00    0.05
   7  -3   8   -0.03    0.06
   7   3   8    0.03    0.06
  -7   3  -8    0.00    0.04
   8  -3   8    0.37    0.09
   8   3   8    0.61    0.11
  -8   3  -8    0.59    0.10
 -10  -4   8    0.11    0.06
  10  -4  -8    0.06    0.07
  10   4  -8   -0.04    0.06
  -9  -4   8    0.11    0.06
   9  -4  -8    0.10    0.06
   9   4  -8    0.06    0.06
  -8  -4   8    2.06    0.14
   8  -4  -8    2.34    0.16
   8   4  -8    2.12    0.15
   7  -4  -8    1.66    0.13
  -7  -4   8    1.60    0.12
   7   4  -8    1.70    0.13
  -7   4   8    1.70    0.11
  -6  -4   8    1.52    0.11
   6  -4  -8    1.33    0.11
  -6   4   8    1.49    0.09
   6   4  -8    1.37    0.11
  -6   4   8    1.47    0.09
  -5  -4   8    0.42    0.07
   5  -4  -8    0.45    0.07
  -5   4   8    0.33    0.05
  -5   4   8    0.41    0.05
   5   4  -8    0.42    0.06
   4  -4  -8    0.81    0.08
  -4  -4   8    0.66    0.07
   4   4  -8    0.60    0.07
  -4   4   8    0.79    0.07
  -4   4   8    0.68    0.07
  -3  -4   8    6.93    0.23
   3  -4  -8    7.06    0.23
   3  -4  -8    6.86    0.22
  -3   4   8    7.12    0.21
   3   4  -8    6.85    0.22
   3   4  -8    7.30    0.21
   2  -4  -8    4.38    0.17
  -2  -4   8    4.59    0.18
   2  -4  -8    4.33    0.16
   2   4  -8    4.33    0.15
  -2   4   8    4.70    0.16
   2   4  -8    4.56    0.16
  -1  -4   8    0.02    0.04
   1  -4  -8   -0.01    0.02
   1  -4  -8   -0.01    0.03
   1   4  -8    0.00    0.02
   1   4  -8   -0.01    0.03
  -1   4   8   -0.02    0.03
   0  -4   8    1.41    0.10
   0  -4  -8    1.42    0.08
   0  -4  -8    1.31    0.09
   0   4  -8    1.47    0.10
   0   4   8    1.39    0.09
   0   4  -8    1.49    0.06
  -1  -4  -8    2.85    0.11
  -1  -4  -8    2.76    0.14
   1  -4   8    2.64    0.14
   1   4   8    3.00    0.13
  -1   4  -8    2.52    0.13
   2  -4   8   -0.01    0.04
  -2  -4  -8    0.02    0.04
   2   4   8   -0.02    0.03
  -2   4  -8    0.02    0.03
   3  -4   8    0.40    0.07
  -3  -4  -8    0.36    0.07
   3   4   8    0.47    0.07
  -3   4  -8    0.48    0.07
  -4  -4  -8    2.37    0.14
   4  -4   8    2.11    0.13
  -4   4  -8    2.24    0.14
   4   4   8    2.00    0.13
   5  -4   8    0.43    0.08
  -5  -4  -8    0.53    0.08
  -5   4  -8    0.37    0.07
   5   4   8    0.50    0.08
   6  -4   8    0.17    0.07
  -6  -4  -8    0.16    0.06
   6   4   8    0.25    0.07
  -6   4  -8    0.16    0.06
   7  -4   8    0.34    0.09
  -7   4  -8    0.25    0.08
   7   4   8    0.37    0.09
   8  -4   8    0.05    0.07
  -8   4  -8    0.05    0.06
  10  -5  -8    0.27    0.09
 -10  -5   8    0.33    0.09
  10   5  -8    0.37    0.10
  -9  -5   8   -0.02    0.04
   9  -5  -8    0.20    0.08
   9   5  -8   -0.07    0.04
   8  -5  -8    0.27    0.08
  -8  -5   8    0.16    0.06
   8   5  -8    0.26    0.07
   7  -5  -8    0.12    0.06
  -7  -5   8    0.07    0.05
   7   5  -8    0.13    0.05
   6  -5  -8    2.44    0.15
  -6   5   8    2.53    0.13
   6   5  -8    2.79    0.16
  -5  -5   8    0.12    0.04
   5  -5  -8    0.05    0.04
   5   5  -8    0.18    0.05
  -5   5   8    0.10    0.04
  -5   5   8    0.19    0.04
  -4  -5   8    0.85    0.09
   4  -5  -8    0.88    0.08
  -4   5   8    0.92    0.07
   4   5  -8    0.89    0.08
  -4   5   8    0.90    0.08
  -3  -5   8    5.00    0.19
   3  -5  -8    4.83    0.18
   3   5  -8    5.26    0.16
  -3   5   8    4.79    0.16
   3   5  -8    5.00    0.18
  -2  -5   8   -0.03    0.04
   2  -5  -8   -0.01    0.03
   2  -5  -8    0.05    0.03
   2   5  -8    0.05    0.03
   2   5  -8    0.05    0.03
  -2   5   8    0.06    0.04
   1  -5  -8    0.25    0.04
   1  -5  -8    0.12    0.04
  -1  -5   8    0.20    0.05
   1   5  -8    0.19    0.04
   1   5  -8    0.24    0.04
  -1   5   8    0.26    0.05
   0  -5  -8    0.02    0.03
   0  -5  -8    0.04    0.03
   0  -5   8    0.03    0.04
   0   5   8    0.01    0.03
   0   5  -8    0.01    0.02
   0   5  -8    0.02    0.03
   1  -5   8    0.05    0.04
  -1  -5  -8    0.05    0.04
  -1  -5  -8    0.01    0.02
  -1   5  -8    0.00    0.03
   1   5   8    0.03    0.03
  -2  -5  -8    0.34    0.07
   2  -5   8    0.18    0.06
   2   5   8    0.31    0.06
  -2   5  -8    0.35    0.06
  -3  -5  -8   -0.03    0.03
   3  -5   8    0.00    0.04
   3   5   8   -0.04    0.03
  -3   5  -8   -0.03    0.03
   4  -5   8    0.06    0.05
  -4  -5  -8    0.13    0.05
  -4   5  -8    0.13    0.05
   4   5   8    0.13    0.05
   5  -5   8    0.22    0.06
  -5  -5  -8    0.26    0.07
   5   5   8    0.19    0.06
  -5   5  -8    0.29    0.07
   6  -5   8    0.21    0.07
  -6  -5  -8    0.33    0.08
   6   5   8    0.30    0.08
  -6   5  -8    0.42    0.09
   7  -5   8    0.08    0.07
   7   5   8   -0.04    0.05
  -7   5  -8    0.00    0.05
   8  -5   8    0.10    0.07
  -8   5  -8    0.10    0.07
  10  -6  -8    0.09    0.07
 -10  -6   8    0.11    0.07
  10   6  -8    0.14    0.08
  -9  -6   8    0.00    0.05
   9  -6  -8    0.05    0.06
   9   6  -8    0.06    0.06
   8  -6  -8    0.02    0.05
  -8  -6   8    0.02    0.04
   8   6  -8    0.05    0.05
   7  -6  -8   -0.01    0.04
  -7  -6   8    0.00    0.04
   7   6  -8    0.00    0.04
  -7   6   8    0.03    0.04
   6  -6  -8    0.48    0.08
  -6  -6   8    0.74    0.09
   6   6  -8    0.74    0.09
  -6   6   8    0.75    0.08
   5  -6  -8    2.00    0.13
  -5  -6   8    2.14    0.13
   5   6  -8    2.13    0.13
  -5   6   8    2.02    0.12
  -4  -6   8    0.10    0.05
   4  -6  -8   -0.01    0.03
  -4   6   8   -0.01    0.03
   4   6  -8    0.00    0.03
   3  -6  -8    0.21    0.05
  -3  -6   8    0.34    0.06
  -3   6   8    0.18    0.05
   3   6  -8    0.39    0.05
   3   6  -8    0.30    0.05
  -2  -6   8    4.83    0.20
   2  -6  -8    5.07    0.19
   2  -6  -8    5.20    0.20
   2   6  -8    5.18    0.18
  -2   6   8    5.18    0.17
   2   6  -8    5.28    0.18
   1  -6  -8    0.35    0.06
   1  -6  -8    0.34    0.05
  -1  -6   8    0.41    0.07
   1   6  -8    0.34    0.05
  -1   6   8    0.31    0.05
   1   6  -8    0.29    0.05
   0  -6  -8    0.13    0.04
   0  -6  -8    0.23    0.06
   0  -6   8    0.11    0.05
   0   6  -8    0.12    0.04
   0   6   8    0.10    0.04
  -1  -6  -8    1.20    0.10
  -1  -6  -8    1.21    0.08
   1  -6   8    1.27    0.10
   1   6   8    1.23    0.09
  -1   6  -8    1.06    0.10
   2  -6   8    0.21    0.06
  -2  -6  -8    0.04    0.04
   2   6   8    0.08    0.04
  -2   6  -8    0.19    0.05
  -3  -6  -8    1.32    0.11
   3  -6   8    1.33    0.11
   3   6   8    1.52    0.10
  -3   6  -8    1.37    0.12
   4  -6   8    0.66    0.09
  -4  -6  -8    0.79    0.09
  -4   6  -8    0.59    0.09
   4   6   8    0.75    0.09
  -5  -6  -8    2.68    0.16
   5  -6   8    2.41    0.15
   5   6   8    2.28    0.15
  -5   6  -8    2.27    0.16
  -6  -6  -8   -0.01    0.05
   6  -6   8   -0.01    0.05
   6   6   8    0.04    0.05
  -6   6  -8    0.03    0.05
   7  -6   8    0.37    0.09
   7   6   8    0.69    0.11
  -7   6  -8    0.38    0.09
 -10  -7   8    0.26    0.08
  -9  -7   8    0.28    0.07
   9  -7  -8    0.12    0.07
   9   7  -8    0.15    0.07
   8  -7  -8    0.05    0.06
  -8  -7   8   -0.05    0.04
   8   7  -8    0.03    0.05
  -7  -7   8    0.00    0.04
   7  -7  -8   -0.11    0.03
  -7   7   8    0.00    0.04
   7   7  -8    0.00    0.04
   6  -7  -8    3.76    0.20
  -6  -7   8    3.99    0.19
   6   7  -8    3.60    0.19
  -6   7   8    3.80    0.17
   5  -7  -8    3.34    0.17
  -5  -7   8    2.99    0.16
   5   7  -8    3.00    0.16
  -5   7   8    3.12    0.15
  -4  -7   8    3.68    0.17
   4  -7  -8    3.86    0.18
   4   7  -8    3.70    0.17
  -4   7   8    3.60    0.17
  -3  -7   8    0.02    0.04
   3  -7  -8    0.01    0.04
   3   7  -8   -0.01    0.03
   3   7  -8   -0.02    0.03
  -3   7   8   -0.04    0.03
   2  -7  -8    0.66    0.08
  -2  -7   8    0.90    0.09
   2   7  -8    0.86    0.07
  -2   7   8    0.77    0.08
   2   7  -8    0.74    0.07
   1  -7  -8   10.87    0.34
  -1  -7   8   11.38    0.33
   1  -7  -8   11.16    0.33
   1   7  -8   11.22    0.32
   0  -7   8    6.59    0.23
   0  -7  -8    6.51    0.24
   0  -7  -8    6.47    0.22
   0   7  -8    6.47    0.23
   0   7   8    6.28    0.20
   1  -7   8    0.55    0.08
  -1  -7  -8    0.62    0.07
  -1  -7  -8    0.61    0.08
   1   7   8    0.56    0.07
  -1   7  -8    0.63    0.08
   2  -7   8   -0.02    0.04
  -2  -7  -8   -0.01    0.04
   2   7   8    0.01    0.03
  -2   7  -8   -0.01    0.04
  -3  -7  -8    0.27    0.07
   3  -7   8    0.23    0.07
  -3   7  -8    0.16    0.06
   3   7   8    0.23    0.06
   4  -7   8    0.17    0.06
  -4  -7  -8    0.35    0.08
  -4   7  -8    0.23    0.07
   4   7   8    0.34    0.07
  -5  -7  -8    0.88    0.10
   5  -7   8    0.77    0.10
  -5   7  -8    0.67    0.10
   5   7   8    0.70    0.10
  -6  -7  -8    0.16    0.07
   6  -7   8    0.04    0.06
   6   7   8    0.26    0.08
  -6   7  -8    0.13    0.06
  -7   7  -8    0.01    0.06
   7   7   8    0.02    0.06
   9  -8  -8   -0.04    0.05
  -9  -8   8   -0.04    0.05
   9   8  -8    0.12    0.07
  -8  -8   8   -0.03    0.05
   8  -8  -8   -0.03    0.05
   8   8  -8    0.17    0.06
   7  -8  -8    0.39    0.08
  -7  -8   8    0.34    0.08
  -7   8   8    0.41    0.07
   7   8  -8    0.52    0.09
  -6  -8   8    0.13    0.06
   6  -8  -8    0.40    0.08
   6   8  -8    0.14    0.06
  -6   8   8    0.16    0.05
  -5  -8   8    1.47    0.12
   5  -8  -8    1.52    0.12
  -5   8   8    1.69    0.12
   5   8  -8    1.68    0.12
  -4  -8   8    0.01    0.04
   4  -8  -8   -0.04    0.03
   4   8  -8    0.00    0.04
  -4   8   8    0.04    0.04
  -3  -8   8   -0.01    0.04
   3  -8  -8    0.01    0.04
  -3   8   8    0.01    0.04
   3   8  -8    0.05    0.04
  -2  -8   8   -0.04    0.03
   2  -8  -8    0.05    0.04
   2   8  -8    0.03    0.04
   2   8  -8    0.04    0.04
  -2   8   8    0.05    0.04
   1  -8  -8    0.05    0.04
  -1  -8   8   -0.03    0.04
  -1  -8   8    0.01    0.03
   1   8  -8   -0.02    0.03
   0  -8  -8    1.14    0.11
   0  -8  -8    1.18    0.10
   0  -8   8    1.24    0.11
   0   8  -8    0.99    0.09
  -1  -8  -8    1.59    0.11
   1  -8   8    1.53    0.12
  -1  -8  -8    1.44    0.12
  -1   8  -8    1.64    0.12
   2  -8   8    5.05    0.21
  -2  -8  -8    4.70    0.22
  -2   8  -8    4.74    0.22
   3  -8   8    2.61    0.15
  -3  -8  -8    2.73    0.16
   3   8   8    2.56    0.14
  -3   8  -8    2.51    0.16
  -4  -8  -8    0.14    0.06
   4  -8   8    0.03    0.05
  -4   8  -8    0.06    0.05
   4   8   8    0.08    0.05
  -5  -8  -8    0.02    0.06
   5  -8   8    0.00    0.05
   5   8   8    0.10    0.06
  -5   8  -8    0.00    0.05
  -6   8  -8    0.04    0.06
   6   8   8    0.06    0.06
   7   8   8    0.08    0.07
  -9  -9   8    0.54    0.11
   9  -9  -8    0.71    0.12
   9   9  -8    0.63    0.12
   8  -9  -8    0.66    0.11
  -8  -9   8    0.56    0.10
   8   9  -8    0.52    0.11
  -7  -9   8    0.08    0.06
   7  -9  -8    0.22    0.07
   7   9  -8    0.13    0.06
  -7   9   8    0.18    0.06
  -6  -9   8    0.09    0.05
   6  -9  -8    0.17    0.06
  -6   9   8    0.06    0.05
   6   9  -8    0.02    0.05
  -5  -9   8    0.50    0.08
   5  -9  -8    0.56    0.09
  -5   9   8    0.54    0.08
   5   9  -8    0.61    0.09
  -4  -9   8    0.83    0.09
   4  -9  -8    0.64    0.09
  -4   9   8    0.67    0.09
   4   9  -8    0.61    0.09
  -3  -9   8    4.54    0.19
   3  -9  -8    4.77    0.21
  -3   9   8    4.69    0.21
   3   9  -8    4.58    0.20
  -2  -9   8    0.02    0.04
   2  -9  -8    0.07    0.05
   2   9  -8    0.11    0.05
  -2   9   8    0.12    0.05
   1  -9  -8    0.58    0.08
  -1  -9   8    0.62    0.08
  -1  -9   8    0.58    0.08
  -1   9   8    0.52    0.08
   1   9  -8    0.74    0.08
   0  -9  -8    0.51    0.08
   0  -9   8    0.37    0.07
   0   9   8    0.37    0.07
   0   9  -8    0.52    0.08
  -1  -9  -8    7.72    0.29
   1  -9   8    7.81    0.27
  -1  -9  -8    7.58    0.27
  -1   9  -8    7.14    0.28
   2  -9   8    3.57    0.18
  -2  -9  -8    3.48    0.19
  -2   9  -8    3.38    0.19
  -3  -9  -8    4.37    0.22
   3  -9   8    4.52    0.20
  -3   9  -8    4.68    0.23
  -4  -9  -8    0.06    0.06
  -4   9  -8    0.16    0.07
  -5  -9  -8    0.06    0.06
  -5   9  -8    0.09    0.06
  -6   9  -8    0.39    0.10
  -8 -10   8    0.39    0.09
   8 -10  -8    0.73    0.12
   8  10  -8    0.54    0.11
   7 -10  -8    0.13    0.07
  -7 -10   8    0.08    0.06
   7  10  -8    0.12    0.07
  -7  10   8    0.14    0.06
   6 -10  -8    0.03    0.05
  -6 -10   8    0.01    0.05
   6  10  -8   -0.04    0.05
  -6  10   8    0.04    0.05
   5 -10  -8    0.05    0.05
  -5 -10   8    0.01    0.05
   5  10  -8    0.00    0.05
  -5  10   8   -0.01    0.04
  -4 -10   8    1.66    0.12
   4 -10  -8    1.47    0.13
  -4  10   8    1.55    0.13
   4  10  -8    1.86    0.14
   3 -10  -8   16.12    0.48
  -3 -10   8   17.22    0.46
  -3  10   8   15.94    0.47
   3  10  -8   16.25    0.48
  -2 -10   8    1.22    0.11
   2 -10  -8    1.43    0.12
  -2 -10   8    1.44    0.11
   2  10  -8    1.32    0.10
  -2  10   8    1.31    0.12
   1 -10  -8    0.44    0.08
  -1 -10   8    0.43    0.07
  -1 -10   8    0.58    0.08
   1  10  -8    0.43    0.07
  -1  10   8    0.33    0.07
   0 -10   8    0.11    0.05
   0 -10  -8    0.02    0.04
   0  10  -8    0.01    0.04
   0  10   8    0.05    0.05
  -1 -10  -8    0.08    0.05
   1 -10   8   -0.04    0.05
  -1  10  -8    0.02    0.04
   1  10   8   -0.01    0.04
  -2 -10  -8   -0.03    0.04
  -2  10  -8    0.12    0.06
  -3 -10  -8   -0.02    0.05
  -3  10  -8    0.01    0.05
  -4 -10  -8    0.06    0.06
  -4  10  -8    0.15    0.07
  -5 -10  -8   -0.05    0.06
  -5  10  -8    0.04    0.06
  -8 -11   8    0.02    0.06
   8  11  -8    0.10    0.07
  -7 -11   8   -0.04    0.05
   7 -11  -8    0.03    0.06
  -7  11   8    0.03    0.05
   7  11  -8    0.05    0.06
   6 -11  -8    0.31    0.08
  -6 -11   8    0.28    0.07
   6  11  -8    0.31    0.08
  -6  11   8    0.27    0.08
   5 -11  -8    2.08    0.16
  -5 -11   8    1.93    0.13
   5  11  -8    1.80    0.15
  -5  11   8    2.01    0.15
  -4 -11   8    1.11    0.10
   4 -11  -8    0.96    0.12
  -4  11   8    0.94    0.11
   4  11  -8    1.07    0.12
  -3 -11   8    5.01    0.21
   3 -11  -8    5.12    0.24
  -3  11   8    5.39    0.24
   3  11  -8    5.07    0.23
  -2 -11   8    0.00    0.04
  -2 -11   8    0.03    0.04
   2 -11  -8   -0.01    0.04
  -2  11   8   -0.02    0.04
  -1 -11   8   -0.02    0.04
   1 -11  -8    0.01    0.05
   1  11  -8    0.01    0.04
  -1  11   8   -0.01    0.04
   0 -11  -8    0.82    0.10
   0  11  -8    0.78    0.10
   0  11   8    0.71    0.10
  -1 -11  -8    0.18    0.06
  -1  11  -8    0.27    0.07
   1  11   8    0.33    0.08
  -2 -11  -8    0.19    0.06
   2  11   8    0.08    0.06
  -2  11  -8    0.08    0.06
   3  11   8    0.08    0.06
  -3  11  -8    0.25    0.08
  -4  11  -8    0.15    0.07
   4  11   8    0.17    0.07
  -8  12   8    0.04    0.06
   7 -12  -8    0.07    0.07
  -7 -12   8    0.16    0.07
   7  12  -8    0.16    0.08
  -7  12   8    0.11    0.06
  -6 -12   8    1.58    0.14
   6 -12  -8    1.17    0.14
   6  12  -8    1.45    0.15
  -6  12   8    1.53    0.14
   5 -12  -8    0.31    0.08
  -5 -12   8    0.14    0.06
   5  12  -8    0.14    0.07
  -5  12   8    0.20    0.07
   4 -12  -8    0.06    0.06
   4  12  -8   -0.03    0.05
  -4  12   8    0.04    0.05
   3 -12  -8    0.60    0.10
   3  12  -8    0.81    0.11
  -3  12   8    0.54    0.09
   2 -12  -8    0.27    0.08
  -2 -12   8    0.29    0.08
  -2  12   8    0.17    0.06
   1 -12  -8    0.60    0.10
  -1  12   8    0.53    0.09
   1  12  -8    0.63    0.09
   0 -12  -8    0.82    0.11
   0  12   8    0.66    0.10
   0  12  -8    0.75    0.10
  -1 -12  -8    0.53    0.09
   1  12   8    0.70    0.10
  -1  12  -8    0.42    0.09
   2  12   8    0.25    0.08
  -2  12  -8    0.24    0.08
   3  12   8   -0.04    0.05
  -3  12  -8    0.06    0.06
  -4  12  -8    0.02    0.06
   4  12   8    0.03    0.07
   6 -13  -8   -0.05    0.06
   6  13  -8    0.00    0.06
  -6  13   8    0.02    0.06
   5 -13  -8    0.36    0.10
   5  13  -8    0.47    0.11
  -5  13   8    0.37    0.09
   4 -13  -8    0.83    0.12
  -4  13   8    0.86    0.11
   4  13  -8    0.69    0.11
   3 -13  -8    0.14    0.07
   3  13  -8    0.19    0.08
  -3  13   8    0.19    0.07
   2 -13  -8    0.02    0.05
  -2 -13   8   -0.01    0.05
  -2  13   8   -0.03    0.05
   1 -13  -8    0.07    0.06
  -1  13   8    0.21    0.07
   1  13  -8    0.18    0.07
   0 -13  -8    0.36    0.09
   0  13   8    0.36    0.09
   0  13  -8    0.35    0.09
  -1 -13  -8    0.98    0.12
   1  13   8    0.75    0.11
  -1  13  -8    0.68    0.11
  -2  13  -8    0.12    0.07
   2  13   8    0.10    0.07
   3  13   8    0.64    0.11
  -3  13  -8    0.70    0.12
   5  14  -8    0.12    0.07
   4 -14  -8    0.57    0.12
   4  14  -8    0.56    0.11
  -4  14   8    0.82    0.12
   3 -14  -8    0.09    0.06
   3  14  -8    0.10    0.07
  -3  14   8    0.15    0.07
  -2 -14   8    0.05    0.07
   2 -14  -8    0.01    0.06
  -2  14   8    0.10    0.06
   1 -14  -8    0.14    0.07
  -1  14   8    0.05    0.06
   0 -14  -8   -0.01    0.06
   0  14  -8   -0.04    0.05
   0  14   8    0.04    0.06
  -1 -14  -8    0.25    0.08
   1  14   8    0.09    0.07
  -1  14  -8    0.06    0.07
   2  14   8    0.67    0.11
  -2  14  -8    0.64    0.12
   3  15  -8    0.10    0.08
   2 -15  -8    0.05    0.06
   1 -15  -8    0.31    0.10
   0 -15  -8    0.03    0.06
   0  15  -8    0.03    0.07
  -1 -15  -8    0.01    0.07
 -11   0   9   -0.04    0.05
 -10   0   9    0.03    0.05
  10   0  -9   -0.02    0.05
   9   0  -9    0.01    0.05
  -9   0   9   -0.02    0.04
   8   0  -9    0.02    0.05
  -8   0   9    0.01    0.05
  -7   0   9    0.01    0.04
   7   0  -9    0.03    0.05
   6   0  -9   -0.02    0.03
  -6   0   9   -0.02    0.03
  -5   0   9    0.02    0.04
   5   0  -9    0.00    0.03
   4   0  -9    0.02    0.03
  -4   0   9    0.00    0.04
   4   0  -9    0.02    0.03
   3   0  -9   -0.05    0.02
  -3   0   9    0.03    0.04
   3   0  -9   -0.03    0.02
   2   0  -9   -0.06    0.02
   2   0  -9   -0.03    0.02
  -2   0   9   -0.03    0.04
  -1   0   9    0.00    0.04
   1   0  -9   -0.03    0.02
   1   0  -9    0.01    0.02
   0   0  -9    0.00    0.03
   0   0   9   -0.05    0.03
   1   0   9   -0.05    0.03
  -1   0  -9    0.01    0.03
  -2   0  -9   -0.03    0.03
   2   0   9    0.05    0.04
  -3   0  -9   -0.01    0.03
   3   0   9    0.02    0.04
   4   0   9   -0.02    0.04
  -4   0  -9    0.02    0.04
  -5   0  -9    0.02    0.04
   5   0   9   -0.01    0.04
   6   0   9    0.02    0.05
  -6   0  -9    0.01    0.05
   7   0   9   -0.01    0.05
  -7   0  -9   -0.04    0.04
 -11  -1   9    0.10    0.07
 -11   1   9    0.18    0.07
  10  -1  -9    0.29    0.08
 -10  -1   9    0.35    0.09
  10   1  -9    0.54    0.11
 -10   1   9    0.45    0.09
  -9  -1   9    0.06    0.05
   9  -1  -9   -0.01    0.05
   9   1  -9   -0.04    0.04
  -9   1   9    0.05    0.05
  -8  -1   9    0.21    0.06
   8  -1  -9    0.23    0.07
  -8   1   9    0.28    0.07
   8   1  -9    0.32    0.08
   7  -1  -9    8.80    0.31
  -7  -1   9    8.40    0.29
  -7   1   9    8.57    0.28
   7   1  -9    8.41    0.31
  -6  -1   9    0.08    0.04
   6  -1  -9    0.03    0.04
   6   1  -9   -0.01    0.03
  -6   1   9    0.02    0.04
   5  -1  -9    2.63    0.11
  -5  -1   9    2.67    0.14
   5  -1  -9    2.74    0.14
   5   1  -9    2.71    0.14
  -5   1   9    2.56    0.13
   4  -1  -9    0.49    0.06
   4  -1  -9    0.48    0.06
  -4  -1   9    0.28    0.06
   4   1  -9    0.37    0.06
  -4   1   9    0.36    0.06
   4   1  -9    0.37    0.05
  -3  -1   9    7.11    0.24
   3  -1  -9    7.03    0.22
   3  -1  -9    6.91    0.22
  -3   1   9    7.43    0.23
   3   1  -9    7.02    0.21
   3   1  -9    7.21    0.21
   2  -1  -9    0.26    0.05
  -2  -1   9    0.26    0.06
   2  -1  -9    0.31    0.04
   2   1  -9    0.25    0.05
  -2   1   9    0.32    0.06
   2   1  -9    0.31    0.04
  -1  -1   9    0.01    0.04
   1  -1  -9    0.05    0.02
   1  -1  -9    0.03    0.03
  -1   1   9    0.05    0.04
   1   1  -9    0.06    0.02
   1   1  -9    0.04    0.03
   0  -1   9    7.51    0.25
   0  -1  -9    7.51    0.25
   0   1  -9    7.59    0.25
   0   1   9    7.32    0.24
  -1  -1  -9    0.04    0.04
   1  -1   9    0.09    0.04
  -1   1  -9    0.03    0.04
   1   1   9    0.09    0.05
   2  -1   9    0.31    0.06
  -2  -1  -9    0.14    0.05
  -2   1  -9    0.17    0.05
   2   1   9    0.15    0.06
   3  -1   9    0.50    0.08
  -3  -1  -9    0.49    0.07
  -3   1  -9    0.32    0.07
   3   1   9    0.49    0.07
  -4  -1  -9    0.91    0.10
   4  -1   9    1.06    0.10
  -4   1  -9    0.93    0.10
   4   1   9    1.00    0.10
   5  -1   9    2.28    0.15
  -5  -1  -9    2.55    0.16
   5   1   9    2.34    0.15
  -5   1  -9    2.43    0.16
  -6  -1  -9    0.49    0.09
   6  -1   9    0.34    0.08
   6   1   9    0.36    0.08
  -6   1  -9    0.50    0.09
  -7  -1  -9    0.13    0.07
   7  -1   9    0.15    0.07
   7   1   9    0.08    0.06
  -7   1  -9    0.07    0.06
  -8   1  -9    0.15    0.08
 -11  -2   9    0.36    0.09
 -10  -2   9   -0.01    0.05
  10  -2  -9   -0.05    0.05
 -10   2   9   -0.02    0.05
  10   2  -9   -0.02    0.06
   9  -2  -9    0.06    0.06
  -9  -2   9    0.03    0.05
  -9   2   9    0.05    0.05
   9   2  -9   -0.03    0.04
   8  -2  -9    0.08    0.05
  -8  -2   9   -0.01    0.05
   8   2  -9    0.00    0.05
  -8   2   9    0.00    0.05
   7  -2  -9   16.48    0.49
  -7   2   9   16.40    0.44
   7   2  -9   16.28    0.48
  -6  -2   9    0.11    0.05
   6  -2  -9    0.09    0.05
  -6   2   9    0.08    0.04
   6   2  -9    0.07    0.05
  -5  -2   9    0.74    0.08
   5  -2  -9    0.92    0.09
  -5   2   9    0.97    0.07
   5   2  -9    0.87    0.08
  -5   2   9    0.86    0.08
  -4  -2   9    0.13    0.05
   4  -2  -9    0.17    0.04
   4  -2  -9    0.11    0.04
  -4   2   9    0.20    0.05
   4   2  -9    0.22    0.05
   4   2  -9    0.22    0.04
  -3  -2   9    0.32    0.06
   3  -2  -9    0.32    0.05
   3  -2  -9    0.30    0.05
   3   2  -9    0.27    0.04
  -3   2   9    0.25    0.05
   3   2  -9    0.18    0.04
   2  -2  -9    7.20    0.21
   2  -2  -9    6.86    0.23
  -2  -2   9    7.72    0.25
   2   2  -9    7.29    0.21
   2   2  -9    7.47    0.23
  -2   2   9    7.46    0.24
  -1  -2   9    0.00    0.04
   1  -2  -9    0.01    0.02
   1  -2  -9    0.01    0.03
  -1   2   9    0.11    0.04
   1   2  -9    0.02    0.02
   1   2  -9    0.00    0.03
   0  -2  -9    5.01    0.19
   0  -2   9    5.19    0.20
   0   2  -9    4.93    0.19
   0   2   9    4.96    0.19
   1  -2   9    7.09    0.25
   1   2   9    7.43    0.24
  -1   2  -9    6.58    0.24
  -2  -2  -9   17.45    0.47
   2  -2   9   17.82    0.47
  -2   2  -9   17.39    0.47
   2   2   9   17.23    0.45
  -3  -2  -9    2.46    0.14
   3  -2   9    1.97    0.13
   3   2   9    1.89    0.12
  -4  -2  -9    0.07    0.04
   4  -2   9    0.05    0.05
  -4   2  -9    0.03    0.04
   4   2   9    0.06    0.05
  -5  -2  -9    0.02    0.04
   5  -2   9    0.11    0.06
  -5   2  -9    0.11    0.05
   5   2   9    0.14    0.06
  -6  -2  -9   -0.03    0.05
   6  -2   9   -0.03    0.05
   6   2   9    0.06    0.05
  -6   2  -9   -0.04    0.04
  -7  -2  -9    0.45    0.09
   7  -2   9    0.15    0.07
  -7   2  -9    0.02    0.06
   7   2   9    0.06    0.06
  -8   2  -9    0.18    0.08
  10  -3  -9    0.43    0.10
 -10  -3   9    0.34    0.09
  10   3  -9    0.22    0.08
  -9  -3   9    0.03    0.05
   9  -3  -9    0.00    0.05
  -9   3   9    0.03    0.05
   9   3  -9   -0.02    0.05
   8  -3  -9    0.41    0.08
  -8  -3   9    0.39    0.08
   8   3  -9    0.42    0.09
  -8   3   9    0.40    0.07
   7  -3  -9    2.47    0.16
  -7  -3   9    2.41    0.15
  -7   3   9    2.45    0.13
   7   3  -9    2.22    0.15
  -6  -3   9    1.44    0.11
   6  -3  -9    1.55    0.12
  -6   3   9    1.56    0.09
  -6   3   9    1.53    0.10
   6   3  -9    1.66    0.12
  -5  -3   9    0.36    0.06
   5  -3  -9    0.46    0.07
  -5   3   9    0.45    0.06
   5   3  -9    0.42    0.07
  -5   3   9    0.35    0.06
   4  -3  -9    0.94    0.08
  -4  -3   9    1.25    0.10
   4  -3  -9    1.07    0.08
  -4   3   9    0.92    0.08
   4   3  -9    1.13    0.08
   3  -3  -9    0.10    0.04
  -3  -3   9    0.10    0.05
   3  -3  -9    0.20    0.04
   3   3  -9    0.09    0.04
  -3   3   9    0.10    0.04
   3   3  -9    0.08    0.03
   2  -3  -9    0.09    0.03
  -2  -3   9    0.08    0.05
   2  -3  -9    0.09    0.04
  -2   3   9    0.09    0.04
   2   3  -9    0.08    0.03
   2   3  -9    0.07    0.03
   1  -3  -9    0.70    0.06
   1  -3  -9    0.57    0.07
  -1  -3   9    0.65    0.08
  -1   3   9    0.74    0.07
   1   3  -9    0.74    0.05
   1   3  -9    0.61    0.07
   0  -3   9    0.21    0.06
   0  -3  -9    0.21    0.05
   0   3   9    0.27    0.06
   0   3  -9    0.16    0.05
  -1  -3  -9    4.23    0.18
   1  -3   9    4.32    0.18
  -1   3  -9    4.47    0.19
   1   3   9    4.42    0.18
   2  -3   9    0.86    0.09
  -2  -3  -9    0.72    0.09
  -2   3  -9    0.65    0.08
   2   3   9    0.72    0.08
   3  -3   9    1.08    0.10
  -3  -3  -9    1.21    0.11
   3   3   9    1.13    0.10
  -3   3  -9    1.17    0.10
   4  -3   9    0.38    0.07
  -4  -3  -9    0.28    0.07
  -4   3  -9    0.33    0.07
   4   3   9    0.31    0.07
  -5  -3  -9    0.08    0.05
   5  -3   9   -0.06    0.05
  -5   3  -9   -0.06    0.03
   5   3   9    0.03    0.05
  -6  -3  -9    0.11    0.06
   6  -3   9   -0.01    0.05
  -6   3  -9    0.01    0.05
   6   3   9    0.08    0.06
  -7  -3  -9    0.01    0.05
   7  -3   9   -0.03    0.06
  -7   3  -9   -0.03    0.05
   7   3   9    0.01    0.06
 -10  -4   9   -0.03    0.05
  10  -4  -9    0.03    0.07
  10   4  -9   -0.03    0.06
   9  -4  -9    0.00    0.05
  -9  -4   9    0.01    0.05
   9   4  -9   -0.01    0.05
   8  -4  -9    0.59    0.10
  -8  -4   9    0.62    0.09
   8   4  -9    0.76    0.10
   7  -4  -9    1.05    0.11
  -7  -4   9    0.92    0.10
   7   4  -9    1.18    0.12
  -7   4   9    1.12    0.09
   6  -4  -9    0.59    0.08
  -6  -4   9    0.63    0.08
  -6   4   9    0.82    0.07
   6   4  -9    0.42    0.07
  -6   4   9    0.67    0.07
  -5  -4   9    1.48    0.11
   5  -4  -9    1.80    0.12
  -5   4   9    1.54    0.10
  -5   4   9    1.80    0.10
   5   4  -9    1.71    0.12
  -4  -4   9    0.18    0.06
   4  -4  -9    0.33    0.06
   4   4  -9    0.17    0.05
  -4   4   9    0.25    0.05
  -3  -4   9    1.73    0.12
   3  -4  -9    1.98    0.11
   3  -4  -9    1.89    0.11
  -3   4   9    1.98    0.11
   3   4  -9    1.86    0.10
   3   4  -9    1.90    0.10
  -2  -4   9    4.63    0.19
   2  -4  -9    4.41    0.16
   2  -4  -9    4.44    0.18
   2   4  -9    4.25    0.15
   2   4  -9    4.38    0.16
  -2   4   9    4.35    0.17
   1  -4  -9    0.94    0.07
  -1  -4   9    0.83    0.09
   1  -4  -9    0.92    0.08
   1   4  -9    0.88    0.06
   1   4  -9    0.90    0.08
  -1   4   9    0.84    0.08
   0  -4   9    6.44    0.23
   0  -4  -9    6.38    0.24
   0  -4  -9    6.69    0.19
   0   4   9    6.68    0.22
   0   4  -9    6.63    0.23
  -1  -4  -9    2.47    0.14
   1  -4   9    2.41    0.14
  -1   4  -9    2.35    0.13
   1   4   9    2.65    0.13
  -2  -4  -9    2.06    0.13
   2  -4   9    2.00    0.13
   2   4   9    2.00    0.12
  -2   4  -9    1.91    0.13
   3  -4   9   -0.03    0.04
  -3  -4  -9    0.04    0.04
  -3   4  -9    0.05    0.04
   3   4   9    0.03    0.04
  -4  -4  -9    0.50    0.08
   4  -4   9    0.44    0.08
  -4   4  -9    0.49    0.08
   4   4   9    0.56    0.08
  -5  -4  -9    0.06    0.06
   5  -4   9    0.06    0.06
   5   4   9    0.04    0.05
  -5   4  -9    0.09    0.06
   6  -4   9    0.10    0.06
  -6  -4  -9    0.16    0.07
   6   4   9   -0.01    0.05
  -6   4  -9    0.02    0.05
   7  -4   9    0.03    0.07
  -7   4  -9    0.05    0.06
   7   4   9   -0.05    0.06
 -10  -5   9    0.13    0.07
  10  -5  -9    0.28    0.09
  10   5  -9    0.12    0.08
   9  -5  -9    0.04    0.06
  -9  -5   9    0.01    0.04
   9   5  -9   -0.02    0.04
   8  -5  -9   -0.04    0.04
  -8  -5   9   -0.01    0.04
   8   5  -9   -0.05    0.04
   7  -5  -9    0.35    0.08
  -7  -5   9    0.21    0.06
   7   5  -9    0.28    0.07
  -6  -5   9    1.02    0.10
   6  -5  -9    1.03    0.11
   6   5  -9    1.05    0.11
  -6   5   9    1.20    0.09
   5  -5  -9    3.77    0.18
  -5  -5   9    3.63    0.17
  -5   5   9    3.58    0.16
   5   5  -9    3.28    0.17
  -4  -5   9    0.74    0.08
   4  -5  -9    0.70    0.08
  -4   5   9    0.71    0.08
   4   5  -9    0.76    0.08
  -4   5   9    0.79    0.07
   3  -5  -9    5.15    0.19
   3  -5  -9    5.23    0.20
  -3  -5   9    4.98    0.20
  -3   5   9    5.29    0.18
   3   5  -9    5.55    0.18
   3   5  -9    5.22    0.19
   2  -5  -9    7.91    0.25
   2  -5  -9    7.61    0.26
  -2  -5   9    8.05    0.27
   2   5  -9    7.67    0.24
   2   5  -9    7.89    0.24
  -2   5   9    7.67    0.23
   1  -5  -9    0.78    0.08
   1  -5  -9    0.75    0.07
  -1  -5   9    0.83    0.09
   1   5  -9    0.88    0.08
   1   5  -9    0.74    0.06
  -1   5   9    0.78    0.07
   0  -5   9    0.14    0.05
   0  -5  -9    0.13    0.05
   0  -5  -9    0.15    0.04
   0   5  -9    0.07    0.04
   0   5   9    0.07    0.04
  -1  -5  -9    0.89    0.09
   1  -5   9    0.86    0.09
  -1   5  -9    1.04    0.09
   1   5   9    0.85    0.08
   2  -5   9   -0.04    0.04
  -2  -5  -9   -0.03    0.03
  -2   5  -9   -0.02    0.03
   2   5   9    0.05    0.04
   3  -5   9    0.70    0.09
  -3  -5  -9    0.71    0.09
   3   5   9    0.56    0.08
  -3   5  -9    0.60    0.09
  -4  -5  -9    0.00    0.04
   4  -5   9    0.02    0.05
  -4   5  -9    0.00    0.04
   4   5   9    0.03    0.05
   5  -5   9    0.39    0.08
  -5  -5  -9    0.38    0.08
   5   5   9    0.50    0.09
  -5   5  -9    0.34    0.08
   6  -5   9    0.03    0.06
  -6  -5  -9    0.05    0.05
   6   5   9    0.05    0.06
  -6   5  -9    0.05    0.05
   7  -5   9    0.83    0.12
  -7   5  -9    0.79    0.12
   7   5   9    0.76    0.12
  10  -6  -9    1.37    0.16
 -10  -6   9    1.41    0.15
  10   6  -9    1.36    0.16
  -9  -6   9    0.01    0.05
   9  -6  -9    0.04    0.06
   9   6  -9    0.01    0.05
   8  -6  -9    0.09    0.06
  -8  -6   9    0.06    0.05
   8   6  -9    0.08    0.06
   7  -6  -9    0.97    0.11
  -7  -6   9    0.95    0.10
   7   6  -9    0.90    0.11
  -6  -6   9    0.51    0.08
   6  -6  -9    0.60    0.09
  -6   6   9    0.52    0.07
   6   6  -9    0.46    0.08
  -5  -6   9    0.91    0.09
   5  -6  -9    1.14    0.11
   5   6  -9    1.14    0.10
  -5   6   9    0.99    0.09
  -4  -6   9    0.26    0.06
   4  -6  -9    0.31    0.06
  -4   6   9    0.22    0.05
   4   6  -9    0.37    0.06
   3  -6  -9    2.03    0.12
  -3  -6   9    2.12    0.13
   3   6  -9    2.25    0.12
   3   6  -9    2.36    0.11
   2  -6  -9    2.88    0.15
  -2  -6   9    3.01    0.16
   2  -6  -9    2.91    0.14
  -2   6   9    3.05    0.13
   2   6  -9    3.03    0.13
   2   6  -9    2.93    0.14
  -1  -6   9    1.33    0.11
   1  -6  -9    1.30    0.11
   1  -6  -9    1.29    0.09
   1   6  -9    1.32    0.10
  -1   6   9    1.27    0.09
   1   6  -9    1.49    0.09
   0  -6   9    1.73    0.12
   0  -6  -9    1.73    0.10
   0  -6  -9    1.83    0.13
   0   6   9    1.62    0.10
   0   6  -9    1.55    0.11
   1  -6   9    1.22    0.10
  -1  -6  -9    1.17    0.11
  -1   6  -9    1.49    0.11
   1   6   9    1.45    0.10
  -2  -6  -9    0.69    0.09
   2  -6   9    0.53    0.08
  -2   6  -9    0.44    0.07
   2   6   9    0.43    0.07
   3  -6   9    0.16    0.06
  -3  -6  -9    0.13    0.06
   3   6   9    0.21    0.06
  -3   6  -9    0.14    0.05
   4  -6   9    0.45    0.08
  -4  -6  -9    0.55    0.09
  -4   6  -9    0.51    0.09
   4   6   9    0.50    0.08
   5  -6   9    0.29    0.08
  -5  -6  -9    0.24    0.07
  -5   6  -9    0.35    0.08
   5   6   9    0.40    0.08
   6  -6   9   -0.06    0.05
  -6  -6  -9   -0.02    0.06
   6   6   9   -0.09    0.05
  -6   6  -9    0.00    0.05
   7  -6   9    0.03    0.07
  -7   6  -9    0.03    0.06
   7   6   9    0.05    0.07
  -9  -7   9   -0.03    0.05
   9  -7  -9   -0.04    0.06
   9   7  -9    0.08    0.06
   8  -7  -9    2.30    0.17
  -8  -7   9    2.12    0.16
   8   7  -9    2.07    0.16
   7  -7  -9    0.55    0.09
  -7  -7   9    0.29    0.07
  -7   7   9    0.20    0.06
   7   7  -9    0.22    0.07
  -6  -7   9    0.59    0.08
   6  -7  -9    0.77    0.10
   6   7  -9    0.72    0.09
  -6   7   9    0.82    0.09
   5  -7  -9    4.30    0.20
  -5  -7   9    4.11    0.19
  -5   7   9    4.26    0.19
   5   7  -9    4.09    0.19
   4  -7  -9    5.30    0.22
  -4  -7   9    5.57    0.22
  -4   7   9    5.62    0.22
   4   7  -9    5.81    0.22
   3  -7  -9    0.15    0.05
  -3  -7   9    0.07    0.05
   3   7  -9    0.03    0.04
  -3   7   9    0.05    0.04
   2  -7  -9    4.05    0.17
   2  -7  -9    3.76    0.18
  -2  -7   9    4.09    0.19
   2   7  -9    4.19    0.17
   2   7  -9    3.70    0.16
  -1  -7   9   17.24    0.47
   1  -7  -9   17.33    0.48
   1  -7  -9   17.79    0.46
   1   7  -9   17.13    0.46
   1   7  -9   17.99    0.44
   0  -7  -9    0.27    0.07
   0  -7   9    0.22    0.06
   0  -7  -9    0.42    0.06
   0   7  -9    0.39    0.07
   1  -7   9    0.47    0.08
  -1  -7  -9    0.34    0.07
   1   7   9    0.34    0.06
  -1   7  -9    0.31    0.07
  -2  -7  -9    0.63    0.09
   2  -7   9    0.49    0.08
  -2   7  -9    0.48    0.08
   2   7   9    0.48    0.07
   3  -7   9    0.00    0.05
  -3  -7  -9    0.06    0.05
   3   7   9   -0.05    0.04
  -3   7  -9    0.01    0.04
  -4  -7  -9    0.00    0.05
   4  -7   9    0.01    0.05
   4   7   9    0.04    0.05
  -4   7  -9   -0.01    0.04
   5  -7   9    3.37    0.19
  -5  -7  -9    3.70    0.21
  -5   7  -9    3.54    0.21
   5   7   9    3.43    0.19
  -6  -7  -9    0.07    0.07
   6  -7   9    0.22    0.08
   6   7   9    0.18    0.08
  -6   7  -9    0.30    0.09
  -9  -8   9    0.94    0.12
   9  -8  -9    1.08    0.14
   9   8  -9    0.98    0.13
  -8  -8   9    0.55    0.10
   8  -8  -9    0.38    0.09
   8   8  -9    0.34    0.08
  -7  -8   9   -0.03    0.04
   7  -8  -9    0.01    0.05
  -7   8   9    0.04    0.04
   7   8  -9   -0.05    0.05
  -6  -8   9    0.11    0.06
   6  -8  -9    0.07    0.06
  -6   8   9    0.19    0.06
   6   8  -9    0.22    0.07
   5  -8  -9    2.89    0.17
  -5  -8   9    2.85    0.16
  -5   8   9    2.52    0.15
   5   8  -9    2.65    0.16
  -4  -8   9    1.59    0.12
   4  -8  -9    1.58    0.12
   4   8  -9    1.60    0.12
  -4   8   9    1.64    0.12
  -3  -8   9    0.10    0.05
   3  -8  -9    0.21    0.06
  -3   8   9    0.31    0.07
   3   8  -9    0.16    0.05
   2  -8  -9    0.20    0.06
  -2  -8   9    0.20    0.06
   2   8  -9    0.24    0.06
  -2   8   9    0.19    0.06
   2   8  -9    0.30    0.06
   1  -8  -9    2.43    0.14
   1  -8  -9    2.46    0.15
  -1  -8   9    2.49    0.14
   1   8  -9    2.35    0.14
   0  -8  -9    2.66    0.14
   0  -8   9    2.90    0.16
   0  -8  -9    2.38    0.15
   0   8  -9    2.35    0.14
   1  -8   9    0.47    0.08
  -1  -8  -9    0.46    0.09
  -1   8  -9    0.28    0.07
   2  -8   9    1.40    0.12
  -2  -8  -9    1.69    0.14
  -2   8  -9    1.52    0.13
   3  -8   9    1.66    0.13
  -3  -8  -9    1.35    0.13
  -3   8  -9    1.40    0.13
   3   8   9    1.50    0.12
   4  -8   9    0.12    0.07
  -4  -8  -9    0.15    0.07
  -4   8  -9    0.15    0.06
   4   8   9    0.14    0.06
   5  -8   9    0.21    0.08
  -5  -8  -9    0.13    0.06
   5   8   9    0.16    0.07
  -5   8  -9    0.15    0.07
   6   8   9    0.01    0.06
  -6   8  -9    0.01    0.05
  -9  -9   9    0.16    0.08
   8  -9  -9   -0.02    0.05
  -8  -9   9   -0.01    0.05
   8   9  -9   -0.05    0.05
  -7  -9   9    0.10    0.06
   7  -9  -9    0.11    0.07
  -7   9   9    0.17    0.06
   7   9  -9    0.15    0.07
  -6  -9   9    0.01    0.05
   6  -9  -9    0.04    0.05
  -6   9   9   -0.03    0.04
   6   9  -9   -0.01    0.05
   5  -9  -9    0.04    0.05
  -5  -9   9    0.03    0.04
   5   9  -9    0.03    0.05
  -5   9   9    0.00    0.04
   4  -9  -9    0.19    0.06
  -4  -9   9    0.23    0.07
  -4   9   9    0.19    0.06
   4   9  -9    0.10    0.05
  -3  -9   9    0.31    0.07
   3  -9  -9    0.20    0.06
   3   9  -9    0.19    0.06
  -3   9   9    0.32    0.07
  -2  -9   9    1.88    0.13
   2  -9  -9    2.12    0.14
   2   9  -9    1.85    0.12
  -2   9   9    1.85    0.13
   2   9  -9    2.15    0.13
  -1  -9   9    0.09    0.05
   1  -9  -9    0.05    0.05
  -1   9   9    0.06    0.05
   1   9  -9    0.13    0.05
   0  -9  -9    0.28    0.06
   0  -9   9    0.10    0.06
   0   9  -9    0.16    0.05
   1  -9   9    0.77    0.09
  -1  -9  -9    0.86    0.11
  -1   9  -9    0.76    0.10
  -2  -9  -9    0.47    0.09
   2  -9   9    0.61    0.09
  -2   9  -9    0.56    0.09
  -3  -9  -9    1.35    0.13
   3  -9   9    1.20    0.12
  -3   9  -9    1.28    0.13
  -4  -9  -9    0.47    0.10
  -4   9  -9    0.32    0.09
  -5  -9  -9   -0.03    0.06
  -5   9  -9    0.10    0.07
  -8 -10   9    0.02    0.05
   8 -10  -9    0.03    0.06
   8  10  -9    0.03    0.06
   7 -10  -9    0.05    0.06
  -7 -10   9    0.11    0.07
   7  10  -9    0.10    0.07
  -7  10   9    0.20    0.07
  -6 -10   9    0.31    0.08
   6 -10  -9    0.19    0.07
  -6  10   9    0.22    0.06
   6  10  -9    0.24    0.08
   5 -10  -9    4.70    0.23
  -5 -10   9    4.37    0.21
   5  10  -9    4.84    0.23
  -5  10   9    4.39    0.22
  -4 -10   9    0.59    0.08
   4 -10  -9    0.65    0.10
  -4  10   9    0.55    0.09
   4  10  -9    0.64    0.09
  -3 -10   9    0.68    0.09
   3 -10  -9    0.76    0.10
   3  10  -9    0.58    0.09
  -3  10   9    0.42    0.08
  -2 -10   9    0.00    0.04
   2 -10  -9    0.02    0.05
   2  10  -9    0.07    0.05
  -2  10   9    0.08    0.05
   2  10  -9    0.03    0.04
   1 -10  -9    0.08    0.05
  -1 -10   9    0.02    0.05
  -1  10   9    0.01    0.04
   1  10  -9   -0.04    0.04
   0 -10   9    0.06    0.05
   0 -10  -9    0.01    0.04
   0  10   9    0.09    0.05
   0  10  -9   -0.03    0.04
   1 -10   9    0.06    0.06
  -1  10  -9    0.15    0.06
  -2 -10  -9    0.01    0.05
  -2  10  -9    0.02    0.05
  -3 -10  -9    0.22    0.08
  -3  10  -9    0.37    0.09
  -4 -10  -9    0.06    0.06
  -4  10  -9    0.11    0.07
  -5 -10  -9    0.02    0.07
  -8 -11   9    0.01    0.05
   7 -11  -9   -0.02    0.06
  -7 -11   9    0.06    0.06
  -7  11   9   -0.03    0.04
   7  11  -9    0.01    0.06
  -6 -11   9    0.00    0.05
   6 -11  -9    0.01    0.05
  -6  11   9   -0.02    0.04
   6  11  -9    0.00    0.06
   5 -11  -9    0.31    0.08
  -5 -11   9    0.52    0.09
   5  11  -9    0.32    0.08
  -5  11   9    0.34    0.08
   4 -11  -9    0.02    0.05
  -4 -11   9    0.08    0.05
   4  11  -9    0.00    0.05
  -4  11   9    0.07    0.05
  -3 -11   9    0.89    0.10
   3 -11  -9    0.65    0.10
  -3  11   9    1.06    0.12
   3  11  -9    0.92    0.11
   2 -11  -9    0.15    0.06
  -2 -11   9    0.02    0.05
  -2  11   9    0.07    0.05
   2  11  -9   -0.04    0.05
  -1 -11   9    0.54    0.08
   1 -11  -9    0.59    0.09
   1  11  -9    0.30    0.07
  -1  11   9    0.43    0.09
   0 -11  -9    0.00    0.05
   0  11  -9    0.04    0.05
   0  11   9    0.01    0.04
  -1  11  -9    0.00    0.05
   1  11   9    0.05    0.05
   2  11   9    0.13    0.07
  -2  11  -9    0.26    0.08
  -3  11  -9    0.25    0.08
   3  11   9    0.15    0.07
  -4  11  -9    0.65    0.12
  -7 -12   9    0.04    0.06
  -7  12   9    0.05    0.06
   7  12  -9    0.00    0.06
  -6 -12   9    0.03    0.05
   6 -12  -9    0.13    0.07
   6  12  -9   -0.02    0.06
  -6  12   9   -0.04    0.04
   5 -12  -9    0.32    0.09
  -5 -12   9    0.34    0.08
  -5  12   9    0.33    0.08
   5  12  -9    0.44    0.10
  -4 -12   9    0.16    0.06
   4 -12  -9    0.15    0.07
  -4  12   9    0.16    0.06
   4  12  -9    0.11    0.06
   3 -12  -9    0.13    0.07
  -3  12   9    0.20    0.07
   3  12  -9    0.13    0.06
   2 -12  -9    0.04    0.05
   2  12  -9    0.01    0.05
  -2  12   9    0.22    0.07
   1 -12  -9    0.47    0.09
   1  12  -9    0.57    0.09
  -1  12   9    0.43    0.09
   0 -12  -9    1.70    0.15
   0  12   9    1.58    0.15
   0  12  -9    1.26    0.13
  -1  12  -9    0.01    0.06
   1  12   9    0.04    0.06
   2  12   9    0.01    0.05
  -2  12  -9    0.07    0.07
   3  12   9    0.06    0.07
  -3  12  -9    0.11    0.07
   4  12   9    0.88    0.13
   6  13  -9   -0.04    0.06
  -6  13   9    0.02    0.06
   5 -13  -9    1.28    0.15
  -5  13   9    1.31    0.14
   5  13  -9    1.36    0.15
   4 -13  -9    0.19    0.08
   4  13  -9    0.22    0.08
  -4  13   9    0.28    0.08
   3 -13  -9    0.23    0.08
   3  13  -9    0.26    0.08
  -3  13   9    0.24    0.08
   2 -13  -9   -0.01    0.05
  -2  13   9   -0.03    0.05
   1 -13  -9    0.43    0.09
  -1  13   9    0.41    0.09
   0 -13  -9    0.11    0.07
   0  13  -9    0.01    0.06
   0  13   9    0.04    0.06
   1  13   9    0.10    0.07
  -1  13  -9    0.07    0.07
  -2  13  -9    0.04    0.07
   2  13   9   -0.02    0.06
   3  13   9    0.56    0.11
   4 -14  -9    0.09    0.07
   4  14  -9    0.15    0.08
   3 -14  -9   -0.04    0.06
   3  14  -9   -0.03    0.06
  -3  14   9    0.13    0.07
   2 -14  -9    0.36    0.09
  -2  14   9    0.24    0.08
   1 -14  -9    0.12    0.07
  -1  14   9    0.13    0.07
   0 -14  -9    0.06    0.07
   0  14   9    0.15    0.07
   0  14  -9    0.01    0.06
  -1  14  -9    0.56    0.12
   3  15  -9    0.48    0.11
 -11   0  10    0.04    0.07
  10   0 -10   -0.05    0.05
 -10   0  10    0.08    0.06
   9   0 -10    0.00    0.05
  -9   0  10    0.13    0.06
   8   0 -10    0.47    0.09
  -8   0  10    0.31    0.07
   7   0 -10    5.23    0.23
  -6   0  10    0.57    0.08
   6   0 -10    0.80    0.09
   5   0 -10    1.10    0.09
  -5   0  10    0.99    0.09
   4   0 -10    4.28    0.17
  -4   0  10    4.37    0.18
   4   0 -10    4.14    0.16
   3   0 -10    1.22    0.08
  -3   0  10    1.17    0.10
   3   0 -10    1.19    0.08
   2   0 -10    9.53    0.29
  -2   0  10   10.31    0.31
   2   0 -10   10.28    0.26
   1   0 -10    5.04    0.19
  -1   0  10    5.37    0.20
   0   0 -10   -0.02    0.03
   0   0  10    0.02    0.04
  -1   0 -10   -0.01    0.04
   1   0  10    0.01    0.04
   2   0  10    0.47    0.07
  -2   0 -10    0.48    0.08
   3   0  10    0.24    0.06
  -3   0 -10    0.20    0.06
  -4   0 -10    0.06    0.05
   4   0  10    0.11    0.06
  -5   0 -10    5.18    0.24
   5   0  10    5.38    0.24
   6   0  10    6.36    0.28
  -6   0 -10    6.67    0.29
   7   0  10    0.11    0.07
  -7   0 -10    0.22    0.08
 -11  -1  10    0.04    0.07
 -11   1  10    0.04    0.06
 -10  -1  10    0.21    0.07
  10  -1 -10    0.14    0.08
  10   1 -10    0.11    0.07
 -10   1  10    0.17    0.07
  -9  -1  10    0.42    0.08
   9  -1 -10    0.36    0.09
   9   1 -10    0.46    0.10
  -9   1  10    0.52    0.09
   8  -1 -10    0.04    0.05
  -8  -1  10    0.05    0.05
   8   1 -10    0.01    0.05
  -8   1  10    0.15    0.06
   7  -1 -10    0.33    0.08
  -7  -1  10    0.28    0.07
  -7   1  10    0.42    0.07
   7   1 -10    0.47    0.09
   6  -1 -10    0.62    0.08
  -6  -1  10    0.48    0.07
   6   1 -10    0.65    0.08
  -6   1  10    0.70    0.08
  -5  -1  10    3.46    0.17
   5  -1 -10    3.33    0.16
  -5   1  10    3.79    0.17
   5   1 -10    3.57    0.16
   4  -1 -10    2.16    0.12
   4  -1 -10    2.26    0.11
  -4  -1  10    2.14    0.13
   4   1 -10    2.20    0.11
   4   1 -10    2.33    0.12
  -4   1  10    2.21    0.12
   3  -1 -10    4.84    0.17
   3  -1 -10    5.01    0.18
  -3  -1  10    5.06    0.20
  -3   1  10    4.89    0.19
   3   1 -10    4.84    0.17
   3   1 -10    4.88    0.18
  -2  -1  10    0.49    0.07
   2  -1 -10    0.54    0.05
   2  -1 -10    0.49    0.07
   2   1 -10    0.48    0.05
  -2   1  10    0.52    0.07
   2   1 -10    0.48    0.06
   1  -1 -10    8.33    0.27
  -1   1  10    8.57    0.27
   1   1 -10    8.40    0.27
   0  -1  10    0.67    0.08
   0  -1 -10    0.64    0.08
   0   1  10    0.45    0.07
   0   1 -10    0.71    0.08
   1  -1  10    0.66    0.08
  -1  -1 -10    0.64    0.08
   1   1  10    0.78    0.09
  -1   1 -10    0.66    0.08
   2  -1  10    6.65    0.25
  -2  -1 -10    6.55    0.25
   2   1  10    6.74    0.25
  -2   1 -10    6.74    0.26
   3  -1  10    0.15    0.06
  -3  -1 -10    0.15    0.06
   3   1  10    0.24    0.06
  -3   1 -10    0.26    0.07
   4  -1  10    0.96    0.10
  -4  -1 -10    0.99    0.11
   4   1  10    1.42    0.12
  -4   1 -10    0.94    0.11
  -5  -1 -10    1.46    0.13
   5   1  10    1.43    0.13
  -5   1 -10    1.13    0.12
   6  -1  10   -0.01    0.05
  -6  -1 -10    0.03    0.05
   6   1  10   -0.01    0.05
  -6   1 -10   -0.01    0.05
  -7  -1 -10    0.16    0.07
   7  -1  10    0.09    0.07
   7   1  10    0.13    0.08
  -7   1 -10    0.11    0.07
  10  -2 -10    0.35    0.09
 -10  -2  10    0.18    0.07
 -10   2  10    0.25    0.07
  10   2 -10    0.11    0.07
  -9  -2  10    0.00    0.05
   9  -2 -10    0.12    0.07
   9   2 -10    0.06    0.06
  -9   2  10    0.10    0.05
   8  -2 -10    2.69    0.18
  -8  -2  10    2.54    0.16
  -8   2  10    2.91    0.16
   8   2 -10    2.87    0.18
   7  -2 -10    4.82    0.22
   7   2 -10    4.15    0.21
  -7   2  10    4.71    0.20
  -6  -2  10    0.27    0.06
   6  -2 -10    0.15    0.05
  -6   2  10    0.43    0.07
   6   2 -10    0.24    0.06
  -5  -2  10    1.01    0.10
   5  -2 -10    0.70    0.08
   5  -2 -10    0.89    0.07
   5   2 -10    0.81    0.08
  -5   2  10    0.76    0.08
   4  -2 -10    3.16    0.14
  -4  -2  10    3.44    0.16
   4  -2 -10    3.13    0.15
   4   2 -10    3.36    0.13
  -4   2  10    3.18    0.15
   4   2 -10    3.30    0.15
   3  -2 -10    1.44    0.09
  -3  -2  10    1.36    0.11
   3  -2 -10    1.60    0.10
  -3   2  10    1.58    0.11
   3   2 -10    1.60    0.09
   3   2 -10    1.50    0.09
   2  -2 -10    4.44    0.15
   2  -2 -10    4.58    0.18
  -2  -2  10    4.33    0.19
  -2   2  10    4.54    0.18
   2   2 -10    4.50    0.17
   2   2 -10    4.69    0.15
  -1  -2  10    0.49    0.08
   1  -2 -10    0.62    0.08
  -1   2  10    0.46    0.07
   1   2 -10    0.55    0.07
   0  -2 -10   -0.01    0.03
   0  -2  10   -0.01    0.04
   0   2  10    0.02    0.04
   0   2 -10   -0.05    0.03
   1  -2  10    9.82    0.32
  -1  -2 -10   10.44    0.32
  -1   2 -10    9.83    0.32
   1   2  10   10.10    0.31
   2  -2  10    0.00    0.04
  -2  -2 -10    0.00    0.04
   2   2  10    0.04    0.04
  -2   2 -10    0.00    0.04
  -3  -2 -10    0.00    0.04
   3  -2  10   -0.02    0.04
  -3   2 -10   -0.02    0.04
   3   2  10   -0.03    0.04
   4  -2  10    0.52    0.09
  -4  -2 -10    0.58    0.09
   4   2  10    0.37    0.08
  -4   2 -10    0.61    0.09
  -5  -2 -10    0.10    0.06
   5  -2  10    0.16    0.07
   5   2  10    0.15    0.06
  -5   2 -10    0.16    0.07
  -6  -2 -10    0.03    0.06
   6  -2  10    0.06    0.06
  -6   2 -10    0.03    0.05
   6   2  10    0.06    0.07
  -7  -2 -10    0.06    0.07
   7  -2  10    0.01    0.06
  -7   2 -10   -0.04    0.06
  10  -3 -10    0.14    0.08
 -10  -3  10    0.05    0.06
  10   3 -10    0.10    0.07
  -9  -3  10    0.98    0.12
   9  -3 -10    1.35    0.14
   9   3 -10    1.20    0.13
   8  -3 -10    0.08    0.06
  -8  -3  10    0.16    0.06
   8   3 -10    0.15    0.07
  -8   3  10    0.26    0.07
  -7  -3  10    0.32    0.07
   7  -3 -10    0.28    0.07
   7   3 -10    0.42    0.08
  -7   3  10    0.44    0.07
   6  -3 -10   -0.02    0.03
  -6  -3  10    0.01    0.04
  -6   3  10    0.00    0.04
   6   3 -10   -0.06    0.03
  -5  -3  10    0.12    0.05
   5  -3 -10    0.12    0.05
  -5   3  10    0.13    0.04
   5   3 -10    0.05    0.04
  -5   3  10    0.06    0.04
  -4  -3  10    1.45    0.11
   4  -3 -10    1.31    0.10
   4  -3 -10    1.40    0.10
   4   3 -10    1.37    0.10
  -4   3  10    1.41    0.10
   3  -3 -10    0.06    0.04
   3  -3 -10    0.13    0.04
  -3  -3  10    0.07    0.05
   3   3 -10    0.06    0.03
  -3   3  10    0.08    0.04
   3   3 -10    0.02    0.03
   2  -3 -10    0.02    0.04
   2  -3 -10    0.03    0.03
  -2  -3  10   -0.05    0.04
   2   3 -10   -0.03    0.02
   2   3 -10    0.00    0.03
  -2   3  10    0.04    0.04
   1  -3 -10    0.17    0.05
  -1  -3  10    0.11    0.05
  -1   3  10    0.18    0.05
   1   3 -10    0.10    0.04
   0  -3  10    0.37    0.07
   0  -3 -10    0.41    0.07
   0   3  10    0.57    0.07
   0   3 -10    0.42    0.06
  -1  -3 -10    4.73    0.20
   1  -3  10    4.47    0.20
  -1   3 -10    4.56    0.20
   1   3  10    4.76    0.19
  -2  -3 -10    0.20    0.06
   2  -3  10    0.18    0.06
  -2   3 -10    0.25    0.06
   2   3  10    0.23    0.06
  -3  -3 -10    3.27    0.17
   3  -3  10    3.19    0.17
  -3   3 -10    2.69    0.16
   3   3  10    2.89    0.16
  -4  -3 -10    0.89    0.11
   4  -3  10    0.69    0.10
   4   3  10    1.06    0.11
  -4   3 -10    1.00    0.11
  -5  -3 -10    0.06    0.05
   5  -3  10    0.03    0.05
  -5   3 -10    0.09    0.05
   5   3  10   -0.01    0.05
  -6  -3 -10    0.28    0.08
   6  -3  10    0.23    0.08
  -6   3 -10    0.31    0.08
   6   3  10    0.46    0.10
   7  -3  10    0.02    0.07
  -7  -3 -10    0.21    0.08
  -7   3 -10    0.00    0.06
  10  -4 -10    0.09    0.07
 -10  -4  10    0.14    0.07
  10   4 -10   -0.02    0.07
   9  -4 -10   -0.02    0.05
  -9  -4  10    0.08    0.06
   9   4 -10    0.12    0.07
   8  -4 -10    0.19    0.07
  -8  -4  10    0.28    0.07
   8   4 -10    0.33    0.08
   7  -4 -10    0.64    0.09
  -7  -4  10    0.29    0.07
   7   4 -10    0.25    0.07
  -6  -4  10    0.27    0.07
   6  -4 -10    0.24    0.07
  -6   4  10    0.14    0.05
  -6   4  10    0.30    0.06
   6   4 -10    0.25    0.06
  -5  -4  10    2.51    0.15
   5  -4 -10    2.50    0.14
  -5   4  10    2.43    0.13
  -5   4  10    2.55    0.13
   5   4 -10    2.64    0.14
   4  -4 -10    9.01    0.29
  -4  -4  10    9.04    0.30
   4  -4 -10    8.96    0.28
   4   4 -10    9.43    0.29
  -4   4  10    9.04    0.27
   3  -4 -10    0.01    0.03
   3  -4 -10    0.02    0.04
  -3  -4  10    0.01    0.04
   3   4 -10    0.01    0.03
  -3   4  10   -0.04    0.03
   3   4 -10    0.01    0.03
  -2  -4  10    0.68    0.09
   2  -4 -10    0.64    0.08
   2  -4 -10    0.72    0.07
   2   4 -10    0.74    0.07
  -2   4  10    0.78    0.08
   2   4 -10    0.81    0.07
   1  -4 -10   -0.01    0.04
  -1  -4  10    0.07    0.05
   1  -4 -10    0.10    0.04
  -1   4  10    0.04    0.04
   1   4 -10    0.01    0.03
   0  -4  10    1.07    0.10
   0  -4 -10    0.90    0.09
   0   4 -10    0.89    0.09
   0   4  10    1.13    0.09
   1  -4  10    0.94    0.10
  -1  -4 -10    1.17    0.11
   1   4  10    1.29    0.10
  -1   4 -10    1.13    0.10
   2  -4  10    0.90    0.10
  -2  -4 -10    0.64    0.09
   2   4  10    0.80    0.08
  -2   4 -10    0.50    0.08
   3  -4  10    0.65    0.09
  -3  -4 -10    0.55    0.09
  -3   4 -10    0.55    0.08
   3   4  10    0.56    0.08
  -4  -4 -10    0.13    0.06
   4  -4  10    0.10    0.06
   4   4  10    0.03    0.05
  -4   4 -10    0.06    0.05
   5  -4  10    0.48    0.09
  -5  -4 -10    0.61    0.10
   5   4  10    0.53    0.10
  -5   4 -10    0.46    0.09
  -6  -4 -10    0.19    0.07
   6  -4  10    0.14    0.07
  -6   4 -10    0.18    0.07
   6   4  10    0.18    0.07
 -10  -5  10    0.13    0.07
  10  -5 -10    0.00    0.06
  10   5 -10   -0.05    0.05
  -9  -5  10    0.12    0.06
   9  -5 -10    0.12    0.07
   9   5 -10    0.18    0.08
   8  -5 -10    0.69    0.10
  -8  -5  10    0.68    0.10
   8   5 -10    0.71    0.10
  -7  -5  10    0.16    0.06
   7  -5 -10    0.22    0.07
   7   5 -10    0.29    0.07
  -6  -5  10    0.31    0.07
   6  -5 -10    0.39    0.08
   6   5 -10    0.30    0.07
  -6   5  10    0.32    0.06
  -5  -5  10    0.99    0.10
   5  -5 -10    0.72    0.09
   5   5 -10    0.76    0.08
  -5   5  10    0.76    0.08
   4  -5 -10    0.17    0.05
  -4  -5  10    0.15    0.06
  -4   5  10    0.13    0.05
   4   5 -10    0.27    0.05
  -4   5  10    0.20    0.05
   3  -5 -10    0.22    0.05
   3  -5 -10    0.22    0.06
  -3  -5  10    0.11    0.05
  -3   5  10    0.18    0.05
   3   5 -10    0.11    0.04
   3   5 -10    0.17    0.05
  -2  -5  10    1.34    0.11
   2  -5 -10    1.29    0.09
   2  -5 -10    1.33    0.11
  -2   5  10    1.12    0.09
   2   5 -10    1.19    0.09
   2   5 -10    1.12    0.08
  -1  -5  10    5.23    0.22
   1  -5 -10    5.39    0.22
   1  -5 -10    5.42    0.19
   1   5 -10    5.22    0.20
  -1   5  10    5.32    0.20
   0  -5 -10    1.48    0.12
   0  -5  10    1.37    0.12
   0   5 -10    1.39    0.11
   0   5  10    1.39    0.10
  -1  -5 -10    0.01    0.04
   1  -5  10    0.11    0.05
   1   5  10    0.02    0.04
  -1   5 -10    0.06    0.04
   2  -5  10    0.00    0.04
  -2  -5 -10   -0.03    0.04
   2   5  10    0.00    0.04
  -2   5 -10   -0.01    0.03
   3  -5  10    0.03    0.05
  -3  -5 -10    0.03    0.05
  -3   5 -10   -0.02    0.04
   3   5  10    0.02    0.04
   4  -5  10    0.05    0.05
  -4  -5 -10    0.11    0.06
   4   5  10    0.15    0.06
  -4   5 -10    0.00    0.05
   5  -5  10    0.18    0.07
  -5  -5 -10    0.08    0.06
   5   5  10    0.04    0.06
  -5   5 -10    0.13    0.07
   6  -5  10    0.02    0.06
  -6  -5 -10    0.03    0.06
   6   5  10    0.01    0.06
  -6   5 -10    0.03    0.06
  -9  -6  10    0.22    0.08
   9  -6 -10    0.14    0.07
   9   6 -10    0.10    0.07
   8  -6 -10   -0.02    0.05
  -8  -6  10   -0.02    0.04
   8   6 -10    0.03    0.05
  -7  -6  10   -0.01    0.04
   7  -6 -10    0.00    0.05
   7   6 -10    0.01    0.05
  -6  -6  10    0.03    0.05
   6  -6 -10   -0.01    0.04
   6   6 -10   -0.01    0.04
  -6   6  10    0.03    0.04
   5  -6 -10   -0.01    0.04
  -5  -6  10    0.06    0.05
  -5   6  10    0.01    0.04
   5   6 -10    0.03    0.04
  -4  -6  10    0.19    0.06
   4  -6 -10    0.35    0.07
  -4   6  10    0.30    0.06
   4   6 -10    0.32    0.06
   3  -6 -10    2.32    0.13
   3  -6 -10    2.39    0.14
  -3  -6  10    2.21    0.14
   3   6 -10    2.05    0.12
   3   6 -10    2.41    0.12
  -2  -6  10    0.28    0.07
   2  -6 -10    0.34    0.06
   2  -6 -10    0.23    0.06
   2   6 -10    0.30    0.05
   2   6 -10    0.18    0.05
  -1  -6  10    2.38    0.15
   1  -6 -10    2.41    0.15
   1  -6 -10    2.52    0.13
   1   6 -10    2.52    0.14
  -1   6  10    2.63    0.13
   0  -6 -10    0.03    0.04
   0  -6  10    0.00    0.05
   0   6  10   -0.04    0.04
   0   6 -10    0.00    0.04
   1  -6  10    0.44    0.08
  -1  -6 -10    0.48    0.08
  -1   6 -10    0.54    0.08
   1   6  10    0.49    0.07
   2  -6  10   -0.04    0.04
  -2  -6 -10   -0.01    0.04
   2   6  10    0.00    0.04
  -2   6 -10   -0.05    0.03
   3  -6  10    0.69    0.10
  -3  -6 -10    0.59    0.09
  -3   6 -10    0.66    0.09
   3   6  10    0.46    0.08
   4  -6  10    0.11    0.06
  -4  -6 -10    0.13    0.06
   4   6  10    0.13    0.06
  -4   6 -10    0.10    0.06
   5  -6  10    0.03    0.06
  -5  -6 -10    0.05    0.06
  -5   6 -10   -0.01    0.05
   5   6  10   -0.01    0.06
  -6  -6 -10    1.69    0.16
   6  -6  10    1.99    0.16
  -6   6 -10    2.09    0.17
   6   6  10    1.86    0.16
  -9  -7  10    0.00    0.06
   9  -7 -10    0.05    0.06
   9   7 -10    0.07    0.06
   8  -7 -10    0.04    0.05
  -8  -7  10    0.08    0.06
   8   7 -10    0.02    0.05
   7  -7 -10    0.43    0.09
  -7  -7  10    0.40    0.08
   7   7 -10    0.30    0.07
  -6  -7  10    2.12    0.15
   6  -7 -10    2.21    0.15
   6   7 -10    2.17    0.15
  -6   7  10    2.27    0.14
   5  -7 -10    1.39    0.12
  -5  -7  10    1.30    0.12
  -5   7  10    1.39    0.11
   5   7 -10    1.31    0.11
   4  -7 -10    2.46    0.15
  -4  -7  10    2.38    0.15
  -4   7  10    2.53    0.15
   4   7 -10    2.56    0.14
   3  -7 -10    3.77    0.18
  -3  -7  10    4.13    0.19
   3   7 -10    4.02    0.17
  -3   7  10    3.75    0.18
   2  -7 -10    0.69    0.08
   2  -7 -10    0.78    0.10
  -2  -7  10    0.71    0.09
   2   7 -10    0.71    0.08
  -1  -7  10    0.39    0.08
   1  -7 -10    0.56    0.07
   1  -7 -10    0.37    0.08
   1   7 -10    0.41    0.07
   0  -7 -10    0.21    0.07
   0  -7  10    0.09    0.06
   0   7 -10    0.05    0.05
   1  -7  10    5.77    0.24
  -1  -7 -10    5.66    0.25
   1   7  10    5.82    0.22
  -1   7 -10    6.03    0.25
   2  -7  10    0.40    0.08
  -2  -7 -10    0.42    0.08
  -2   7 -10    0.22    0.07
   2   7  10    0.28    0.06
  -3  -7 -10    0.42    0.09
   3  -7  10    0.24    0.07
  -3   7 -10    0.14    0.06
   3   7  10    0.28    0.07
   4  -7  10    0.11    0.07
  -4  -7 -10    0.04    0.05
  -4   7 -10    0.04    0.05
   4   7  10    0.12    0.06
  -5  -7 -10    0.35    0.09
   5  -7  10    0.53    0.10
  -5   7 -10    0.16    0.07
   5   7  10    0.35    0.08
   6  -7  10    0.01    0.06
  -6  -7 -10   -0.03    0.07
   6   7  10    0.03    0.06
  -9  -8  10    0.03    0.06
   9  -8 -10    0.01    0.07
   9   8 -10    0.02    0.06
   8  -8 -10    0.93    0.13
  -8  -8  10    0.73    0.11
   8   8 -10    0.89    0.12
   7  -8 -10    0.12    0.06
  -7  -8  10   -0.04    0.04
  -7   8  10    0.03    0.05
   7   8 -10   -0.01    0.05
  -6  -8  10    0.34    0.07
   6  -8 -10    0.46    0.09
  -6   8  10    0.42    0.07
   6   8 -10    0.61    0.09
   5  -8 -10    0.11    0.05
  -5  -8  10    0.09    0.06
   5   8 -10    0.16    0.06
  -5   8  10    0.17    0.06
  -4  -8  10    2.95    0.16
   4  -8 -10    2.54    0.16
  -4   8  10    2.66    0.16
   4   8 -10    2.88    0.16
   3  -8 -10    0.05    0.05
  -3  -8  10    0.11    0.05
  -3   8  10    0.02    0.05
   3   8 -10    0.11    0.05
   2  -8 -10    0.02    0.04
  -2  -8  10    0.03    0.05
   2   8 -10    0.02    0.04
  -2   8  10   -0.03    0.04
  -1  -8  10    3.17    0.17
   1  -8 -10    3.35    0.16
   1  -8 -10    3.00    0.18
   1   8 -10    3.24    0.17
   0  -8  10    1.82    0.13
   0  -8 -10    1.59    0.13
   0   8 -10    1.57    0.13
  -1  -8 -10    3.72    0.21
   1  -8  10    4.17    0.20
  -1   8 -10    3.87    0.20
   2  -8  10    1.21    0.12
  -2  -8 -10    1.51    0.14
  -2   8 -10    1.22    0.12
   3  -8  10    0.27    0.08
  -3  -8 -10    0.31    0.08
  -3   8 -10    0.34    0.08
   4  -8  10    0.70    0.11
  -4  -8 -10    0.82    0.12
  -4   8 -10    0.82    0.12
   4   8  10    0.78    0.10
   5  -8  10    0.09    0.08
  -5  -8 -10    0.05    0.07
   5   8  10   -0.02    0.06
  -5   8 -10    0.13    0.07
   6   8  10    0.06    0.07
  -8  -9  10    0.03    0.06
   8  -9 -10   -0.03    0.06
   8   9 -10    0.00    0.05
   7  -9 -10    0.71    0.11
  -7  -9  10    0.92    0.12
  -7   9  10    0.90    0.10
   7   9 -10    0.69    0.11
  -6  -9  10   -0.02    0.04
   6  -9 -10    0.03    0.05
  -6   9  10    0.01    0.05
   6   9 -10   -0.01    0.05
   5  -9 -10    1.23    0.12
  -5  -9  10    1.02    0.11
  -5   9  10    1.28    0.12
   5   9 -10    1.19    0.12
   4  -9 -10    0.00    0.04
  -4  -9  10   -0.01    0.04
   4   9 -10    0.07    0.05
  -4   9  10    0.04    0.05
  -3  -9  10    0.19    0.06
   3  -9 -10    0.09    0.06
  -3   9  10    0.08    0.06
   3   9 -10    0.14    0.05
   2  -9 -10    0.19    0.06
  -2  -9  10    0.05    0.05
   2   9 -10    0.16    0.06
  -2   9  10    0.02    0.05
  -1  -9  10    0.48    0.08
   1  -9 -10    0.60    0.08
   1   9 -10    0.64    0.09
  -1   9  10    0.68    0.10
   0  -9 -10    0.23    0.08
   0  -9  10    0.43    0.08
   0   9 -10    0.25    0.07
   1  -9  10    0.78    0.10
  -1  -9 -10    0.85    0.11
  -1   9 -10    0.61    0.09
   2  -9  10    1.42    0.13
  -2  -9 -10    1.02    0.12
  -2   9 -10    1.01    0.12
   3  -9  10    1.87    0.15
  -3  -9 -10    1.76    0.15
  -3   9 -10    1.66    0.15
  -4  -9 -10   -0.03    0.06
  -4   9 -10   -0.01    0.06
  -5  -9 -10    0.25    0.09
  -8 -10  10    0.01    0.06
   8  10 -10   -0.01    0.06
   7 -10 -10    0.27    0.08
  -7 -10  10    0.20    0.08
  -7  10  10    0.34    0.08
   7  10 -10    0.20    0.08
  -6 -10  10    0.01    0.05
   6 -10 -10    0.00    0.05
  -6  10  10    0.06    0.05
   6  10 -10   -0.03    0.05
   5 -10 -10    1.80    0.15
  -5 -10  10    1.90    0.14
   5  10 -10    1.79    0.14
  -5  10  10    1.65    0.14
  -4 -10  10    0.63    0.09
   4 -10 -10    0.85    0.11
   4  10 -10    0.81    0.10
  -4  10  10    0.82    0.11
  -3 -10  10    0.17    0.07
   3 -10 -10    0.04    0.05
  -3  10  10    0.08    0.05
   3  10 -10    0.04    0.05
  -2 -10  10    3.34    0.18
   2 -10 -10    3.45    0.19
  -2  10  10    3.48    0.20
   1 -10 -10    1.51    0.13
  -1 -10  10    1.45    0.13
  -1  10  10    1.22    0.12
   1  10 -10    1.59    0.13
   0 -10  10    0.24    0.07
   0  10  10    0.32    0.08
   0  10 -10    0.28    0.07
   1 -10  10    0.00    0.06
  -1  10 -10    0.06    0.06
  -2 -10 -10   -0.01    0.06
  -2  10 -10   -0.01    0.05
  -3 -10 -10    0.55    0.11
  -3  10 -10    0.66    0.11
  -4 -10 -10    0.20    0.09
  -4  10 -10    0.25    0.09
  -5 -10 -10    0.06    0.08
  -7 -11  10    0.58    0.11
   7 -11 -10    0.65    0.12
   7  11 -10    0.52    0.11
  -7  11  10    0.66    0.10
   6 -11 -10    0.01    0.06
  -6 -11  10   -0.05    0.05
   6  11 -10   -0.01    0.06
  -6  11  10    0.05    0.05
   5 -11 -10    4.52    0.24
  -5 -11  10    4.11    0.21
  -5  11  10    4.08    0.22
   5  11 -10    4.74    0.24
   4 -11 -10    0.07    0.06
  -4 -11  10    0.07    0.05
  -4  11  10    0.07    0.05
   4  11 -10    0.00    0.05
  -3 -11  10   -0.09    0.04
   3 -11 -10    0.00    0.05
   3  11 -10   -0.02    0.05
  -3  11  10   -0.01    0.04
  -2 -11  10    0.21    0.07
   2 -11 -10    0.11    0.06
  -2  11  10    0.12    0.06
   1 -11 -10    0.69    0.10
  -1 -11  10    0.56    0.09
  -1  11  10    0.59    0.10
   1  11 -10    0.75    0.10
   0  11  10    0.15    0.07
   0  11 -10    0.07    0.05
  -1  11 -10   -0.03    0.05
   1  11  10   -0.04    0.05
  -2  11 -10    0.09    0.07
   2  11  10    0.06    0.07
  -3  11 -10    0.00    0.06
  -7 -12  10    0.24    0.09
  -7  12  10    0.20    0.08
   6 -12 -10    0.11    0.07
  -6 -12  10    0.12    0.07
   6  12 -10    0.03    0.06
  -6  12  10    0.14    0.07
  -5 -12  10    0.03    0.05
   5 -12 -10    0.05    0.06
   5  12 -10   -0.07    0.05
  -5  12  10    0.02    0.05
   4 -12 -10    0.03    0.06
  -4 -12  10    0.11    0.06
   4  12 -10    0.01    0.05
  -4  12  10    0.17    0.07
   3 -12 -10    0.13    0.07
  -3  12  10    0.12    0.06
   2 -12 -10    0.03    0.05
  -2  12  10    0.05    0.06
   1 -12 -10    0.13    0.06
   1  12 -10    0.00    0.06
  -1  12  10    0.05    0.06
   0  12 -10    0.92    0.12
   0  12  10    0.62    0.11
  -1  12 -10    0.12    0.07
   1  12  10    0.12    0.07
   2  12  10    0.11    0.07
  -2  12 -10    0.05    0.06
   3  12  10    0.25    0.09
   5 -13 -10    0.01    0.06
  -5  13  10   -0.02    0.05
   5  13 -10    0.11    0.07
   4 -13 -10    0.67    0.12
   4  13 -10    0.76    0.12
  -4  13  10    0.53    0.10
   3 -13 -10    0.06    0.06
  -3  13  10    0.05    0.06
   2 -13 -10    0.26    0.09
  -2  13  10    0.52    0.10
   1 -13 -10    0.41    0.10
  -1  13  10    0.21    0.08
   0  13 -10    0.02    0.06
   0  13  10   -0.02    0.05
  -1  13 -10    0.03    0.07
   1  13  10    0.07    0.07
   4  14 -10    0.20    0.09
   3 -14 -10    0.16    0.07
   2 -14 -10    0.09    0.07
   1 -14 -10    0.26    0.09
   0  14 -10    0.63    0.12
 -10   0  11    0.04    0.06
  10   0 -11    0.02    0.06
  -9   0  11    0.05    0.06
   9   0 -11   -0.07    0.05
  -8   0  11    0.05    0.05
   8   0 -11   -0.02    0.05
  -7   0  11    0.01    0.04
   7   0 -11   -0.02    0.04
  -6   0  11    0.01    0.04
   6   0 -11    0.06    0.04
   5   0 -11    0.04    0.04
  -5   0  11   -0.05    0.04
   4   0 -11   -0.04    0.03
  -4   0  11    0.04    0.04
   4   0 -11    0.04    0.03
  -3   0  11    0.02    0.05
   3   0 -11   -0.01    0.03
   3   0 -11    0.02    0.04
   2   0 -11    0.03    0.04
  -2   0  11    0.02    0.05
   1   0 -11    0.09    0.05
  -1   0  11    0.04    0.05
   0   0 -11   -0.02    0.03
   0   0  11   -0.03    0.04
  -1   0 -11    0.05    0.04
   1   0  11   -0.04    0.04
  -2   0 -11   -0.06    0.03
   2   0  11    0.03    0.04
  -3   0 -11    0.05    0.04
   3   0  11   -0.02    0.04
  -4   0 -11    0.05    0.05
   4   0  11   -0.05    0.04
  -5   0 -11    0.02    0.05
   5   0  11    0.04    0.06
   6   0  11    0.09    0.07
  -6   0 -11   -0.09    0.04
 -11   1  11   -0.01    0.06
 -10  -1  11    0.21    0.07
  10  -1 -11    0.40    0.10
 -10   1  11    0.27    0.08
  10   1 -11    0.52    0.11
  -9  -1  11    0.87    0.11
   9  -1 -11    1.01    0.13
  -9   1  11    0.97    0.11
   9   1 -11    0.98    0.13
   8  -1 -11    0.04    0.06
  -8  -1  11    0.27    0.07
   8   1 -11    0.13    0.07
  -8   1  11    0.20    0.06
   7  -1 -11    0.09    0.06
  -7  -1  11    0.20    0.06
  -7   1  11    0.09    0.05
   7   1 -11    0.07    0.05
   6  -1 -11    0.13    0.05
  -6  -1  11    0.04    0.04
  -6   1  11    0.18    0.06
   6   1 -11    0.09    0.05
  -5  -1  11    1.67    0.12
   5  -1 -11    1.76    0.12
   5   1 -11    1.78    0.12
  -5   1  11    1.65    0.12
   4  -1 -11    0.73    0.07
   4  -1 -11    0.77    0.08
  -4  -1  11    0.61    0.08
  -4   1  11    0.73    0.08
   4   1 -11    0.75    0.07
   4   1 -11    0.78    0.08
   3  -1 -11    0.09    0.03
  -3  -1  11    0.03    0.05
   3  -1 -11    0.01    0.04
   3   1 -11    0.06    0.04
   3   1 -11    0.03    0.03
  -3   1  11   -0.03    0.04
  -2  -1  11    4.65    0.20
   2  -1 -11    4.92    0.20
   2   1 -11    4.78    0.19
  -2   1  11    4.93    0.21
   1  -1 -11    4.80    0.20
  -1  -1  11    5.09    0.22
  -1   1  11    4.87    0.21
   1   1 -11    5.01    0.20
   0  -1  11    4.45    0.20
   0  -1 -11    4.03    0.19
   0   1  11    3.83    0.18
   0   1 -11    4.10    0.19
  -1  -1 -11    0.22    0.06
   1  -1  11    0.17    0.06
   1   1  11    0.21    0.06
  -1   1 -11    0.10    0.05
   2  -1  11    1.12    0.11
  -2  -1 -11    1.10    0.11
   2   1  11    1.19    0.11
  -2   1 -11    1.06    0.10
  -3  -1 -11    0.10    0.06
   3  -1  11   -0.01    0.04
  -3   1 -11    0.17    0.06
   3   1  11    0.06    0.05
  -4  -1 -11    0.12    0.06
   4  -1  11    0.12    0.06
   4   1  11    0.09    0.06
  -4   1 -11   -0.03    0.04
   5  -1  11    0.05    0.06
  -5  -1 -11    0.02    0.05
  -5   1 -11    0.03    0.05
   5   1  11   -0.01    0.06
  -6  -1 -11    0.03    0.06
   6  -1  11    0.01    0.06
  -6   1 -11    0.07    0.06
   6   1  11    0.05    0.06
 -10  -2  11    0.52    0.10
  10  -2 -11    0.42    0.10
  10   2 -11    0.48    0.11
  -9  -2  11    2.75    0.18
   9  -2 -11    2.78    0.19
  -9   2  11    2.65    0.16
   9   2 -11    3.17    0.20
   8  -2 -11   -0.01    0.05
  -8  -2  11    0.02    0.05
  -8   2  11    0.05    0.05
   8   2 -11   -0.01    0.05
   7  -2 -11    0.42    0.08
  -7  -2  11    0.35    0.07
   7   2 -11    0.42    0.08
  -7   2  11    0.30    0.07
  -6  -2  11    1.23    0.11
   6  -2 -11    1.21    0.11
   6   2 -11    1.11    0.11
  -6   2  11    1.17    0.10
  -5  -2  11    0.02    0.04
   5  -2 -11   -0.04    0.03
   5  -2 -11    0.02    0.04
  -5   2  11    0.07    0.04
   5   2 -11    0.01    0.04
   4  -2 -11    0.14    0.05
   4  -2 -11    0.16    0.05
  -4  -2  11    0.14    0.06
   4   2 -11    0.20    0.05
  -4   2  11    0.02    0.04
  -3  -2  11    0.23    0.06
   3  -2 -11    0.33    0.05
   3  -2 -11    0.34    0.06
  -3   2  11    0.24    0.06
   3   2 -11    0.36    0.06
   3   2 -11    0.30    0.05
   2  -2 -11    4.70    0.20
  -2  -2  11    4.95    0.21
  -2   2  11    4.72    0.20
   2   2 -11    5.03    0.19
  -1  -2  11    9.26    0.31
   1  -2 -11    9.82    0.31
   1   2 -11    9.12    0.30
  -1   2  11    9.42    0.30
   0  -2 -11    1.72    0.13
   0  -2  11    1.71    0.13
   0   2  11    1.68    0.12
   0   2 -11    1.77    0.12
  -1  -2 -11    1.66    0.12
   1  -2  11    1.71    0.13
   1   2  11    1.50    0.12
  -1   2 -11    1.56    0.12
  -2  -2 -11    0.06    0.05
   2  -2  11    0.17    0.06
  -2   2 -11    0.04    0.04
   2   2  11    0.07    0.05
  -3  -2 -11    0.17    0.06
   3  -2  11    0.05    0.05
   3   2  11    0.00    0.04
  -3   2 -11    0.06    0.05
  -4  -2 -11   -0.02    0.05
   4  -2  11   -0.03    0.05
   4   2  11    0.09    0.06
  -4   2 -11   -0.04    0.04
  -5  -2 -11    0.03    0.06
   5  -2  11    0.04    0.06
   5   2  11    0.04    0.06
  -5   2 -11    0.01    0.05
  -6  -2 -11    0.00    0.06
   6  -2  11    0.08    0.07
   6   2  11    0.04    0.06
  -6   2 -11    0.02    0.05
 -10  -3  11    0.36    0.09
  10  -3 -11    0.35    0.10
  10   3 -11    0.31    0.10
  -9  -3  11    1.51    0.14
   9  -3 -11    1.56    0.16
   9   3 -11    1.39    0.14
   8  -3 -11    2.29    0.17
  -8   3  11    2.37    0.15
   8   3 -11    2.29    0.17
  -7  -3  11    0.16    0.06
   7  -3 -11    0.21    0.07
   7   3 -11    0.14    0.06
  -7   3  11    0.18    0.06
   6  -3 -11    1.10    0.11
  -6  -3  11    0.86    0.10
   6   3 -11    0.96    0.10
  -6   3  11    1.10    0.10
   5  -3 -11    0.12    0.05
  -5  -3  11    0.17    0.06
  -5   3  11    0.21    0.06
   5   3 -11    0.22    0.06
  -4  -3  11    0.09    0.05
   4  -3 -11    0.06    0.04
   4  -3 -11    0.09    0.04
   4   3 -11    0.10    0.04
  -4   3  11    0.05    0.04
  -3  -3  11    0.07    0.05
   3  -3 -11    0.01    0.04
   3  -3 -11    0.00    0.03
   3   3 -11    0.03    0.03
   3   3 -11   -0.01    0.03
  -3   3  11    0.03    0.05
   2  -3 -11    0.01    0.04
  -2  -3  11    0.07    0.06
  -2   3  11    0.04    0.05
   2   3 -11    0.08    0.04
   1  -3 -11    5.56    0.23
  -1  -3  11    6.03    0.24
  -1   3  11    5.64    0.22
   1   3 -11    5.56    0.22
   0  -3 -11    2.08    0.14
   0  -3  11    2.18    0.14
   0   3 -11    1.90    0.13
   0   3  11    2.01    0.13
  -1  -3 -11    4.71    0.21
   1  -3  11    4.39    0.20
   1   3  11    4.41    0.20
  -1   3 -11    4.61    0.21
   2  -3  11    0.20    0.06
  -2  -3 -11    0.10    0.05
  -2   3 -11    0.09    0.05
   2   3  11    0.13    0.06
  -3  -3 -11    0.04    0.05
   3  -3  11    0.08    0.05
   3   3  11    0.00    0.04
  -3   3 -11    0.00    0.04
   4  -3  11    0.04    0.05
  -4  -3 -11    0.04    0.05
   4   3  11    0.08    0.06
  -4   3 -11    0.00    0.05
  -5  -3 -11   -0.03    0.05
   5  -3  11   -0.02    0.05
   5   3  11   -0.06    0.05
  -5   3 -11   -0.02    0.05
  -6  -3 -11   -0.02    0.06
   6  -3  11    0.16    0.08
   6   3  11    0.12    0.07
  -6   3 -11    0.06    0.07
  10  -4 -11    0.09    0.07
 -10  -4  11    0.20    0.08
  10   4 -11    0.24    0.09
  -9  -4  11   -0.04    0.05
   9  -4 -11    0.03    0.06
   9   4 -11   -0.03    0.05
   8  -4 -11    0.31    0.08
  -8  -4  11    0.43    0.09
   8   4 -11    0.27    0.08
  -7  -4  11   -0.01    0.04
   7  -4 -11   -0.02    0.04
   7   4 -11    0.00    0.04
  -6  -4  11    0.71    0.09
   6  -4 -11    0.72    0.09
  -6   4  11    0.79    0.08
   6   4 -11    0.86    0.09
   5  -4 -11    0.03    0.04
  -5  -4  11    0.00    0.04
   5   4 -11    0.00    0.04
  -5   4  11    0.03    0.04
  -5   4  11    0.04    0.04
  -4  -4  11    1.89    0.13
   4  -4 -11    1.69    0.11
   4  -4 -11    1.77    0.12
  -4   4  11    1.88    0.12
   4   4 -11    1.68    0.11
   3  -4 -11    0.12    0.05
  -3  -4  11    0.07    0.05
   3  -4 -11    0.00    0.04
   3   4 -11    0.11    0.04
   3   4 -11    0.06    0.04
  -3   4  11    0.18    0.06
  -2  -4  11    1.25    0.12
   2  -4 -11    1.25    0.11
  -2   4  11    1.28    0.10
   2   4 -11    1.22    0.10
   1  -4 -11    0.84    0.09
  -1  -4  11    0.91    0.10
  -1   4  11    1.05    0.09
   1   4 -11    1.03    0.09
   0  -4  11    2.44    0.16
   0  -4 -11    1.98    0.14
   0   4 -11    2.26    0.14
   0   4  11    2.26    0.13
  -1  -4 -11   -0.03    0.04
   1  -4  11    0.14    0.06
  -1   4 -11    0.01    0.04
   1   4  11    0.06    0.05
   2  -4  11    0.42    0.08
  -2  -4 -11    0.36    0.08
   2   4  11    0.25    0.07
  -2   4 -11    0.26    0.06
  -3  -4 -11    0.08    0.05
   3  -4  11    0.01    0.05
   3   4  11    0.04    0.05
  -3   4 -11   -0.01    0.04
   4  -4  11   -0.01    0.05
  -4  -4 -11   -0.02    0.05
  -4   4 -11   -0.02    0.04
   4   4  11    0.03    0.05
   5  -4  11    0.08    0.07
  -5  -4 -11    0.07    0.07
   5   4  11    0.08    0.07
  -5   4 -11    0.10    0.06
   6  -4  11    0.02    0.07
  -6  -4 -11   -0.05    0.06
   6   4  11    0.02    0.07
  -6   4 -11   -0.01    0.06
   9  -5 -11    0.28    0.09
  -9  -5  11    0.17    0.07
   9   5 -11    0.16    0.08
  -8  -5  11    0.40    0.08
   8  -5 -11    0.58    0.10
   8   5 -11    0.33    0.08
  -7  -5  11    0.01    0.04
   7  -5 -11    0.03    0.05
   7   5 -11    0.01    0.05
  -6  -5  11    1.85    0.14
   6  -5 -11    1.99    0.14
   6   5 -11    1.81    0.13
  -6   5  11    1.91    0.12
   5  -5 -11    0.51    0.08
  -5  -5  11    0.50    0.08
   5   5 -11    0.34    0.07
  -5   5  11    0.58    0.08
   4  -5 -11    0.03    0.04
  -4  -5  11    0.02    0.05
   4  -5 -11    0.00    0.04
   4   5 -11   -0.01    0.04
   3  -5 -11    4.54    0.20
  -3  -5  11    4.54    0.21
   3  -5 -11    4.68    0.19
   3   5 -11    4.84    0.19
  -3   5  11    5.00    0.19
   2  -5 -11    1.78    0.13
   2  -5 -11    1.79    0.11
  -2  -5  11    1.91    0.14
   2   5 -11    1.85    0.11
  -2   5  11    1.73    0.12
  -1  -5  11    4.71    0.22
   1  -5 -11    4.88    0.22
  -1   5  11    5.16    0.20
   1   5 -11    4.46    0.19
   0  -5 -11    0.77    0.10
   0  -5  11    0.64    0.09
   0   5  11    1.02    0.10
   0   5 -11    0.75    0.09
   1  -5  11    0.09    0.06
  -1  -5 -11    0.01    0.04
   1   5  11   -0.02    0.04
  -1   5 -11    0.08    0.05
  -2  -5 -11    0.01    0.05
   2  -5  11    0.00    0.05
   2   5  11    0.08    0.05
  -2   5 -11   -0.03    0.04
  -3  -5 -11    0.02    0.05
   3  -5  11    0.09    0.05
   3   5  11    0.07    0.05
  -3   5 -11    0.07    0.05
  -4  -5 -11    0.16    0.07
   4  -5  11    0.15    0.07
  -4   5 -11    0.19    0.07
   4   5  11    0.05    0.06
   5  -5  11    1.02    0.13
  -5  -5 -11    0.87    0.12
   5   5  11    0.78    0.11
  -5   5 -11    0.73    0.11
   6  -5  11    0.01    0.07
  -6  -5 -11    0.02    0.06
   9  -6 -11    0.09    0.07
  -9  -6  11   -0.03    0.05
   9   6 -11    0.06    0.06
  -8  -6  11    0.04    0.05
   8  -6 -11   -0.06    0.04
   8   6 -11   -0.05    0.05
   7  -6 -11   -0.02    0.04
  -7  -6  11    0.04    0.05
   7   6 -11    0.07    0.05
  -6  -6  11    0.01    0.05
   6  -6 -11   -0.01    0.04
  -6   6  11    0.05    0.04
   6   6 -11    0.05    0.05
   5  -6 -11    0.21    0.06
  -5  -6  11    0.20    0.07
  -5   6  11    0.33    0.07
   5   6 -11    0.27    0.06
   4  -6 -11    2.12    0.13
  -4  -6  11    1.99    0.14
  -4   6  11    2.22    0.14
   4   6 -11    1.92    0.12
   3  -6 -11    3.24    0.17
   3  -6 -11    3.45    0.16
  -3  -6  11    3.31    0.18
  -2  -6  11    0.20    0.07
   2  -6 -11    0.14    0.05
   2  -6 -11    0.22    0.06
   2   6 -11    0.20    0.05
  -1  -6  11    0.07    0.06
   1  -6 -11    0.07    0.05
   1   6 -11    0.14    0.05
  -1   6  11    0.15    0.06
   0  -6  11    0.32    0.08
   0  -6 -11    0.32    0.07
   0   6 -11    0.21    0.06
   0   6  11    0.45    0.07
  -1  -6 -11    0.08    0.05
   1  -6  11    0.16    0.07
   1   6  11    0.19    0.06
  -1   6 -11    0.15    0.06
   2  -6  11    0.08    0.06
  -2  -6 -11    0.09    0.06
   2   6  11    0.18    0.06
  -2   6 -11    0.13    0.06
  -3  -6 -11    0.28    0.08
   3  -6  11    0.24    0.08
  -3   6 -11    0.17    0.07
   3   6  11    0.15    0.06
   4  -6  11    0.27    0.08
  -4  -6 -11    0.34    0.09
   4   6  11    0.08    0.07
  -4   6 -11    0.05    0.06
   5  -6  11    0.13    0.07
  -5  -6 -11    0.16    0.07
   5   6  11    0.08    0.07
  -5   6 -11    0.13    0.07
  -6  -6 -11    0.65    0.12
  -9  -7  11    0.02    0.06
   9  -7 -11   -0.05    0.06
   9   7 -11    0.06    0.07
  -8  -7  11    0.03    0.06
   8  -7 -11    0.06    0.07
   8   7 -11    0.11    0.07
  -7  -7  11    0.15    0.06
   7  -7 -11    0.17    0.07
   7   7 -11    0.09    0.06
   6  -7 -11    0.23    0.07
  -6  -7  11    0.38    0.08
  -6   7  11    0.41    0.07
   6   7 -11    0.55    0.09
   5  -7 -11    0.03    0.05
  -5  -7  11    0.05    0.05
   5   7 -11    0.00    0.04
  -5   7  11    0.00    0.04
   4  -7 -11    4.08    0.20
  -4  -7  11    4.23    0.21
  -4   7  11    3.98    0.19
   4   7 -11    4.13    0.19
  -3  -7  11    0.92    0.11
   3  -7 -11    0.98    0.10
   2  -7 -11   -0.03    0.04
  -2  -7  11    0.07    0.06
   2  -7 -11   -0.06    0.03
   2   7 -11   -0.03    0.03
  -1  -7  11   -0.08    0.04
   1  -7 -11    0.04    0.05
   1   7 -11    0.02    0.04
   0  -7  11    0.30    0.08
   0  -7 -11    0.41    0.09
   0   7 -11    0.34    0.07
  -1  -7 -11    0.09    0.06
   1  -7  11    0.07    0.06
  -1   7 -11    0.01    0.04
  -2  -7 -11    1.26    0.13
   2  -7  11    1.23    0.12
   2   7  11    1.18    0.11
  -2   7 -11    1.09    0.12
   3  -7  11    0.58    0.10
  -3  -7 -11    0.64    0.11
  -3   7 -11    0.44    0.09
   3   7  11    0.41    0.08
  -4  -7 -11   -0.02    0.06
   4  -7  11    0.01    0.06
  -4   7 -11    0.06    0.07
   4   7  11    0.09    0.06
  -5  -7 -11    0.04    0.07
   5  -7  11    0.04    0.07
   5   7  11    0.00    0.06
  -5   7 -11   -0.07    0.05
   8  -8 -11    0.00    0.06
  -8  -8  11    0.04    0.06
   8   8 -11   -0.09    0.05
   7  -8 -11    0.21    0.08
  -7  -8  11    0.30    0.08
   7   8 -11    0.17    0.07
   6  -8 -11    0.33    0.08
  -6  -8  11    0.35    0.08
  -6   8  11    0.55    0.09
   6   8 -11    0.40    0.08
  -5  -8  11    0.08    0.06
   5  -8 -11    0.05    0.06
  -5   8  11   -0.01    0.05
   5   8 -11    0.16    0.06
  -4  -8  11    0.12    0.06
   4  -8 -11   -0.07    0.03
   4   8 -11   -0.08    0.03
  -4   8  11    0.01    0.04
  -3  -8  11    0.01    0.05
   3  -8 -11    0.03    0.05
  -3   8  11    0.07    0.05
   2  -8 -11    0.76    0.09
  -2  -8  11    0.87    0.10
   2   8 -11    0.97    0.10
   1  -8 -11    0.79    0.11
  -1  -8  11    0.81    0.10
   1   8 -11    0.65    0.09
   0  -8  11    0.40    0.09
   0  -8 -11    0.29    0.08
   0   8 -11    0.18    0.06
  -1  -8 -11    0.64    0.10
   1  -8  11    0.39    0.08
  -1   8 -11    0.58    0.09
   2  -8  11    1.40    0.14
  -2  -8 -11    1.80    0.16
  -2   8 -11    1.49    0.14
  -3  -8 -11    0.49    0.10
   3  -8  11    0.31    0.08
  -3   8 -11    0.35    0.09
  -4  -8 -11    0.21    0.08
   4  -8  11    0.19    0.09
  -4   8 -11    0.14    0.07
   5  -8  11    0.05    0.07
  -5  -8 -11    0.18    0.08
  -8  -9  11    0.01    0.06
   8  -9 -11    0.04    0.07
   8   9 -11    0.02    0.06
  -7  -9  11    0.44    0.10
   7  -9 -11    0.59    0.11
   7   9 -11    0.64    0.11
  -6  -9  11    0.04    0.05
   6  -9 -11    0.00    0.05
  -6   9  11    0.09    0.06
   6   9 -11   -0.02    0.05
   5  -9 -11    0.04    0.06
  -5  -9  11   -0.01    0.05
  -5   9  11   -0.02    0.04
   5   9 -11   -0.06    0.04
   4  -9 -11    1.75    0.13
  -4  -9  11    1.62    0.14
  -4   9  11    1.67    0.14
   4   9 -11    1.65    0.13
  -3  -9  11    0.81    0.11
   3  -9 -11    0.74    0.10
  -3   9  11    0.80    0.10
  -2  -9  11    2.33    0.16
   2  -9 -11    1.91    0.14
  -2   9  11    2.00    0.15
  -1  -9  11   -0.05    0.05
   1   9 -11    0.07    0.05
   0  -9 -11    0.09    0.07
   0  -9  11    0.00    0.06
   0   9 -11    0.11    0.06
  -1  -9 -11    0.30    0.09
   1  -9  11    0.38    0.09
  -1   9 -11    0.34    0.08
  -2  -9 -11    3.29    0.21
   2  -9  11    3.50    0.20
  -2   9 -11    3.17    0.20
  -3  -9 -11    0.97    0.13
   3  -9  11    0.86    0.12
  -3   9 -11    0.95    0.12
  -4  -9 -11    0.54    0.11
  -4   9 -11    0.48    0.11
  -7 -10  11    1.87    0.16
   7 -10 -11    1.55    0.16
   7  10 -11    1.52    0.15
  -7  10  11    1.95    0.15
  -6 -10  11    0.45    0.09
   6 -10 -11    0.41    0.10
   6  10 -11    0.33    0.08
  -6  10  11    0.35    0.08
   5 -10 -11    0.40    0.09
  -5 -10  11    0.26    0.08
   5  10 -11    0.33    0.08
  -5  10  11    0.33    0.08
   4 -10 -11    1.82    0.15
  -4 -10  11    1.40    0.13
   4  10 -11    1.58    0.14
  -4  10  11    1.57    0.14
   3 -10 -11    1.06    0.12
  -3 -10  11    0.96    0.11
  -3  10  11    0.91    0.11
  -2 -10  11    0.10    0.06
   2 -10 -11    0.09    0.06
  -2  10  11    0.03    0.05
  -1 -10  11    0.02    0.06
  -1  10  11   -0.05    0.04
   1  10 -11    0.10    0.05
   0 -10  11    0.40    0.09
   0  10 -11    0.30    0.08
  -1 -10 -11    0.26    0.08
   1 -10  11    0.29    0.09
  -1  10 -11    0.37    0.09
  -2 -10 -11    0.25    0.09
  -2  10 -11    0.23    0.09
  -3 -10 -11   -0.04    0.07
  -3  10 -11    0.06    0.07
  -7 -11  11    0.42    0.10
  -7  11  11    0.42    0.09
   7  11 -11    0.33    0.09
  -6 -11  11    0.03    0.05
   6 -11 -11    0.02    0.06
  -6  11  11   -0.01    0.05
   6  11 -11    0.04    0.06
  -5 -11  11   -0.06    0.05
   5 -11 -11    0.05    0.06
   5  11 -11    0.04    0.06
  -5  11  11    0.04    0.06
   4 -11 -11    0.07    0.06
  -4 -11  11    0.11    0.06
  -4  11  11    0.08    0.06
  -3 -11  11    0.14    0.07
   3 -11 -11    0.12    0.06
  -3  11  11    0.01    0.05
  -2 -11  11    0.14    0.07
   2 -11 -11    0.05    0.06
  -2  11  11   -0.02    0.05
  -1 -11  11    0.15    0.07
   1  11 -11    0.19    0.07
  -1  11  11    0.17    0.07
   0  11  11    0.11    0.06
   0  11 -11    0.15    0.07
   1  11  11    0.11    0.07
  -1  11 -11    0.10    0.07
  -2  11 -11    0.39    0.10
  -6 -12  11    0.28    0.08
  -6  12  11    0.56    0.10
   6  12 -11    0.35    0.10
  -5 -12  11    0.29    0.08
   5 -12 -11    0.16    0.08
   5  12 -11    0.22    0.08
  -5  12  11    0.14    0.07
   4 -12 -11   -0.01    0.06
  -4 -12  11    0.02    0.06
  -4  12  11    0.10    0.06
   3 -12 -11    0.03    0.06
  -3  12  11    0.04    0.05
   2 -12 -11    0.59    0.10
  -2  12  11    0.44    0.10
  -1  12  11    0.14    0.07
   0  12 -11    0.10    0.07
   0  12  11    0.23    0.08
   1  12  11    0.10    0.08
  -1  12 -11    0.20    0.08
   5  13 -11   -0.04    0.06
   4 -13 -11    0.06    0.07
   3 -13 -11    0.07    0.07
   2 -13 -11    0.23    0.09
   0  13 -11    0.09    0.07
 -10   0  12    0.02    0.06
  10   0 -12    0.04    0.07
   9   0 -12    1.62    0.15
  -9   0  12    1.33    0.13
   8   0 -12    0.03    0.06
  -8   0  12    0.00    0.05
   7   0 -12    0.15    0.06
  -7   0  12    0.18    0.06
  -6   0  12    4.05    0.20
   6   0 -12    3.79    0.19
   5   0 -12    5.98    0.23
  -5   0  12    6.02    0.24
  -4   0  12    1.01    0.10
   4   0 -12    1.00    0.09
   4   0 -12    1.02    0.09
   3   0 -12    0.16    0.05
  -3   0  12    0.16    0.07
  -2   0  12    1.91    0.14
   2   0 -12    2.35    0.14
  -1   0  12    5.46    0.23
   1   0 -12    5.36    0.22
   0   0 -12    2.36    0.15
   0   0  12    2.11    0.14
  -1   0 -12    0.53    0.08
   1   0  12    0.54    0.09
   2   0  12    0.65    0.10
  -2   0 -12    0.52    0.08
   3   0  12    1.46    0.13
  -3   0 -12    1.92    0.14
  -4   0 -12    4.16    0.22
   4   0  12    3.92    0.22
  -5   0 -12    0.45    0.10
   5   0  12    0.38    0.10
  10  -1 -12    0.09    0.07
 -10  -1  12    0.00    0.06
  10   1 -12   -0.04    0.06
 -10   1  12    0.02    0.06
  -9  -1  12    0.27    0.08
   9  -1 -12    0.16    0.08
   9   1 -12    0.12    0.07
  -9   1  12    0.07    0.06
  -8  -1  12    0.88    0.11
   8  -1 -12    1.31    0.13
   8   1 -12    0.91    0.12
  -8   1  12    0.98    0.11
  -7  -1  12    0.04    0.05
   7  -1 -12    0.03    0.05
   7   1 -12    0.01    0.05
  -7   1  12    0.00    0.04
  -6  -1  12   -0.02    0.04
   6  -1 -12    0.01    0.04
  -6   1  12   -0.02    0.04
   6   1 -12   -0.01    0.04
  -5  -1  12    0.08    0.05
   5  -1 -12    0.08    0.05
  -5   1  12    0.16    0.06
   5   1 -12    0.04    0.04
   4  -1 -12    3.59    0.16
  -4  -1  12    3.12    0.17
   4  -1 -12    3.24    0.15
  -4   1  12    3.37    0.17
   4   1 -12    3.21    0.15
   4   1 -12    3.48    0.15
  -3  -1  12    0.00    0.05
   3  -1 -12    0.09    0.05
   3   1 -12    0.02    0.04
  -3   1  12    0.04    0.05
   2  -1 -12    0.86    0.09
  -2  -1  12    0.93    0.11
  -2   1  12    1.22    0.11
   2   1 -12    1.25    0.10
  -1  -1  12    4.88    0.22
   1  -1 -12    4.85    0.21
  -1   1  12    4.97    0.22
   1   1 -12    4.82    0.21
   0  -1  12   12.95    0.40
   0  -1 -12   13.98    0.41
   0   1 -12   12.27    0.39
   0   1  12   13.12    0.40
  -1  -1 -12    0.10    0.05
   1  -1  12    0.02    0.05
  -1   1 -12    0.02    0.04
   1   1  12    0.13    0.06
   2  -1  12    0.14    0.07
  -2  -1 -12    0.13    0.06
   2   1  12    0.10    0.06
  -2   1 -12    0.13    0.06
   3  -1  12   -0.04    0.05
  -3  -1 -12   -0.04    0.04
   3   1  12    0.01    0.05
  -3   1 -12    0.00    0.05
  -4  -1 -12    0.90    0.12
   4  -1  12    0.75    0.11
  -4   1 -12    0.65    0.10
   4   1  12    0.64    0.10
   5  -1  12    0.31    0.09
  -5  -1 -12    0.34    0.09
  -5   1 -12    0.34    0.09
   5   1  12    0.26    0.08
 -10  -2  12    0.04    0.06
  10  -2 -12    0.10    0.08
  10   2 -12    0.08    0.07
   9  -2 -12    0.15    0.08
  -9  -2  12    0.02    0.06
   9   2 -12    0.12    0.08
  -9   2  12    0.24    0.08
   8  -2 -12    1.42    0.14
  -8  -2  12    1.19    0.13
   8   2 -12    1.60    0.15
  -8   2  12    1.20    0.12
  -7  -2  12    0.06    0.05
   7  -2 -12    0.00    0.05
  -7   2  12    0.03    0.04
   7   2 -12    0.03    0.05
  -6  -2  12    0.05    0.05
   6  -2 -12    0.00    0.04
   6   2 -12   -0.07    0.04
  -6   2  12    0.02    0.04
  -5  -2  12    0.22    0.06
   5  -2 -12    0.27    0.06
   5   2 -12    0.29    0.06
  -5   2  12    0.30    0.07
   4  -2 -12    0.08    0.05
   4  -2 -12    0.08    0.04
  -4  -2  12   -0.05    0.04
   4   2 -12    0.07    0.04
  -4   2  12    0.16    0.06
   3  -2 -12    0.73    0.08
  -3  -2  12    0.82    0.10
  -3   2  12    0.89    0.10
   3   2 -12    0.76    0.08
  -2  -2  12   -0.03    0.05
   2  -2 -12   -0.08    0.03
   2   2 -12   -0.02    0.04
  -2   2  12    0.04    0.05
   1  -2 -12    0.17    0.06
  -1  -2  12    0.26    0.08
  -1   2  12    0.16    0.06
   1   2 -12    0.17    0.06
   0  -2 -12    2.73    0.16
   0  -2  12    2.39    0.15
   0   2  12    2.44    0.15
   0   2 -12    2.81    0.16
   1  -2  12    0.15    0.06
  -1  -2 -12    0.20    0.06
   1   2  12    0.13    0.06
  -1   2 -12    0.17    0.06
  -2  -2 -12    1.05    0.12
   2  -2  12    1.06    0.11
  -2   2 -12    1.12    0.11
   2   2  12    1.14    0.11
   3  -2  12    0.03    0.05
  -3  -2 -12    0.11    0.06
   3   2  12    0.06    0.05
  -3   2 -12   -0.05    0.04
  -4  -2 -12    0.15    0.07
   4  -2  12    0.15    0.07
   4   2  12    0.16    0.07
  -4   2 -12    0.10    0.06
   5  -2  12    0.02    0.07
  -5  -2 -12    0.07    0.07
  -5   2 -12    0.22    0.08
   5   2  12    0.14    0.08
  10  -3 -12    0.01    0.06
  10   3 -12    0.01    0.07
   9  -3 -12   -0.02    0.06
  -9  -3  12   -0.02    0.06
   9   3 -12   -0.04    0.06
  -8  -3  12   -0.04    0.05
   8  -3 -12    0.11    0.07
   8   3 -12    0.04    0.05
  -7  -3  12    0.04    0.06
   7  -3 -12   -0.04    0.05
  -7   3  12   -0.04    0.04
   7   3 -12   -0.04    0.04
   6  -3 -12    0.28    0.07
  -6  -3  12    0.22    0.07
  -6   3  12    0.19    0.06
   6   3 -12    0.20    0.06
   5  -3 -12   -0.02    0.04
   5  -3 -12    0.07    0.05
  -5  -3  12    0.03    0.05
   5   3 -12    0.04    0.04
  -5   3  12    0.02    0.04
  -4  -3  12    0.00    0.05
   4  -3 -12    0.04    0.04
   4  -3 -12    0.01    0.04
  -4   3  12    0.04    0.05
   3  -3 -12   -0.02    0.04
  -3  -3  12   -0.05    0.04
   3   3 -12    0.01    0.04
  -3   3  12    0.04    0.05
   2  -3 -12    0.29    0.07
  -2  -3  12    0.19    0.07
  -2   3  12    0.39    0.07
   2   3 -12    0.23    0.06
   1  -3 -12    4.34    0.21
  -1  -3  12    4.46    0.21
   1   3 -12    4.53    0.20
  -1   3  12    4.19    0.19
   0  -3 -12    0.86    0.10
   0  -3  12    0.87    0.11
   0   3  12    0.76    0.09
   0   3 -12    0.99    0.10
   1  -3  12    3.77    0.20
  -1  -3 -12    4.08    0.21
   1   3  12    3.87    0.19
  -1   3 -12    3.64    0.19
  -2  -3 -12    1.04    0.11
   2  -3  12    1.42    0.13
   2   3  12    1.18    0.11
  -2   3 -12    0.89    0.11
  -3  -3 -12    0.70    0.10
   3  -3  12    0.82    0.11
   3   3  12    0.83    0.11
  -3   3 -12    0.75    0.10
  -4  -3 -12    0.23    0.08
   4  -3  12    0.22    0.08
   4   3  12    0.13    0.07
  -4   3 -12    0.29    0.08
   5  -3  12    0.20    0.08
  -5  -3 -12    0.13    0.08
  -5   3 -12    0.28    0.08
   5   3  12    0.16    0.08
  -9  -4  12    0.20    0.07
   9  -4 -12    0.27    0.09
   9   4 -12    0.16    0.07
   8  -4 -12    0.27    0.08
  -8  -4  12    0.26    0.07
   8   4 -12    0.07    0.06
   7  -4 -12    0.35    0.08
  -7  -4  12    0.20    0.07
   7   4 -12    0.25    0.08
  -6  -4  12    1.17    0.12
   6  -4 -12    1.26    0.12
   6   4 -12    1.35    0.12
  -5  -4  12    1.02    0.11
   5  -4 -12    0.92    0.10
  -5   4  12    1.11    0.10
   5   4 -12    1.00    0.10
  -4  -4  12    0.47    0.09
   4  -4 -12    0.62    0.08
   4  -4 -12    0.56    0.08
  -4   4  12    0.53    0.08
   3  -4 -12    0.81    0.10
  -3  -4  12    0.63    0.10
  -3   4  12    0.85    0.09
   3   4 -12    0.68    0.08
  -2  -4  12    0.60    0.09
   2  -4 -12    0.60    0.09
  -2   4  12    0.64    0.09
   2   4 -12    0.70    0.08
  -1  -4  12    0.82    0.11
   1  -4 -12    0.93    0.10
  -1   4  12    1.12    0.10
   1   4 -12    0.83    0.09
   0  -4 -12    0.01    0.04
   0  -4  12    0.11    0.06
   0   4  12    0.07    0.05
   0   4 -12    0.02    0.04
   1  -4  12    0.46    0.09
  -1  -4 -12    0.55    0.09
  -1   4 -12    0.42    0.08
   1   4  12    0.46    0.08
   2  -4  12    0.28    0.08
  -2  -4 -12    0.27    0.08
  -2   4 -12    0.31    0.07
   2   4  12    0.22    0.07
   3  -4  12    0.06    0.06
  -3  -4 -12    0.12    0.06
  -3   4 -12    0.06    0.05
   3   4  12    0.11    0.06
   4  -4  12    0.27    0.08
  -4  -4 -12    0.20    0.07
   4   4  12    0.13    0.07
  -4   4 -12    0.06    0.05
   5  -4  12    0.56    0.11
  -5  -4 -12    0.33    0.09
   5   4  12    0.34    0.09
  -5   4 -12    0.09    0.07
  -9  -5  12    0.03    0.06
   9  -5 -12    0.04    0.06
   9   5 -12    0.04    0.06
  -8  -5  12    0.07    0.06
   8  -5 -12    0.06    0.06
   8   5 -12    0.04    0.06
   7  -5 -12   -0.01    0.05
  -7  -5  12    0.05    0.06
   7   5 -12   -0.04    0.05
   6  -5 -12    0.06    0.05
  -6  -5  12    0.05    0.05
   6   5 -12   -0.01    0.04
  -5  -5  12    0.62    0.10
   5  -5 -12    0.64    0.09
   5   5 -12    0.68    0.09
  -5   5  12    0.53    0.08
   4  -5 -12   -0.03    0.03
   4  -5 -12   -0.03    0.05
  -4  -5  12   -0.04    0.04
   3  -5 -12    6.21    0.25
  -3  -5  12    6.03    0.26
  -3   5  12    5.80    0.23
   2  -5 -12    0.22    0.07
  -2  -5  12    0.27    0.07
   2   5 -12    0.29    0.06
  -2   5  12    0.29    0.07
   1  -5 -12    1.75    0.14
  -1  -5  12    1.94    0.15
   1   5 -12    1.92    0.13
  -1   5  12    2.16    0.14
   0  -5 -12    0.16    0.06
   0  -5  12    0.09    0.07
   0   5  12    0.04    0.05
   0   5 -12    0.07    0.05
  -1  -5 -12    0.00    0.04
   1  -5  12    0.00    0.05
  -1   5 -12    0.03    0.04
   1   5  12   -0.08    0.05
   2  -5  12    0.06    0.06
  -2  -5 -12   -0.02    0.05
  -2   5 -12   -0.05    0.04
   2   5  12   -0.08    0.04
   3  -5  12    0.13    0.07
  -3  -5 -12    0.32    0.08
   3   5  12    0.27    0.08
  -3   5 -12    0.28    0.08
  -4  -5 -12    0.03    0.06
   4  -5  12    0.09    0.07
  -4   5 -12    0.06    0.06
   4   5  12    0.20    0.08
   5  -5  12    0.81    0.12
  -5  -5 -12    0.77    0.12
   5   5  12    0.68    0.11
   9  -6 -12    0.06    0.06
  -9  -6  12    0.06    0.07
   9   6 -12    0.06    0.07
  -8  -6  12    0.02    0.06
   8  -6 -12   -0.01    0.05
   8   6 -12    0.01    0.06
   7  -6 -12    0.09    0.06
  -7  -6  12    0.03    0.06
   7   6 -12    0.01    0.05
  -6  -6  12    0.05    0.05
   6  -6 -12    0.02    0.05
  -6   6  12    0.05    0.05
   6   6 -12    0.11    0.06
  -5  -6  12    4.65    0.23
   5  -6 -12    4.92    0.22
  -5   6  12    4.60    0.21
   5   6 -12    4.68    0.21
  -4  -6  12    0.85    0.11
   4  -6 -12    1.10    0.10
   3  -6 -12    1.04    0.11
  -3  -6  12    1.10    0.12
   2  -6 -12    0.24    0.07
  -2  -6  12    0.14    0.07
   2   6 -12    0.26    0.06
  -1  -6  12    0.36    0.08
   1  -6 -12    0.36    0.08
   1   6 -12    0.32    0.07
   0  -6 -12   -0.05    0.04
   0  -6  12   -0.04    0.05
   0   6 -12    0.01    0.04
   0   6  12    0.06    0.05
  -1  -6 -12    0.28    0.08
   1  -6  12    0.22    0.07
  -1   6 -12    0.24    0.07
   1   6  12    0.20    0.07
   2  -6  12    0.12    0.06
  -2  -6 -12    0.16    0.07
   2   6  12    0.13    0.07
  -2   6 -12    0.17    0.06
  -3  -6 -12    0.04    0.06
   3  -6  12    0.00    0.06
  -3   6 -12   -0.03    0.05
   3   6  12    0.02    0.06
   4  -6  12    2.44    0.18
  -4  -6 -12    2.24    0.18
   4   6  12    2.62    0.18
  -4   6 -12    2.61    0.19
   5  -6  12    0.64    0.11
  -5  -6 -12    0.91    0.13
   5   6  12    0.56    0.11
   9   7 -12   -0.02    0.06
  -8  -7  12    0.29    0.08
   8  -7 -12    0.38    0.10
   8   7 -12    0.14    0.07
  -7  -7  12    0.07    0.06
   7  -7 -12    0.04    0.06
   7   7 -12    0.06    0.06
   6  -7 -12    2.66    0.17
  -6  -7  12    2.46    0.17
   6   7 -12    2.53    0.17
  -6   7  12    2.63    0.16
  -5  -7  12    3.60    0.20
   5  -7 -12    3.94    0.20
   5   7 -12    4.06    0.20
  -5   7  12    3.84    0.20
  -4  -7  12    0.07    0.06
   4  -7 -12    0.06    0.05
  -4   7  12    0.07    0.06
  -3  -7  12    1.59    0.14
   3  -7 -12    1.48    0.13
   2  -7 -12    0.00    0.05
  -2  -7  12    0.13    0.07
   2   7 -12    0.08    0.05
   1  -7 -12    2.37    0.16
  -1  -7  12    2.34    0.16
   1   7 -12    2.22    0.14
   0  -7 -12    0.68    0.10
   0  -7  12    0.69    0.11
   0   7 -12    0.73    0.10
   1  -7  12    0.08    0.06
  -1  -7 -12   -0.01    0.05
  -1   7 -12    0.02    0.05
  -2  -7 -12    0.33    0.09
   2  -7  12    0.41    0.09
  -2   7 -12    0.34    0.08
   3  -7  12    0.18    0.08
  -3  -7 -12    0.31    0.09
   3   7  12    0.10    0.07
  -3   7 -12    0.18    0.07
   4  -7  12    0.02    0.07
  -4  -7 -12   -0.03    0.06
  -4   7 -12    0.00    0.06
   4   7  12   -0.03    0.06
  -8  -8  12    0.24    0.08
   8  -8 -12    0.25    0.08
   8   8 -12    0.18    0.08
  -7  -8  12    0.01    0.05
   7  -8 -12    0.00    0.06
   7   8 -12    0.04    0.06
  -6  -8  12   -0.02    0.05
   6  -8 -12    0.03    0.06
   6   8 -12   -0.03    0.05
  -6   8  12    0.04    0.05
  -5  -8  12    0.04    0.05
   5  -8 -12    0.07    0.05
   5   8 -12    0.01    0.05
  -5   8  12   -0.06    0.04
   4  -8 -12    0.12    0.06
  -4  -8  12    0.10    0.06
  -4   8  12    0.02    0.05
  -3  -8  12    1.34    0.13
  -3   8  12    1.30    0.13
  -2  -8  12    0.06    0.06
   2  -8 -12    0.10    0.05
   1  -8 -12    0.63    0.10
  -1  -8  12    0.50    0.09
   1   8 -12    0.59    0.09
   0  -8 -12    0.79    0.11
   0  -8  12    0.64    0.11
   0   8 -12    0.61    0.09
  -1  -8 -12    0.45    0.10
   1  -8  12    0.37    0.09
  -1   8 -12    0.27    0.07
   2  -8  12    0.25    0.09
  -2  -8 -12    0.17    0.08
  -2   8 -12    0.13    0.07
  -3  -8 -12    1.13    0.14
   3  -8  12    0.95    0.13
  -3   8 -12    0.94    0.13
  -4  -8 -12    0.13    0.08
   4  -8  12    0.04    0.08
   8   9 -12    0.20    0.09
   7  -9 -12    0.12    0.07
  -7  -9  12    0.11    0.07
   7   9 -12    0.16    0.07
  -6  -9  12    0.01    0.06
   6  -9 -12    0.01    0.06
   6   9 -12    0.16    0.07
  -6   9  12    0.01    0.05
   5  -9 -12    0.07    0.06
  -5  -9  12    0.20    0.07
  -5   9  12    0.22    0.07
  -4  -9  12    0.20    0.07
   4  -9 -12   -0.01    0.05
  -4   9  12    0.11    0.06
  -3  -9  12   -0.04    0.05
  -3   9  12   -0.04    0.05
  -2  -9  12    0.87    0.11
  -2   9  12    0.85    0.11
   1  -9 -12    0.04    0.06
  -1  -9  12    0.01    0.06
   1   9 -12    0.00    0.05
   0  -9  12    0.59    0.10
   0  -9 -12    0.71    0.11
   0   9 -12    0.78    0.11
  -1  -9 -12    1.87    0.17
   1  -9  12    1.73    0.16
  -1   9 -12    1.36    0.14
   2  -9  12    0.50    0.11
  -2  -9 -12    0.54    0.11
  -2   9 -12    0.53    0.10
  -3  -9 -12    0.25    0.09
   3  -9  12    0.37    0.10
  -3   9 -12    0.47    0.10
  -7 -10  12    0.09    0.06
   7 -10 -12    0.09    0.08
   7  10 -12   -0.01    0.06
   6 -10 -12    0.12    0.07
  -6 -10  12    0.10    0.06
   6  10 -12   -0.05    0.06
  -6  10  12    0.04    0.05
   5 -10 -12   -0.04    0.05
  -5 -10  12    0.09    0.06
  -5  10  12    0.02    0.05
  -4 -10  12    2.14    0.16
   4 -10 -12    2.29    0.17
  -4  10  12    2.09    0.16
  -3 -10  12    4.15    0.22
  -3  10  12    4.00    0.22
  -2 -10  12   -0.01    0.06
  -2  10  12    0.00    0.05
  -1 -10  12    0.01    0.06
  -1  10  12   -0.06    0.05
   1  10 -12    0.09    0.06
   0 -10  12    0.06    0.07
   0  10 -12   -0.04    0.04
  -1 -10 -12    0.00    0.07
   1 -10  12    0.08    0.08
  -1  10 -12    0.05    0.06
  -2 -10 -12    0.54    0.12
  -2  10 -12    0.56    0.11
  -6 -11  12    0.20    0.08
   6 -11 -12    0.33    0.10
  -6  11  12    0.48    0.10
   6  11 -12    0.20    0.08
   5 -11 -12    0.02    0.06
  -5 -11  12    0.13    0.07
  -5  11  12    0.05    0.06
  -4 -11  12    0.53    0.10
   4 -11 -12    0.66    0.11
  -4  11  12    0.78    0.11
  -3 -11  12    0.55    0.10
  -3  11  12    0.77    0.11
  -2 -11  12    0.37    0.09
  -2  11  12    0.29    0.09
  -1 -11  12    0.06    0.06
  -1  11  12    0.03    0.06
   0  11 -12    0.02    0.06
   0  11  12    0.10    0.08
   1  11  12    0.02    0.07
  -1  11 -12    0.03    0.06
   5 -12 -12    0.23    0.08
  -5 -12  12    0.38    0.09
  -4 -12  12    0.23    0.08
   4 -12 -12    0.33    0.09
  -4  12  12    0.27    0.09
  -3  12  12    0.02    0.06
  -2  12  12    0.36    0.10
   0  12 -12    0.06    0.07
 -10   0  13   -0.03    0.05
   9   0 -13   -0.02    0.06
  -9   0  13   -0.05    0.05
   8   0 -13    0.01    0.05
  -8   0  13    0.02    0.05
  -7   0  13    0.05    0.05
   7   0 -13   -0.07    0.04
   6   0 -13   -0.02    0.04
  -6   0  13   -0.06    0.04
   5   0 -13    0.01    0.04
  -5   0  13    0.11    0.06
  -4   0  13   -0.01    0.05
   4   0 -13   -0.03    0.04
  -3   0  13    0.02    0.05
   3   0 -13    0.02    0.04
  -2   0  13    0.00    0.05
   2   0 -13    0.05    0.04
  -1   0  13    0.08    0.06
   1   0 -13   -0.01    0.05
   0   0 -13    0.01    0.05
   0   0  13    0.02    0.05
   1   0  13    0.02    0.05
  -1   0 -13   -0.05    0.04
  -2   0 -13    0.00    0.04
   2   0  13   -0.04    0.05
   3   0  13   -0.02    0.05
  -3   0 -13   -0.05    0.05
  -4   0 -13   -0.03    0.05
   4   0  13   -0.04    0.05
 -10   1  13    0.08    0.06
   9  -1 -13    0.08    0.07
  -9  -1  13    0.01    0.05
  -9   1  13    0.10    0.06
   9   1 -13    0.10    0.07
   8  -1 -13    0.11    0.06
  -8  -1  13    0.03    0.06
  -8   1  13    0.15    0.06
   8   1 -13    0.14    0.06
   7  -1 -13    0.71    0.10
  -7  -1  13    0.66    0.10
  -7   1  13    0.66    0.09
   7   1 -13    0.87    0.11
  -6  -1  13    0.14    0.06
   6  -1 -13    0.23    0.06
   6   1 -13    0.24    0.07
  -6   1  13    0.22    0.06
   5  -1 -13    1.11    0.10
  -5  -1  13    1.09    0.11
  -5   1  13    1.06    0.11
  -4  -1  13    0.43    0.08
   4  -1 -13    0.49    0.08
  -4   1  13    0.40    0.08
  -3  -1  13    0.01    0.05
   3  -1 -13    0.03    0.05
  -3   1  13    0.05    0.06
   3   1 -13    0.05    0.04
  -2  -1  13    1.16    0.12
   2  -1 -13    1.13    0.11
  -2   1  13    1.01    0.11
   2   1 -13    1.00    0.10
   1  -1 -13    0.66    0.09
  -1  -1  13    0.94    0.11
   1   1 -13    0.88    0.10
  -1   1  13    0.88    0.11
   0  -1  13    0.09    0.06
   0  -1 -13    0.04    0.05
   0   1  13    0.04    0.05
   0   1 -13    0.15    0.06
   1  -1  13   -0.05    0.05
  -1  -1 -13    0.02    0.05
  -1   1 -13    0.10    0.05
   1   1  13   -0.04    0.05
   2  -1  13    0.14    0.07
  -2  -1 -13    0.15    0.06
  -2   1 -13    0.09    0.05
   2   1  13    0.24    0.07
  -3  -1 -13    0.11    0.06
   3  -1  13    0.28    0.09
  -3   1 -13    0.11    0.06
   3   1  13    0.06    0.06
   4  -1  13    0.16    0.08
  -4  -1 -13    0.38    0.09
   4   1  13    0.12    0.08
  -4   1 -13    0.10    0.07
   9  -2 -13    0.23    0.08
  -9  -2  13    0.25    0.08
   9   2 -13    0.16    0.08
   8  -2 -13    0.75    0.11
  -8  -2  13    0.80    0.11
   8   2 -13    0.89    0.12
  -8   2  13    0.76    0.10
  -7  -2  13    1.51    0.13
   7  -2 -13    1.59    0.14
  -7   2  13    1.58    0.13
   7   2 -13    1.24    0.12
   6  -2 -13   -0.02    0.04
  -6  -2  13    0.01    0.05
  -6   2  13    0.00    0.04
   6   2 -13    0.01    0.05
   5  -2 -13    0.19    0.06
  -5  -2  13    0.19    0.07
  -5   2  13    0.28    0.07
  -4  -2  13    0.65    0.10
   4  -2 -13    0.57    0.08
  -4   2  13    0.56    0.09
  -3  -2  13    0.39    0.08
   3  -2 -13    0.30    0.07
   3   2 -13    0.24    0.06
  -3   2  13    0.35    0.08
  -2  -2  13    0.14    0.07
   2  -2 -13    0.17    0.06
  -2   2  13    0.07    0.06
   2   2 -13    0.07    0.05
   1  -2 -13   -0.03    0.04
  -1  -2  13   -0.04    0.05
  -1   2  13   -0.01    0.05
   1   2 -13   -0.05    0.04
   0  -2 -13    0.01    0.04
   0  -2  13   -0.02    0.05
   0   2 -13    0.04    0.05
   0   2  13    0.00    0.05
  -1  -2 -13    0.05    0.05
   1  -2  13   -0.02    0.05
  -1   2 -13   -0.02    0.04
   1   2  13    0.02    0.05
   2  -2  13    0.93    0.12
  -2  -2 -13    1.10    0.12
   2   2  13    1.05    0.12
  -2   2 -13    1.27    0.13
  -3  -2 -13    0.23    0.07
   3  -2  13    0.15    0.07
   3   2  13    0.06    0.06
  -3   2 -13    0.13    0.06
   4  -2  13   -0.08    0.06
  -4  -2 -13   -0.03    0.06
  -4   2 -13    0.00    0.06
   4   2  13   -0.07    0.05
  -9  -3  13    0.13    0.07
   9  -3 -13    0.09    0.07
   9   3 -13    0.18    0.08
   8  -3 -13    3.59    0.21
   8   3 -13    3.30    0.20
  -7  -3  13    2.35    0.16
   7  -3 -13    2.55    0.17
   7   3 -13    2.39    0.16
  -7   3  13    2.43    0.15
  -6  -3  13    0.28    0.08
   6  -3 -13    0.46    0.08
   6   3 -13    0.37    0.08
  -6   3  13    0.35    0.07
   5  -3 -13    0.19    0.06
  -5  -3  13    0.16    0.07
  -5   3  13    0.29    0.07
  -4  -3  13   -0.03    0.05
   4  -3 -13    0.03    0.05
  -4   3  13   -0.02    0.04
   3  -3 -13    1.47    0.12
  -3  -3  13    1.40    0.13
  -3   3  13    1.54    0.13
   3   3 -13    1.44    0.11
  -2  -3  13    0.02    0.06
   2  -3 -13    0.06    0.05
   2   3 -13    0.11    0.05
  -2   3  13    0.09    0.06
   1  -3 -13    1.75    0.14
  -1  -3  13    1.97    0.15
  -1   3  13    1.81    0.14
   1   3 -13    1.89    0.14
   0  -3  13   -0.02    0.05
   0  -3 -13    0.02    0.05
   0   3  13   -0.02    0.05
   0   3 -13    0.02    0.04
  -1  -3 -13    0.26    0.08
   1  -3  13    0.36    0.09
   1   3  13    0.44    0.09
  -1   3 -13    0.42    0.08
  -2  -3 -13    0.26    0.08
   2  -3  13    0.52    0.10
   2   3  13    0.21    0.07
  -2   3 -13    0.21    0.07
  -3  -3 -13    0.54    0.10
   3  -3  13    0.36    0.09
  -3   3 -13    0.36    0.09
   3   3  13    0.24    0.08
   4  -3  13   -0.05    0.05
  -4  -3 -13    0.02    0.06
   4   3  13   -0.01    0.06
  -4   3 -13    0.01    0.06
   9  -4 -13    0.05    0.07
  -9  -4  13    0.06    0.07
   9   4 -13    0.03    0.06
   8  -4 -13    0.09    0.06
  -8  -4  13    0.00    0.05
   8   4 -13    0.01    0.05
  -7  -4  13    0.02    0.05
   7  -4 -13    0.02    0.05
   7   4 -13   -0.01    0.05
  -6  -4  13    0.37    0.08
   6  -4 -13    0.57    0.09
   6   4 -13    0.53    0.09
   5  -4 -13    0.06    0.05
  -5  -4  13    0.00    0.05
  -5   4  13   -0.01    0.05
   4  -4 -13    0.14    0.06
  -4  -4  13    0.39    0.08
  -4   4  13    0.36    0.07
  -3  -4  13    1.24    0.13
   3  -4 -13    1.35    0.12
  -3   4  13    1.14    0.11
  -2  -4  13    2.17    0.16
   2  -4 -13    1.95    0.14
  -2   4  13    2.30    0.15
   2   4 -13    2.09    0.13
   1  -4 -13   -0.01    0.05
  -1  -4  13   -0.04    0.06
  -1   4  13    0.02    0.06
   1   4 -13    0.04    0.05
   0  -4 -13    0.10    0.06
   0  -4  13    0.16    0.07
   0   4  13    0.05    0.06
   0   4 -13    0.06    0.05
   1  -4  13    0.28    0.08
  -1  -4 -13    0.22    0.07
  -1   4 -13    0.32    0.08
   1   4  13    0.30    0.08
  -2  -4 -13    0.09    0.07
   2  -4  13    0.12    0.07
   2   4  13    0.05    0.06
  -2   4 -13    0.07    0.06
   3  -4  13   -0.03    0.06
  -3  -4 -13   -0.02    0.05
   3   4  13   -0.02    0.05
  -3   4 -13   -0.04    0.05
  -4  -4 -13    0.03    0.06
   4  -4  13    0.09    0.07
  -4   4 -13    0.02    0.06
   4   4  13    0.01    0.06
   9  -5 -13    0.07    0.06
   9   5 -13    0.09    0.07
   8  -5 -13    0.13    0.07
  -8  -5  13    0.26    0.08
   8   5 -13    0.15    0.08
  -7  -5  13    0.04    0.06
   7  -5 -13    0.01    0.05
   7   5 -13    0.11    0.07
   6  -5 -13    0.11    0.06
  -6  -5  13    0.07    0.06
   6   5 -13    0.06    0.06
  -5  -5  13    2.55    0.17
   5  -5 -13    2.80    0.16
  -5   5  13    2.45    0.15
   4  -5 -13    0.24    0.07
  -4  -5  13    0.28    0.08
   3  -5 -13    1.40    0.13
  -3  -5  13    1.52    0.14
   2  -5 -13    0.02    0.05
  -2  -5  13   -0.08    0.05
  -2   5  13   -0.02    0.05
   2   5 -13   -0.01    0.04
  -1  -5  13   -0.09    0.05
   1  -5 -13    0.06    0.05
   1   5 -13    0.09    0.05
  -1   5  13    0.05    0.06
   0  -5  13   -0.04    0.05
   0  -5 -13    0.05    0.05
   0   5 -13    0.00    0.04
   0   5  13   -0.03    0.05
  -1  -5 -13    0.35    0.09
   1  -5  13    0.19    0.08
   1   5  13    0.27    0.08
  -1   5 -13    0.29    0.08
  -2  -5 -13    0.03    0.06
   2  -5  13    0.06    0.07
   2   5  13    0.00    0.05
  -2   5 -13   -0.01    0.05
  -3  -5 -13    0.52    0.11
   3  -5  13    0.30    0.09
  -3   5 -13    0.52    0.10
   3   5  13    0.46    0.10
  -4  -5 -13    0.32    0.09
   4  -5  13    0.45    0.11
   4   5  13    0.18    0.08
  -4   5 -13    0.33    0.09
   9   6 -13    0.04    0.07
   8  -6 -13    0.28    0.09
  -8  -6  13    0.23    0.08
   8   6 -13    0.51    0.10
  -7  -6  13    0.57    0.10
   7  -6 -13    0.42    0.09
   7   6 -13    0.51    0.10
   6  -6 -13    0.57    0.10
  -6  -6  13    0.66    0.11
   6   6 -13    0.37    0.08
   5  -6 -13    0.07    0.05
  -5  -6  13    0.01    0.05
  -5   6  13    0.01    0.05
  -4  -6  13    0.68    0.11
   3  -6 -13    0.04    0.06
  -3  -6  13    0.07    0.06
   2  -6 -13    0.01    0.05
  -2  -6  13    0.03    0.06
   2   6 -13    0.06    0.05
  -1  -6  13    0.12    0.07
   1  -6 -13    0.06    0.06
   1   6 -13    0.07    0.05
   0  -6 -13    1.28    0.14
   0  -6  13    1.34    0.14
   0   6 -13    1.03    0.11
   0   6  13    1.09    0.12
   1  -6  13    1.40    0.14
  -1  -6 -13    1.34    0.14
   1   6  13    1.55    0.13
  -1   6 -13    1.10    0.12
   2  -6  13    0.01    0.07
  -2  -6 -13    0.05    0.06
  -2   6 -13   -0.03    0.05
   2   6  13   -0.01    0.06
   3  -6  13    0.06    0.08
  -3  -6 -13    0.18    0.08
  -3   6 -13    0.11    0.06
   3   6  13    0.06    0.07
   4  -6  13    0.11    0.08
   4   6  13   -0.04    0.06
   8  -7 -13    0.08    0.06
  -8  -7  13    0.10    0.07
   8   7 -13   -0.03    0.06
  -7  -7  13    0.26    0.08
   7  -7 -13    0.27    0.08
   7   7 -13    0.31    0.08
   6  -7 -13    1.19    0.13
  -6  -7  13    1.14    0.13
  -6   7  13    1.28    0.12
   5  -7 -13    0.18    0.07
  -5  -7  13    0.37    0.09
  -5   7  13    0.21    0.07
  -4  -7  13    2.06    0.16
  -4   7  13    1.95    0.15
   3  -7 -13    0.43    0.09
  -3  -7  13    0.35    0.09
   2  -7 -13    0.09    0.06
  -2  -7  13    0.09    0.06
   2   7 -13    0.03    0.04
   1  -7 -13    0.21    0.08
  -1  -7  13    0.06    0.07
   1   7 -13    0.25    0.07
   0  -7  13    0.39    0.10
   0  -7 -13    0.22    0.08
   0   7 -13    0.20    0.07
  -1  -7 -13   -0.01    0.06
   1  -7  13    0.00    0.07
  -1   7 -13    0.03    0.05
  -2  -7 -13   -0.05    0.06
   2  -7  13    0.07    0.07
  -2   7 -13   -0.03    0.06
   3  -7  13   -0.11    0.06
  -3  -7 -13    0.01    0.07
  -3   7 -13    0.04    0.06
   8   8 -13   -0.03    0.06
   7  -8 -13    0.17    0.08
  -7  -8  13    0.16    0.08
   7   8 -13    0.22    0.08
   6  -8 -13    0.03    0.06
  -6  -8  13   -0.03    0.05
  -6   8  13    0.01    0.05
   5  -8 -13    0.37    0.09
  -5  -8  13    0.41    0.09
  -5   8  13    0.60    0.10
  -4  -8  13    0.55    0.10
  -4   8  13    0.32    0.08
  -3  -8  13    0.61    0.10
  -3   8  13    0.31    0.09
  -2  -8  13   -0.02    0.06
   2  -8 -13   -0.07    0.06
   1  -8 -13    0.06    0.06
  -1  -8  13    0.09    0.07
   1   8 -13    0.08    0.05
   0  -8  13    1.08    0.13
   0  -8 -13    1.22    0.14
   0   8 -13    1.25    0.13
   1  -8  13    0.63    0.11
  -1  -8 -13    0.51    0.11
  -1   8 -13    0.40    0.09
  -2  -8 -13    0.71    0.12
   2  -8  13    0.65    0.12
  -2   8 -13    0.66    0.11
   3  -8  13    0.64    0.12
   7  -9 -13   -0.02    0.06
   7   9 -13   -0.04    0.06
  -6  -9  13    0.12    0.07
   6  -9 -13    0.18    0.08
  -6   9  13    0.10    0.06
   5  -9 -13    0.00    0.06
  -5  -9  13    0.01    0.05
  -5   9  13   -0.05    0.05
  -4  -9  13    0.53    0.10
  -4   9  13    0.42    0.09
  -3  -9  13    0.23    0.08
  -3   9  13    0.30    0.08
  -2  -9  13    1.14    0.13
  -2   9  13    0.88    0.12
   1  -9 -13   -0.05    0.05
  -1  -9  13    0.08    0.07
   1   9 -13    0.00    0.05
   0  -9 -13    0.78    0.12
   0  -9  13    0.82    0.12
   0   9 -13    0.93    0.12
   1  -9  13    0.08    0.07
  -1  -9 -13    0.00    0.06
  -1   9 -13    0.06    0.06
   2  -9  13    0.05    0.07
  -2   9 -13    0.06    0.07
   6 -10 -13    0.23    0.09
  -6 -10  13    0.09    0.07
  -6  10  13    0.20    0.07
  -5 -10  13    0.18    0.08
   5 -10 -13    0.04    0.06
  -5  10  13    0.00    0.05
  -4 -10  13    0.14    0.07
  -4  10  13    0.11    0.07
  -3 -10  13    0.19    0.08
  -3  10  13    0.31    0.09
  -2 -10  13    0.02    0.06
  -2  10  13    0.07    0.06
  -1 -10  13    0.04    0.07
  -1  10  13   -0.06    0.06
   0 -10  13    0.10    0.07
   0  10 -13   -0.02    0.05
   1 -10  13    0.10    0.09
  -1  10 -13    0.12    0.07
  -5 -11  13    0.03    0.07
   5 -11 -13    0.05    0.07
  -4 -11  13    0.09    0.07
  -4  11  13    0.27    0.09
  -3 -11  13    0.40    0.10
  -3  11  13    0.49    0.11
  -2 -11  13    0.63    0.11
  -2  11  13    0.54    0.11
  -1 -11  13    0.07    0.07
   0  11 -13    0.03    0.07
   9   0 -14    0.10    0.07
  -9   0  14   -0.01    0.05
   8   0 -14    0.26    0.08
  -8   0  14    0.26    0.08
   7   0 -14    1.37    0.13
  -7   0  14    1.28    0.13
  -6   0  14    1.08    0.12
  -5   0  14    0.55    0.10
  -4   0  14    0.38    0.09
   3   0 -14    0.24    0.07
  -3   0  14    0.08    0.06
   2   0 -14    0.01    0.05
  -2   0  14    0.04    0.06
  -1   0  14    0.51    0.10
   1   0 -14    0.56    0.09
   0   0  14    0.82    0.11
   0   0 -14    0.73    0.10
   1   0  14    0.05    0.06
  -1   0 -14    0.00    0.05
   2   0  14    0.08    0.06
  -2   0 -14    0.05    0.06
   3   0  14    0.56    0.11
  -3   0 -14    0.60    0.11
   9  -1 -14   -0.07    0.06
  -9  -1  14    0.02    0.06
   9   1 -14    0.04    0.06
  -9   1  14   -0.03    0.05
  -8  -1  14   -0.01    0.05
   8  -1 -14   -0.05    0.05
  -8   1  14    0.04    0.06
   8   1 -14    0.05    0.06
  -7  -1  14    0.06    0.06
   7  -1 -14    0.06    0.06
  -7   1  14    0.04    0.05
   7   1 -14    0.10    0.06
  -6  -1  14    0.07    0.06
  -6   1  14    0.02    0.06
  -5  -1  14    0.14    0.06
  -5   1  14    0.08    0.06
   4  -1 -14    0.43    0.08
  -4  -1  14    0.34    0.08
  -4   1  14    0.33    0.08
   3  -1 -14    1.48    0.12
  -3  -1  14    1.32    0.13
   3   1 -14    1.33    0.12
  -3   1  14    1.22    0.12
   2  -1 -14    4.11    0.21
  -2  -1  14    4.10    0.22
   2   1 -14    4.02    0.20
  -2   1  14    4.50    0.23
   1  -1 -14    0.02    0.05
  -1  -1  14    0.00    0.06
   1   1 -14    0.10    0.06
  -1   1  14    0.10    0.06
   0  -1 -14    0.46    0.09
   0  -1  14    0.64    0.10
   0   1  14    0.52    0.09
   0   1 -14    0.20    0.07
   1  -1  14    1.03    0.13
  -1  -1 -14    1.12    0.12
  -1   1 -14    0.83    0.11
   1   1  14    0.93    0.11
   2  -1  14    1.19    0.13
  -2  -1 -14    1.16    0.13
   2   1  14    1.05    0.13
  -2   1 -14    1.35    0.14
  -3  -1 -14    0.03    0.06
   3  -1  14    0.07    0.07
   3   1  14    0.04    0.07
  -3   1 -14    0.11    0.07
   9  -2 -14   -0.01    0.06
  -9  -2  14    0.05    0.07
   9   2 -14   -0.01    0.06
   8  -2 -14    0.27    0.08
  -8  -2  14    0.26    0.08
   8   2 -14    0.20    0.08
  -8   2  14    0.16    0.07
   7  -2 -14    1.42    0.14
  -7  -2  14    1.04    0.12
   7   2 -14    1.14    0.12
  -7   2  14    1.24    0.12
  -6  -2  14    0.63    0.10
  -6   2  14    0.52    0.09
  -5  -2  14    0.20    0.07
  -5   2  14    0.11    0.06
   4  -2 -14    0.22    0.07
  -4  -2  14    0.09    0.06
  -4   2  14    0.09    0.06
   3  -2 -14    0.24    0.07
  -3  -2  14    0.12    0.07
  -3   2  14    0.15    0.07
   3   2 -14    0.11    0.06
   2  -2 -14    3.71    0.20
  -2  -2  14    3.83    0.22
   2   2 -14    3.68    0.19
  -2   2  14    3.96    0.21
  -1  -2  14    1.54    0.15
   1  -2 -14    1.70    0.14
   1   2 -14    1.68    0.13
  -1   2  14    1.60    0.14
   0  -2 -14    0.25    0.07
   0  -2  14    0.24    0.08
   0   2  14    0.11    0.07
   0   2 -14    0.11    0.06
  -1  -2 -14    0.03    0.05
   1  -2  14   -0.02    0.06
  -1   2 -14    0.01    0.05
   1   2  14    0.00    0.05
   2  -2  14   -0.04    0.06
  -2  -2 -14    0.01    0.05
  -2   2 -14    0.05    0.06
   2   2  14    0.03    0.06
   3  -2  14    0.13    0.08
  -3  -2 -14    0.11    0.07
   3   2  14    0.16    0.08
  -3   2 -14   -0.01    0.05
   9  -3 -14   -0.02    0.06
   9   3 -14    0.03    0.07
   8  -3 -14    0.16    0.07
  -8  -3  14    0.24    0.08
   8   3 -14    0.15    0.07
  -7  -3  14    0.28    0.08
   7  -3 -14    0.35    0.08
   7   3 -14    0.43    0.09
  -6  -3  14    0.01    0.05
  -6   3  14    0.19    0.07
  -5  -3  14    0.03    0.05
  -5   3  14   -0.02    0.05
  -4  -3  14    0.00    0.05
   4  -3 -14    0.02    0.05
  -4   3  14   -0.07    0.05
  -3  -3  14    0.79    0.11
   3  -3 -14    0.72    0.10
   3   3 -14    0.61    0.08
  -3   3  14    0.85    0.11
   2  -3 -14    3.98    0.21
  -2  -3  14    4.07    0.22
  -2   3  14    3.68    0.20
   2   3 -14    3.25    0.18
   1  -3 -14    0.11    0.06
  -1  -3  14    0.21    0.08
  -1   3  14    0.22    0.08
   1   3 -14    0.22    0.06
   0  -3 -14    0.11    0.06
   0  -3  14    0.03    0.06
   0   3 -14    0.13    0.06
   0   3  14    0.06    0.06
   1  -3  14   -0.01    0.06
  -1  -3 -14    0.02    0.05
  -1   3 -14   -0.02    0.05
   1   3  14    0.04    0.06
   2  -3  14    0.17    0.08
  -2  -3 -14    0.19    0.08
   2   3  14    0.30    0.09
  -2   3 -14    0.16    0.07
  -3  -3 -14    1.19    0.14
   3  -3  14    1.21    0.14
  -3   3 -14    1.02    0.13
   3   3  14    0.95    0.12
   9  -4 -14    0.11    0.08
   9   4 -14    0.14    0.08
  -8  -4  14    0.29    0.09
   8  -4 -14    0.50    0.10
   8   4 -14    0.41    0.10
  -7  -4  14    0.18    0.08
   7  -4 -14    0.20    0.08
   7   4 -14    0.16    0.07
  -6  -4  14    0.19    0.07
   6  -4 -14    0.15    0.06
  -5  -4  14    0.52    0.10
   4  -4 -14   -0.01    0.05
  -4  -4  14   -0.01    0.05
  -4   4  14    0.08    0.05
  -3  -4  14    0.01    0.06
   3  -4 -14   -0.02    0.05
  -3   4  14    0.07    0.06
   2  -4 -14    2.80    0.18
  -2  -4  14    2.69    0.18
  -2   4  14    2.55    0.16
   2   4 -14    2.39    0.15
  -1  -4  14    1.90    0.17
   1  -4 -14    1.83    0.16
   1   4 -14    1.98    0.14
  -1   4  14    2.19    0.16
   0  -4 -14    0.02    0.05
   0  -4  14    0.02    0.06
   0   4  14    0.01    0.06
   0   4 -14   -0.01    0.05
  -1  -4 -14    0.01    0.05
   1  -4  14    0.04    0.07
  -1   4 -14   -0.03    0.05
   1   4  14    0.00    0.06
  -2  -4 -14    0.10    0.07
   2  -4  14    0.25    0.09
  -2   4 -14    0.12    0.07
   2   4  14    0.21    0.08
   3  -4  14    0.01    0.07
  -3  -4 -14    0.32    0.09
  -3   4 -14    0.36    0.10
   3   4  14    0.16    0.08
  -8  -5  14    0.00    0.06
   8  -5 -14    0.06    0.06
   8   5 -14    0.04    0.07
   7  -5 -14    0.02    0.06
  -7  -5  14    0.10    0.07
   6  -5 -14   -0.01    0.05
  -6  -5  14    0.02    0.05
  -5  -5  14    4.13    0.23
  -5   5  14    3.92    0.20
   4  -5 -14    0.32    0.08
  -4  -5  14    0.22    0.08
   3  -5 -14    1.75    0.15
  -3  -5  14    2.00    0.16
   2  -5 -14    0.55    0.10
  -2  -5  14    0.50    0.10
  -2   5  14    0.77    0.10
   2   5 -14    0.54    0.08
  -1  -5  14    0.17    0.07
   1  -5 -14    0.19    0.08
   1   5 -14    0.05    0.05
  -1   5  14    0.12    0.07
   0  -5 -14    0.03    0.05
   0  -5  14    0.04    0.06
   0   5 -14    0.07    0.06
   0   5  14   -0.04    0.05
   1  -5  14   -0.07    0.06
  -1  -5 -14   -0.08    0.05
   1   5  14   -0.04    0.06
  -1   5 -14   -0.05    0.05
   2  -5  14    0.07    0.07
  -2  -5 -14   -0.01    0.06
   2   5  14    0.00    0.06
  -2   5 -14    0.00    0.06
   3  -5  14    0.11    0.09
  -3  -5 -14    0.20    0.08
   3   5  14    0.10    0.08
   8  -6 -14    0.06    0.07
   8   6 -14    0.04    0.07
   7  -6 -14    1.08    0.13
  -7  -6  14    1.02    0.13
  -6  -6  14    0.18    0.08
   6  -6 -14    0.16    0.07
  -5  -6  14    0.96    0.13
  -5   6  14    1.33    0.13
  -4  -6  14    0.06    0.06
   4  -6 -14    0.03    0.06
   3  -6 -14    0.13    0.07
  -3  -6  14   -0.01    0.06
  -2  -6  14    0.09    0.07
   2  -6 -14    0.06    0.06
   2   6 -14    0.00    0.05
   1  -6 -14    0.22    0.08
  -1  -6  14    0.11    0.08
   1   6 -14    0.09    0.06
   0  -6  14   -0.04    0.06
   0  -6 -14    0.01    0.06
   0   6 -14    0.01    0.05
   1  -6  14    0.31    0.10
  -1  -6 -14    0.30    0.09
   1   6  14    0.35    0.09
  -1   6 -14    0.14    0.07
  -2  -6 -14    0.42    0.11
   2  -6  14    0.44    0.11
   2   6  14    0.43    0.10
  -2   6 -14    0.58    0.11
   3   6  14   -0.01    0.06
   8   7 -14    0.14    0.09
  -7  -7  14    0.27    0.09
   7  -7 -14    0.17    0.08
  -6  -7  14    0.01    0.06
   6  -7 -14   -0.01    0.06
  -5  -7  14    1.94    0.17
  -5   7  14    1.99    0.15
  -4  -7  14    0.10    0.07
  -4   7  14    0.16    0.07
  -3  -7  14    0.30    0.09
   3  -7 -14    0.26    0.08
   2  -7 -14   -0.05    0.05
  -2  -7  14    0.04    0.07
  -1  -7  14   -0.02    0.06
   1  -7 -14   -0.01    0.06
   1   7 -14    0.01    0.05
   0  -7  14    0.40    0.10
   0  -7 -14    0.38    0.10
   0   7 -14    0.41    0.09
   1  -7  14    0.19    0.09
  -1  -7 -14    0.30    0.09
  -1   7 -14    0.12    0.07
   2  -7  14    0.87    0.14
  -2   7 -14    0.58    0.11
   7  -8 -14    0.52    0.11
  -6  -8  14    0.01    0.06
   6  -8 -14   -0.01    0.05
  -6   8  14   -0.01    0.05
  -5  -8  14    0.64    0.11
  -5   8  14    0.68    0.10
  -4  -8  14    0.03    0.07
  -4   8  14    0.05    0.06
  -3  -8  14    0.20    0.08
  -3   8  14    0.18    0.08
  -2  -8  14    0.98    0.13
   2  -8 -14    0.85    0.13
  -1  -8  14    0.25    0.09
   1  -8 -14    0.38    0.10
   1   8 -14    0.19    0.07
   0  -8 -14    0.03    0.06
   0  -8  14    0.07    0.08
   0   8 -14    0.04    0.05
  -1  -8 -14    2.05    0.19
   1  -8  14    1.97    0.18
  -1   8 -14    1.94    0.17
   2  -8  14    0.30    0.11
  -6   9  14    0.12    0.07
  -5  -9  14   -0.01    0.05
  -5   9  14    0.07    0.06
  -4  -9  14    0.06    0.07
  -4   9  14    0.03    0.06
  -3  -9  14    0.14    0.08
  -3   9  14    0.17    0.08
  -2  -9  14    0.15    0.07
   1  -9 -14    0.00    0.07
  -1  -9  14    0.08    0.08
   0  -9  14   -0.09    0.06
   0   9 -14   -0.03    0.05
   1  -9  14    0.04    0.07
  -5  10  14    0.33    0.09
  -4 -10  14    0.06    0.07
  -4  10  14    0.07    0.07
  -3 -10  14    0.11    0.08
  -3  10  14    0.01    0.06
  -2 -10  14    0.40    0.10
  -1 -10  14    0.18    0.08
   0 -10  14    0.11    0.08
   0  10 -14    0.04    0.06
  -2 -11  14    0.13    0.08
   9   0 -15    0.04    0.07
  -8   0  15    0.05    0.06
  -7   0  15    0.07    0.06
  -6   0  15    0.13    0.07
  -5   0  15    0.02    0.06
  -4   0  15   -0.02    0.05
   3   0 -15   -0.04    0.04
  -3   0  15    0.00    0.06
   2   0 -15   -0.03    0.05
  -2   0  15   -0.06    0.05
  -1   0  15    0.00    0.06
   1   0 -15   -0.05    0.05
   0   0 -15   -0.05    0.05
   0   0  15    0.05    0.07
  -1   0 -15   -0.10    0.05
   1   0  15   -0.03    0.06
  -2   0 -15    0.04    0.06
   2   0  15   -0.13    0.05
   9  -1 -15    0.10    0.08
  -9   1  15    0.15    0.07
   9   1 -15    0.05    0.07
   8  -1 -15    0.38    0.09
  -8  -1  15    0.42    0.09
  -8   1  15    0.27    0.08
  -7  -1  15    0.05    0.06
  -7   1  15    0.05    0.06
  -6  -1  15    0.37    0.09
  -6   1  15    0.38    0.09
  -5  -1  15   -0.02    0.05
  -5   1  15    0.06    0.07
  -4  -1  15    0.67    0.11
  -4   1  15    0.74    0.11
   3  -1 -15    0.48    0.09
  -3  -1  15    0.51    0.10
  -3   1  15    0.55    0.10
   3   1 -15    0.41    0.09
   2  -1 -15    0.97    0.11
  -2  -1  15    0.91    0.13
  -2   1  15    1.12    0.13
   2   1 -15    1.03    0.12
   1  -1 -15    0.74    0.11
  -1  -1  15    0.69    0.12
   1   1 -15    0.59    0.10
  -1   1  15    0.55    0.10
   0  -1 -15    0.28    0.08
   0  -1  15    0.20    0.09
   0   1  15    0.36    0.10
   0   1 -15    0.27    0.08
  -1  -1 -15    0.99    0.13
   1  -1  15    1.26    0.14
   1   1  15    1.40    0.14
  -1   1 -15    1.17    0.13
  -2  -1 -15    0.32    0.09
   2  -1  15    0.51    0.11
   2   1  15    0.43    0.10
  -2   1 -15    0.31    0.09
   9  -2 -15    0.10    0.08
   9   2 -15    0.07    0.07
   8  -2 -15    0.08    0.07
  -8  -2  15    0.14    0.07
  -7  -2  15    0.09    0.07
  -7   2  15    0.13    0.07
  -6  -2  15    0.17    0.08
  -6   2  15    0.19    0.08
  -5  -2  15    0.10    0.07
  -5   2  15    0.11    0.07
  -4  -2  15    0.65    0.11
   4  -2 -15    0.65    0.10
  -4   2  15    0.53    0.10
  -3  -2  15    0.16    0.07
   3  -2 -15    0.08    0.06
  -3   2  15    0.03    0.06
   3   2 -15    0.10    0.06
  -2  -2  15    0.23    0.09
   2  -2 -15    0.20    0.07
   2   2 -15    0.21    0.07
  -2   2  15    0.23    0.08
   1  -2 -15    1.81    0.16
  -1  -2  15    1.77    0.16
  -1   2  15    2.39    0.17
   1   2 -15    2.20    0.16
   0  -2 -15    0.01    0.06
   0  -2  15   -0.03    0.06
   0   2 -15    0.01    0.05
   0   2  15    0.03    0.06
  -1  -2 -15   -0.02    0.06
   1  -2  15   -0.01    0.07
   1   2  15    0.04    0.07
  -1   2 -15   -0.05    0.05
   2  -2  15   -0.01    0.07
  -2  -2 -15    0.04    0.07
   2   2  15   -0.04    0.06
  -2   2 -15    0.01    0.05
   8  -3 -15    0.54    0.11
  -8  -3  15    0.74    0.12
  -7  -3  15    0.87    0.12
  -6  -3  15    0.44    0.10
  -5  -3  15    0.08    0.07
  -5   3  15    0.00    0.06
  -4  -3  15    0.52    0.11
   4  -3 -15    0.48    0.09
  -4   3  15    0.81    0.11
  -3  -3  15    0.44    0.10
  -3   3  15    0.43    0.09
  -2  -3  15    0.00    0.06
   2  -3 -15    0.04    0.06
   2   3 -15    0.01    0.05
  -2   3  15    0.05    0.06
   1  -3 -15    0.04    0.06
  -1  -3  15    0.04    0.07
  -1   3  15    0.14    0.07
   1   3 -15    0.01    0.05
   0  -3 -15    0.09    0.07
   0  -3  15    0.26    0.09
   0   3 -15    0.19    0.07
   0   3  15    0.23    0.08
  -1  -3 -15    0.61    0.11
   1  -3  15    0.43    0.11
   1   3  15    0.42    0.10
  -1   3 -15    0.47    0.10
   2  -3  15    0.06    0.07
  -2  -3 -15    0.07    0.08
   2   3  15    0.07    0.07
  -2   3 -15    0.14    0.07
   8  -4 -15    0.05    0.07
  -7  -4  15    0.13    0.07
  -6  -4  15    0.09    0.07
  -5  -4  15    0.32    0.09
   4  -4 -15    0.94    0.12
  -4  -4  15    0.86    0.12
   3  -4 -15    0.08    0.06
  -3  -4  15    0.08    0.07
  -3   4  15    0.11    0.07
  -2  -4  15    0.34    0.09
   2  -4 -15    0.47    0.10
  -2   4  15    0.37    0.09
   2   4 -15    0.33    0.08
  -1  -4  15    0.19    0.09
   1  -4 -15    0.35    0.09
  -1   4  15    0.28    0.09
   1   4 -15    0.20    0.07
   0  -4 -15    0.17    0.08
   0  -4  15    0.19    0.08
   0   4  15    0.12    0.07
   0   4 -15    0.07    0.06
   1  -4  15   -0.04    0.07
  -1  -4 -15   -0.02    0.05
   1   4  15   -0.03    0.06
  -1   4 -15    0.03    0.06
  -2  -4 -15    0.24    0.09
   2  -4  15    0.15    0.08
   2   4  15    0.18    0.09
  -2   4 -15    0.24    0.08
   8  -5 -15    0.02    0.07
  -7  -5  15    0.35    0.10
  -6  -5  15    0.62    0.11
  -5  -5  15    0.08    0.07
  -4  -5  15    1.40    0.15
   4  -5 -15    1.45    0.14
   3  -5 -15    0.83    0.12
  -3  -5  15    0.49    0.11
  -2  -5  15    0.37    0.10
   2  -5 -15    0.51    0.10
   2   5 -15    0.53    0.09
   1  -5 -15   -0.01    0.06
  -1  -5  15    0.06    0.07
  -1   5  15   -0.08    0.06
   1   5 -15   -0.02    0.05
   0  -5  15    0.12    0.08
   0  -5 -15    0.06    0.06
   0   5  15    0.05    0.07
   0   5 -15    0.04    0.06
   1  -5  15    0.05    0.08
  -1  -5 -15    0.11    0.07
  -1   5 -15    0.03    0.06
   1   5  15   -0.01    0.06
   2   5  15    0.56    0.11
  -6  -6  15    1.18    0.14
  -5  -6  15    0.71    0.12
  -5   6  15    0.65    0.10
   4  -6 -15    0.38    0.09
  -4  -6  15    0.44    0.10
  -3  -6  15    0.24    0.09
   3  -6 -15    0.24    0.09
   2  -6 -15    0.07    0.07
  -2  -6  15    0.18    0.08
   1  -6 -15    0.10    0.07
  -1  -6  15    0.08    0.08
   1   6 -15    0.07    0.06
   0  -6 -15   -0.03    0.06
   0  -6  15   -0.01    0.07
   0   6 -15    0.03    0.06
  -1  -6 -15    0.42    0.11
   1  -6  15    0.67    0.13
  -1   6 -15    0.31    0.09
  -5  -7  15    0.05    0.07
  -5   7  15    0.05    0.07
  -4  -7  15    0.32    0.10
  -4   7  15    0.22    0.08
  -3  -7  15    0.03    0.07
   3  -7 -15   -0.02    0.07
   2  -7 -15    0.08    0.07
  -2  -7  15    0.06    0.07
  -1  -7  15    0.11    0.09
   1  -7 -15    0.36    0.10
   1   7 -15    0.11    0.07
   0  -7 -15    0.08    0.08
   0  -7  15    0.01    0.08
   0   7 -15    0.00    0.05
  -5   8  15    0.11    0.07
  -4  -8  15    0.05    0.07
  -4   8  15   -0.03    0.06
  -3  -8  15    0.18    0.09
  -2  -8  15    0.47    0.11
   2  -8 -15    0.33    0.10
  -1  -8  15    0.18    0.08
   0  -8  15    0.98    0.15
   0   8 -15    0.49    0.10
  -5   9  15    0.12    0.07
  -3  -9  15    0.17    0.08
  -2  -9  15   -0.06    0.07
  -7   0  16    0.02    0.07
  -6   0  16    0.39    0.10
  -5   0  16    0.80    0.12
  -4   0  16    0.34    0.09
  -3   0  16    0.23    0.09
   3   0 -16    0.27    0.08
  -2   0  16    0.02    0.07
   2   0 -16    0.00    0.05
  -1   0  16    0.74    0.12
   1   0 -16    0.64    0.11
   0   0 -16    0.02    0.06
   0   0  16   -0.06    0.07
   1   0  16    0.04    0.08
  -1   0 -16    0.06    0.07
  -8   1  16    0.03    0.06
  -7  -1  16    0.19    0.08
  -7   1  16    0.18    0.08
  -6  -1  16   -0.02    0.06
  -6   1  16    0.07    0.07
  -5  -1  16    0.04    0.06
  -5   1  16    0.09    0.07
  -4  -1  16   -0.07    0.06
  -4   1  16    0.07    0.07
   3  -1 -16    0.60    0.10
  -3  -1  16    0.80    0.12
  -3   1  16    0.61    0.11
  -2  -1  16    1.05    0.14
   2  -1 -16    0.86    0.12
   2   1 -16    0.85    0.11
  -2   1  16    0.90    0.13
  -1  -1  16    1.34    0.16
   1  -1 -16    1.31    0.14
   1   1 -16    1.32    0.14
[truncated: 9,727 more chars]
