# Supplementary material for: 1-Nitro-4-(4-nitro­phen­oxy)benzene: a second monoclinic polymorph
Source: Acta Crystallogr Sect E Struct Rep Online. 2013 Nov 6;69(Pt 12):o1747. doi: 10.1107/S1600536813029346 (PMC3885027; doi:10.1107/S1600536813029346)
Supplement: Supplementary file 2 [file e-69-o1747-Isup2.hkl]

#
# h,k,l, Fc-squared, Fo-squared, sigma(Fo-squared), status flag
#
data_I
_shelx_title ' N61 in P2(1)/c'
_shelx_refln_list_code          4
_shelx_F_calc_maximum      209.05
_exptl_crystal_F_000       536.00
_reflns_d_resolution_high  0.7697

loop_
 _space_group_symop_operation_xyz
 'x, y, z'
 '-x, y+1/2, -z+1/2'
 '-x, -y, -z'
 'x, -y-1/2, z-1/2'

_cell_length_a     8.1114
_cell_length_b    11.8942
_cell_length_c    12.3970
_cell_angle_alpha  90.000
_cell_angle_beta  106.402
_cell_angle_gamma  90.000

_shelx_F_squared_multiplier     1.000

loop_
 _refln_index_h
 _refln_index_k
 _refln_index_l
 _refln_F_squared_calc
 _refln_F_squared_meas
 _refln_F_squared_sigma
 _refln_observed_status
   1   0   0       1609.89       1627.89        23.18 o
   2   0   0        458.59        459.16        13.54 o
   3   0   0         44.95         63.46         1.52 o
   4   0   0        340.06        331.55         6.46 o
   5   0   0         91.40         75.90         2.11 o
   6   0   0        244.26        242.87         4.56 o
   7   0   0        211.42        229.45         6.19 o
   8   0   0          7.82          4.63         1.59 o
   9   0   0        235.45        240.86         7.32 o
  10   0   0         26.67         29.86         4.38 o
   1   1   0        137.87        155.59         1.70 o
   2   1   0         33.13         42.67         0.75 o
   3   1   0          0.64          1.18         0.24 o
   4   1   0         79.42         73.31         1.66 o
   5   1   0          2.65          2.78         0.41 o
   6   1   0        131.32        139.90         2.29 o
   7   1   0        123.20        128.41         2.71 o
   8   1   0          0.02         -0.40         0.80 o
   9   1   0         71.56         80.69         2.99 o
  10   1   0          4.31          5.77         1.97 o
   0   2   0         64.40         56.97         1.24 o
   1   2   0        851.58        845.60         9.53 o
   2   2   0        822.94        867.04         7.47 o
   3   2   0        200.84        193.62         2.28 o
   4   2   0        914.68        903.07         8.14 o
   5   2   0        230.05        256.81         3.17 o
   6   2   0          3.38          1.97         0.65 o
   7   2   0          0.83          1.37         0.66 o
   8   2   0         61.30         68.57         3.62 o
   9   2   0         15.65         17.83         1.73 o
  10   2   0          2.36          2.19         1.69 o
   1   3   0        499.52        523.06         6.88 o
   2   3   0       2224.45       2260.19        18.46 o
   3   3   0          0.45          3.16         0.34 o
   4   3   0       1102.41       1134.58        10.08 o
   5   3   0         21.36         20.49         0.82 o
   6   3   0          4.19          3.90         0.71 o
   7   3   0          0.49          1.24         0.71 o
   8   3   0        106.90        113.44         3.18 o
   9   3   0         15.93         16.67         1.64 o
   0   4   0          5.27          8.25         0.58 o
   1   4   0       1022.45        990.93         8.51 o
   2   4   0        284.71        307.44         3.21 o
   3   4   0        906.83        895.60         8.74 o
   4   4   0          5.49          7.91         0.62 o
   5   4   0         32.14         30.35         1.03 o
   6   4   0          7.32          6.33         0.83 o
   7   4   0          2.11          1.75         0.71 o
   8   4   0         11.82          8.85         1.24 o
   9   4   0          6.41          5.08         1.19 o
   1   5   0        333.36        387.39         3.82 o
   2   5   0          1.33          2.09         0.27 o
   3   5   0        140.46        129.86         1.92 o
   4   5   0        186.56        188.15         2.89 o
   5   5   0         36.32         44.11         1.21 o
   6   5   0          8.59          9.45         0.92 o
   7   5   0         10.82         10.37         1.05 o
   8   5   0          0.99         -0.24         0.71 o
   9   5   0          4.82          4.89         2.32 o
   0   6   0       1156.43       1371.41        16.57 o
   1   6   0       2302.41       2404.30        19.94 o
   2   6   0        841.46        816.92         9.11 o
   3   6   0          0.84          0.60         0.36 o
   4   6   0          0.21          0.61         0.40 o
   5   6   0        225.03        207.13         3.88 o
   6   6   0         19.23         24.68         1.26 o
   7   6   0          1.43          0.91         0.98 o
   8   6   0          1.23          0.24         0.88 o
   9   6   0         12.85         17.45         2.53 o
   1   7   0         65.71         82.22         1.30 o
   2   7   0        169.55        191.11         2.44 o
   3   7   0          3.31          6.10         0.71 o
   4   7   0        244.08        242.11         3.20 o
   5   7   0        479.44        470.13         6.96 o
   6   7   0          0.20         -0.68         0.68 o
   7   7   0         31.47         38.66         3.39 o
   8   7   0          8.54          9.33         1.44 o
   9   7   0          1.83          1.79         1.69 o
   0   8   0        165.51        159.30         2.94 o
   1   8   0         41.41         35.76         1.19 o
   2   8   0         39.91         29.70         1.19 o
   3   8   0        148.47        152.18         2.72 o
   4   8   0          8.33          7.48         1.07 o
   5   8   0         92.14        100.35         2.83 o
   6   8   0        143.10        153.06         3.68 o
   7   8   0         12.64         11.40         1.39 o
   8   8   0          7.02         12.09         1.53 o
   1   9   0         28.61         26.45         1.29 o
   2   9   0         19.20         23.02         1.13 o
   3   9   0       2249.54       2177.75        21.01 o
   4   9   0         29.06         25.15         1.29 o
   5   9   0          5.97          5.94         1.04 o
   6   9   0        165.61        152.86         3.82 o
   7   9   0          9.96          7.07         1.32 o
   8   9   0         11.46         14.32         1.68 o
   0  10   0        297.72        299.57         8.16 o
   1  10   0          1.43          0.80         0.68 o
   2  10   0        796.63        785.67        10.28 o
   3  10   0         21.96         19.32         1.22 o
   4  10   0         26.70         25.48         2.13 o
   5  10   0          1.63          2.59         0.98 o
   6  10   0          4.85          2.69         0.96 o
   7  10   0         31.17         34.11         2.19 o
   1  11   0          1.88          1.00         0.80 o
   2  11   0        439.87        398.49         6.48 o
   3  11   0         45.06         42.92         2.02 o
   4  11   0          0.01         -0.40         0.92 o
   5  11   0         62.16         69.01         2.97 o
   6  11   0          0.07         -0.19         0.93 o
   7  11   0          0.06         -0.70         0.96 o
   0  12   0        136.10        106.74         4.48 o
   1  12   0         23.69         19.46         1.53 o
   2  12   0         53.23         54.09         3.95 o
   3  12   0          6.07          4.48         1.04 o
   4  12   0         25.71         26.34         2.30 o
   5  12   0         19.64         15.29         1.98 o
   6  12   0          2.87          0.52         1.21 o
   1  13   0         26.28         28.22         1.88 o
   2  13   0         20.30         26.37         2.84 o
   3  13   0          4.03          0.98         1.05 o
   4  13   0          0.02         -1.05         1.05 o
   5  13   0         28.70         32.11         2.67 o
   0  14   0         23.89         30.33         6.17 o
   1  14   0          0.04          0.73         0.93 o
   2  14   0          2.20          3.53         1.13 o
   3  14   0          7.58          9.55         1.75 o
   4  14   0         47.62         45.41         3.14 o
   1  15   0         16.84         23.07         1.98 o
   2  15   0         25.05         25.00         2.10 o
 -10   1   1         16.63         13.69         1.68 o
  -9   1   1          6.51          9.13         1.32 o
  -8   1   1         23.97         22.24         1.59 o
  -7   1   1        272.91        256.84         4.73 o
  -6   1   1         11.98         12.78         0.72 o
  -5   1   1          0.01          0.34         0.31 o
  -4   1   1         51.53         62.66         1.16 o
  -3   1   1        951.26        986.98        10.56 o
  -2   1   1       1984.86       1996.31        16.40 o
  -1   1   1          3.11          3.23         0.21 o
   0   1   1        155.35        170.27         3.19 o
   1   1   1       7931.54       7604.72       110.76 o
   2   1   1         31.38         27.35         0.65 o
   3   1   1         42.92         47.16         0.98 o
   4   1   1         84.54         92.66         1.57 o
   5   1   1        432.89        439.16         4.75 o
   6   1   1        391.24        403.11         4.73 o
   7   1   1         44.21         52.13         1.77 o
   8   1   1         12.70         14.43         1.39 o
   9   1   1        123.53        136.37         7.37 o
 -10   2   1          1.96          1.09         1.08 o
  -9   2   1          0.92          2.09         1.00 o
  -8   2   1         76.31         76.71         2.63 o
  -7   2   1        410.80        405.71         5.50 o
  -6   2   1        219.85        207.23         3.33 o
  -5   2   1        247.28        275.03         3.24 o
  -4   2   1        113.23         89.62         2.14 o
  -3   2   1        147.50        131.11         1.93 o
  -2   2   1       6008.12       5876.71        46.98 o
  -1   2   1         17.99         18.39         0.41 o
   0   2   1       3100.42       3134.72        27.69 o
   1   2   1       2821.80       2879.48        26.60 o
   2   2   1          8.22          6.81         0.63 o
   3   2   1       2165.71       2182.32        18.06 o
   4   2   1         52.19         63.98         1.29 o
   5   2   1        138.46        140.48         2.18 o
   6   2   1          5.44          5.26         0.61 o
   7   2   1          0.31          0.21         0.69 o
   8   2   1        107.10        114.70         3.23 o
   9   2   1         43.56         43.38         3.58 o
 -10   3   1          2.61          0.85         1.08 o
  -9   3   1          0.93          0.42         0.93 o
  -8   3   1         14.40         14.66         1.48 o
  -7   3   1         71.56         69.36         2.01 o
  -6   3   1        206.99        218.86         3.48 o
  -5   3   1         26.86         26.26         0.88 o
  -4   3   1         52.66         57.07         1.11 o
  -3   3   1         20.69         34.24         1.04 o
  -2   3   1        513.56        498.30         4.58 o
  -1   3   1        435.50        413.03         4.26 o
   0   3   1        135.36        139.22         1.55 o
   1   3   1       1866.14       1760.83        14.48 o
   2   3   1        218.81        226.58         2.52 o
   3   3   1         16.27         20.06         0.72 o
   4   3   1        301.14        309.06         3.54 o
   5   3   1        207.17        213.43         2.91 o
   6   3   1        129.89        133.20         2.40 o
   7   3   1         16.51         18.16         1.21 o
   8   3   1         50.88         52.39         2.28 o
   9   3   1         12.67         10.70         2.10 o
  -9   4   1         11.17         10.16         1.44 o
  -8   4   1         93.69         94.38         2.87 o
  -7   4   1         10.48         10.45         0.99 o
  -6   4   1          6.39          2.44         0.62 o
  -5   4   1        135.81        164.61         2.32 o
  -4   4   1       1546.24       1587.04        13.68 o
  -3   4   1         45.42         54.54         1.06 o
  -2   4   1          7.35          8.33         0.41 o
  -1   4   1       2944.65       2819.10        25.23 o
   0   4   1        572.43        557.98         5.07 o
   1   4   1        338.75        350.90         3.76 o
   2   4   1        199.22        246.33         2.78 o
   3   4   1       1328.75       1489.98        12.86 o
   4   4   1          6.27          6.99         0.55 o
   5   4   1        142.64        142.74         2.30 o
   6   4   1         64.63         61.16         1.77 o
   7   4   1          5.86          3.75         0.80 o
   8   4   1         54.59         59.90         2.10 o
   9   4   1         30.63         41.19         3.38 o
  -9   5   1         18.54         22.11         2.14 o
  -8   5   1          8.74          8.41         1.02 o
  -7   5   1         87.48         82.11         2.24 o
  -6   5   1        171.09        164.74         3.05 o
  -5   5   1         68.41         66.21         1.68 o
  -4   5   1         93.89         79.42         1.46 o
  -3   5   1         38.22         34.53         0.88 o
  -2   5   1          0.21         -0.23         0.23 o
  -1   5   1        475.89        470.74         5.43 o
   0   5   1        507.66        502.20         4.71 o
   1   5   1       1094.04       1073.30         9.30 o
   2   5   1        694.74        713.53         6.62 o
   3   5   1         74.89         74.40         1.44 o
   4   5   1         21.02         23.25         0.98 o
   5   5   1         14.77         16.32         1.15 o
   6   5   1         52.63         47.69         1.67 o
   7   5   1          1.23          0.80         0.71 o
   8   5   1         55.01         50.51         2.05 o
   9   5   1          8.75         12.34         3.18 o
  -9   6   1          1.32          2.36         1.29 o
  -8   6   1          0.73         -0.10         0.80 o
  -7   6   1         22.19         23.44         1.59 o
  -6   6   1         14.01         13.10         1.19 o
  -5   6   1         70.99         79.43         1.93 o
  -4   6   1        163.20        159.03         2.31 o
  -3   6   1        225.99        248.66         2.97 o
  -2   6   1        389.07        426.78         5.53 o
  -1   6   1         17.55         14.22         0.77 o
   0   6   1       2091.24       2140.92        18.64 o
   1   6   1        460.79        512.59         5.06 o
   2   6   1          1.91          1.01         0.36 o
   3   6   1        236.49        216.76         2.78 o
   4   6   1         34.78         38.12         1.19 o
   5   6   1          0.02          0.16         0.51 o
   6   6   1          0.33          0.37         0.62 o
   7   6   1          1.34          1.35         0.71 o
   8   6   1          0.05         -0.92         0.92 o
   9   6   1          6.77         11.14         3.18 o
  -9   7   1          0.28         -0.05         1.42 o
  -8   7   1         22.68         21.88         1.73 o
  -7   7   1          2.97          2.59         1.00 o
  -6   7   1         18.79         22.83         1.53 o
  -5   7   1          0.00         -0.63         0.63 o
  -4   7   1        142.81        132.82         2.49 o
  -3   7   1         63.00         68.11         1.27 o
  -2   7   1         65.28         62.23         1.50 o
  -1   7   1          3.11          5.11         0.75 o
   0   7   1         75.76         88.62         1.37 o
   1   7   1         23.30         17.73         0.70 o
   2   7   1         14.85         23.21         0.84 o
   3   7   1          0.02          1.06         0.62 o
   4   7   1          7.14          7.57         0.80 o
   5   7   1         28.23         22.09         1.20 o
   6   7   1        268.64        258.14         4.92 o
   7   7   1         79.66         69.02         2.63 o
   8   7   1          2.89          0.80         1.15 o
  -8   8   1         21.13         19.04         2.24 o
  -7   8   1          1.14          0.97         0.96 o
  -6   8   1         64.27         62.95         2.33 o
  -5   8   1         21.30         18.20         1.44 o
  -4   8   1       1536.87       1505.17        15.91 o
  -3   8   1          0.96          0.70         0.55 o
  -2   8   1          0.03         -0.09         0.38 o
  -1   8   1         98.36         91.40         1.93 o
   0   8   1        480.69        461.36         4.76 o
   1   8   1         94.47         97.64         1.67 o
   2   8   1        589.78        591.51         6.80 o
   3   8   1        108.76        102.17         2.22 o
   4   8   1        320.31        308.23         4.53 o
   5   8   1         70.95         70.13         2.33 o
   6   8   1        282.37        290.77         5.37 o
   7   8   1         81.24         87.85         3.31 o
   8   8   1         20.96         28.39         2.75 o
  -8   9   1         21.13         20.13         1.88 o
  -7   9   1          5.20          7.94         1.44 o
  -6   9   1          2.31          2.20         0.93 o
  -5   9   1         59.48         64.66         2.38 o
  -4   9   1        462.70        436.82         8.62 o
  -3   9   1        449.95        429.13         5.58 o
  -2   9   1        225.40        213.79         3.46 o
  -1   9   1        206.66        199.05         3.22 o
   0   9   1          6.72          7.67         0.88 o
   1   9   1         11.06         12.08         0.78 o
   2   9   1        198.78        186.69         3.19 o
   3   9   1        763.30        741.12         8.52 o
   4   9   1         16.95         17.57         1.19 o
   5   9   1         14.53         11.63         1.28 o
   6   9   1         44.62         49.34         2.64 o
   7   9   1          6.98          7.40         1.49 o
   8   9   1         15.14         23.43         2.30 o
  -7  10   1         10.15          8.63         1.33 o
  -6  10   1         68.86         72.27         2.63 o
  -5  10   1          3.37          4.99         1.09 o
  -4  10   1         15.78         13.70         1.38 o
  -3  10   1          2.69          1.96         0.79 o
  -2  10   1        815.55        808.05         9.10 o
  -1  10   1         18.24         15.37         1.68 o
   0  10   1         96.05         86.64         2.48 o
   1  10   1         22.17         18.01         1.37 o
   2  10   1        158.35        143.83         3.68 o
   3  10   1         26.58         28.51         1.40 o
   4  10   1         14.97         15.77         1.37 o
   5  10   1          8.20          8.01         1.34 o
   6  10   1          2.12          0.04         0.88 o
   7  10   1         40.98         37.72         2.23 o
  -7  11   1          2.03          1.12         1.09 o
  -6  11   1          0.92          0.84         0.93 o
  -5  11   1         41.67         49.52         2.59 o
  -4  11   1         16.18         19.09         1.84 o
  -3  11   1         15.71         15.36         1.35 o
  -2  11   1          0.25         -0.17         0.68 o
  -1  11   1          2.37          3.69         0.83 o
   0  11   1          6.38          3.30         0.88 o
   1  11   1         80.14         75.74         3.28 o
   2  11   1          2.76          4.11         1.00 o
   3  11   1         48.27         52.48         2.24 o
   4  11   1          0.16         -0.11         0.98 o
   5  11   1         27.01         30.95         2.89 o
   6  11   1          4.11          5.18         1.19 o
  -6  12   1          0.95         -0.44         1.10 o
  -5  12   1          5.79          3.98         1.69 o
  -4  12   1          3.37          4.38         1.38 o
  -3  12   1         39.22         40.18         2.60 o
  -2  12   1          7.10          6.13         1.04 o
  -1  12   1          1.27          0.61         0.73 o
   0  12   1          6.37          9.43         1.28 o
   1  12   1        133.97        125.56         3.42 o
   2  12   1         40.40         36.52         2.67 o
   3  12   1          9.97          8.81         1.24 o
   4  12   1          3.85          5.31         1.38 o
   5  12   1         42.46         46.24         2.99 o
   6  12   1          4.18          4.22         1.44 o
  -5  13   1         45.52         51.67         3.06 o
  -4  13   1          2.96          2.46         1.29 o
  -3  13   1          5.93          3.37         1.64 o
  -2  13   1         28.22         27.22         1.88 o
  -1  13   1         13.08         14.05         1.58 o
   0  13   1          7.59          6.97         1.21 o
   1  13   1          0.83         -0.04         0.82 o
   2  13   1        110.30        116.53         3.47 o
   3  13   1          6.88          6.21         1.44 o
   4  13   1          3.06          2.52         1.38 o
   5  13   1         28.75         33.23         2.67 o
  -4  14   1         22.96         28.73         2.67 o
  -3  14   1          7.51          7.64         1.75 o
  -2  14   1          9.42         12.46         1.59 o
  -1  14   1         35.57         37.27         3.28 o
   0  14   1          6.25          4.25         1.13 o
   1  14   1          1.38          2.62         1.08 o
   2  14   1          5.77          9.21         1.78 o
   3  14   1          4.33          8.80         2.15 o
   4  14   1         33.15         31.75         3.03 o
  -2  15   1         16.64         20.82         2.84 o
  -1  15   1          0.00         -0.47         0.96 o
   0  15   1         10.28         11.03         1.54 o
   1  15   1         70.56         89.85         3.85 o
   2  15   1          2.43          2.63         1.28 o
 -10   0   2         16.78         20.63         2.99 o
  -9   0   2         44.92         61.49         3.79 o
  -8   0   2         10.10          9.39         1.69 o
  -7   0   2         61.36         50.99         2.82 o
  -6   0   2        270.17        272.06         6.53 o
  -5   0   2          1.61          1.99         0.58 o
  -4   0   2        952.90        873.17        11.06 o
  -3   0   2       2500.08       2515.92        35.04 o
  -2   0   2      43702.75      38673.70      1219.02 o
  -1   0   2          0.16         -0.23         0.23 o
   0   0   2        381.41        372.32         5.06 o
   1   0   2      14529.52      13471.57       154.42 o
   2   0   2        369.96        359.35         4.98 o
   3   0   2        493.21        561.67         7.51 o
   4   0   2        682.69        655.69         8.96 o
   5   0   2        151.88        156.23         3.35 o
   6   0   2        118.49        112.21         2.97 o
   7   0   2         74.41         74.81         2.74 o
   8   0   2          8.33         11.94         2.79 o
   9   0   2         35.24         29.46         4.38 o
 -10   1   2         80.04         90.67         3.28 o
  -9   1   2          3.51          3.18         1.00 o
  -8   1   2         60.57         69.97         2.53 o
  -7   1   2        216.98        201.82         4.08 o
  -6   1   2        343.87        345.93         4.61 o
  -5   1   2          6.11          4.68         0.42 o
  -4   1   2         39.54         45.18         1.13 o
  -3   1   2        843.26        901.23         9.85 o
  -2   1   2       4928.37       4947.04        43.39 o
  -1   1   2        821.93        798.24         6.69 o
   0   1   2        288.04        310.35         2.84 o
   1   1   2       1050.14        986.08         9.10 o
   2   1   2        491.09        486.20         5.61 o
   3   1   2        533.28        541.17         5.17 o
   4   1   2          7.84          6.35         0.49 o
   5   1   2        124.51        122.93         2.07 o
   6   1   2         83.30         82.32         1.80 o
   7   1   2        555.97        557.25         7.03 o
   8   1   2         36.17         47.97         3.38 o
   9   1   2          6.48          7.56         1.97 o
 -10   2   2          3.49          4.25         1.24 o
  -9   2   2          1.13          1.85         0.98 o
  -8   2   2         63.87         62.00         2.33 o
  -7   2   2         28.19         32.66         2.75 o
  -6   2   2       1068.07       1051.29        10.94 o
  -5   2   2        126.69        128.85         2.32 o
  -4   2   2       1957.23       2019.78        20.74 o
  -3   2   2        673.91        688.75         7.37 o
  -2   2   2        389.79        433.07         3.99 o
  -1   2   2        523.76        525.72         5.11 o
   0   2   2        125.71        129.99         1.45 o
   1   2   2        262.01        254.58         2.57 o
   2   2   2        440.05        405.60         3.93 o
   3   2   2       1302.24       1411.77        12.13 o
   4   2   2        517.69        550.76         5.55 o
   5   2   2        130.18        127.14         2.38 o
   6   2   2        277.84        285.87         3.81 o
   7   2   2          0.97          0.27         0.93 o
   8   2   2          0.30         -1.00         1.00 o
   9   2   2          8.42          8.14         1.99 o
 -10   3   2         38.21         40.31         2.43 o
  -9   3   2          5.26          3.11         1.09 o
  -8   3   2          3.50          1.92         1.38 o
  -7   3   2         40.47         41.40         1.75 o
  -6   3   2        104.83         99.67         2.19 o
  -5   3   2        308.58        289.90         3.94 o
  -4   3   2       1432.20       1520.31        14.48 o
  -3   3   2         58.00         63.22         1.14 o
  -2   3   2         93.99         99.80         1.56 o
  -1   3   2         20.90         25.69         0.62 o
   0   3   2        177.69        170.57         1.89 o
   1   3   2       1516.65       1552.05        13.74 o
   2   3   2       1874.19       1957.99        16.28 o
   3   3   2       1189.43       1235.49        10.80 o
   4   3   2        873.13        985.15         9.07 o
   5   3   2        115.98        133.88         2.88 o
   6   3   2         49.24         48.46         1.45 o
   7   3   2         37.07         39.82         1.67 o
   8   3   2         13.39         13.85         1.68 o
   9   3   2         34.66         46.75         3.38 o
 -10   4   2          7.37         10.04         1.91 o
  -9   4   2          9.70         11.91         1.53 o
  -8   4   2          0.60          0.46         0.88 o
  -7   4   2         17.52         18.69         1.19 o
  -6   4   2         11.86          9.19         1.00 o
  -5   4   2        163.02        168.55         2.96 o
  -4   4   2        438.04        458.06         4.62 o
  -3   4   2        247.25        241.63         2.73 o
  -2   4   2        114.81         99.42         1.36 o
  -1   4   2       1114.83       1090.17        10.35 o
   0   4   2         31.37         27.20         0.74 o
   1   4   2         56.37         50.74         0.91 o
   2   4   2        642.69        707.45         6.55 o
   3   4   2          0.01          0.40         0.33 o
   4   4   2         56.38         60.02         1.37 o
   5   4   2         53.30         59.98         1.96 o
   6   4   2         16.68         17.54         1.31 o
   7   4   2          1.40          2.55         0.71 o
   8   4   2          3.30          1.79         1.41 o
   9   4   2          1.19          1.48         1.53 o
  -9   5   2         13.19         15.33         1.91 o
  -8   5   2          6.71         10.26         1.44 o
  -7   5   2         62.18         59.26         1.97 o
  -6   5   2         65.18         59.50         1.77 o
  -5   5   2        104.01        103.05         2.31 o
  -4   5   2          2.44          4.35         0.53 o
  -3   5   2         18.68         31.32         0.82 o
  -2   5   2        379.50        387.87         4.81 o
  -1   5   2       2608.51       2781.30        25.12 o
   0   5   2         61.74         62.67         1.29 o
   1   5   2         38.59         35.85         0.99 o
   2   5   2        856.70        899.35         8.14 o
   3   5   2          5.92          6.32         0.55 o
   4   5   2         42.36         38.81         1.15 o
   5   5   2          0.83          0.43         0.50 o
   6   5   2          0.82          0.89         0.62 o
   7   5   2         10.71          8.08         1.64 o
   8   5   2          8.32          6.20         1.26 o
   9   5   2         12.20         13.07         2.59 o
  -9   6   2          0.00          0.14         1.21 o
  -8   6   2          2.28          3.43         1.04 o
  -7   6   2        131.44        119.34         3.22 o
  -6   6   2         29.33         27.24         1.72 o
  -5   6   2         39.83         39.37         1.47 o
  -4   6   2         49.12         47.95         1.61 o
  -3   6   2        274.84        298.31         4.59 o
  -2   6   2         11.84          7.96         0.62 o
  -1   6   2       2486.32       2593.51        23.69 o
   0   6   2        891.43        916.68         9.16 o
   1   6   2        367.87        386.56         4.04 o
   2   6   2        201.45        203.60         4.75 o
   3   6   2         28.72         30.62         1.02 o
   4   6   2        162.33        168.53         3.34 o
   5   6   2          2.48          2.19         0.58 o
   6   6   2         88.80         86.01         3.03 o
   7   6   2         19.42         14.45         1.39 o
   8   6   2         14.08         15.17         1.75 o
  -9   7   2         19.45         21.96         2.30 o
  -8   7   2         18.11         24.10         1.84 o
  -7   7   2        186.56        179.04         4.12 o
  -6   7   2         87.43         77.86         2.48 o
  -5   7   2        164.64        163.23         3.48 o
  -4   7   2          1.66          0.80         0.52 o
  -3   7   2        318.33        312.50         4.13 o
  -2   7   2         61.17         55.62         1.82 o
  -1   7   2         61.72         51.99         1.31 o
   0   7   2          7.91         15.28         1.02 o
   1   7   2         15.76         17.59         0.76 o
   2   7   2         60.88         56.01         1.28 o
   3   7   2        121.38        118.35         2.06 o
   4   7   2         55.23         57.43         1.69 o
   5   7   2         38.78         40.67         1.96 o
   6   7   2         28.78         22.92         1.34 o
   7   7   2         32.92         26.63         2.14 o
   8   7   2          1.40          3.09         1.29 o
  -8   8   2         11.40         13.30         1.57 o
  -7   8   2         66.12         64.42         2.83 o
  -6   8   2         35.19         28.05         2.87 o
  -5   8   2        476.41        468.82         8.33 o
  -4   8   2        155.23        146.69         3.22 o
  -3   8   2         26.15         24.30         1.11 o
  -2   8   2         75.81         70.38         2.20 o
  -1   8   2         37.50         40.55         1.43 o
   0   8   2          6.63          6.75         0.68 o
   1   8   2         77.74         72.02         1.43 o
   2   8   2        334.81        325.85         3.91 o
   3   8   2        457.85        455.89         5.11 o
   4   8   2        657.76        653.27         7.78 o
   5   8   2          6.33          5.84         1.28 o
   6   8   2          1.94          2.41         0.93 o
   7   8   2          1.64          1.46         1.15 o
   8   8   2          0.95          0.66         1.15 o
  -8   9   2         71.78         74.24         3.02 o
  -7   9   2          9.92         12.00         1.44 o
  -6   9   2         12.90         14.71         1.55 o
  -5   9   2        189.89        182.28         4.02 o
  -4   9   2          4.96          4.48         1.55 o
  -3   9   2        154.82        152.63         2.97 o
  -2   9   2        407.75        384.43         5.09 o
  -1   9   2         28.34         26.33         1.19 o
   0   9   2        174.28        154.25         3.01 o
   1   9   2        892.00        835.59        10.49 o
   2   9   2        205.84        196.19         3.37 o
   3   9   2        209.17        210.08         3.57 o
   4   9   2        207.62        222.74         4.60 o
   5   9   2        117.06        108.10         3.56 o
   6   9   2          0.29          0.13         0.88 o
   7   9   2          6.62          5.04         1.38 o
  -7  10   2          5.00          6.24         1.27 o
  -6  10   2          0.72          2.49         0.96 o
  -5  10   2          5.76          5.13         1.15 o
  -4  10   2        493.23        489.65         7.48 o
  -3  10   2         10.63         12.26         1.64 o
  -2  10   2         11.42          7.60         0.92 o
  -1  10   2         78.86         72.89         2.32 o
   0  10   2        135.89        149.95         4.02 o
   1  10   2        165.56        173.08         4.86 o
   2  10   2          0.06          0.80         0.73 o
   3  10   2         16.77         15.53         1.33 o
   4  10   2          3.01          2.06         0.77 o
   5  10   2          6.06          4.03         1.21 o
   6  10   2          6.29          6.39         1.19 o
   7  10   2          2.53          3.86         1.44 o
  -7  11   2          0.08         -1.15         1.15 o
  -6  11   2          9.32          9.29         1.49 o
  -5  11   2          3.60          5.27         1.08 o
  -4  11   2        106.57        109.15         3.15 o
  -3  11   2          0.03         -0.63         0.63 o
  -2  11   2        103.45         89.72         3.62 o
  -1  11   2         43.21         28.26         2.70 o
   0  11   2        755.49        687.25         9.49 o
   1  11   2        126.47        122.32         3.27 o
   2  11   2         49.20         43.57         1.98 o
   3  11   2         39.88         40.70         2.67 o
   4  11   2          0.10          1.00         0.98 o
   5  11   2         38.81         38.10         2.53 o
   6  11   2          0.10          0.40         1.15 o
  -6  12   2          0.48          0.00         1.15 o
  -5  12   2          3.78          1.99         1.41 o
  -4  12   2        198.59        188.72         7.79 o
  -3  12   2         10.16          8.90         1.44 o
  -2  12   2          0.02          0.46         0.76 o
  -1  12   2         29.12         21.71         2.18 o
   0  12   2          1.70          0.94         0.83 o
   1  12   2         99.37         81.98         2.78 o
   2  12   2          0.00          0.39         0.76 o
   3  12   2         13.75         13.20         1.44 o
   4  12   2          7.79          7.25         1.52 o
   5  12   2         51.70         65.39         3.54 o
  -5  13   2          9.59          7.64         1.97 o
  -4  13   2         11.05         16.71         2.81 o
  -3  13   2          0.12          0.52         1.05 o
  -2  13   2          1.94          1.87         0.93 o
  -1  13   2         43.86         40.75         2.18 o
   0  13   2          3.07          5.82         1.11 o
   1  13   2          4.72          5.15         1.13 o
   2  13   2          0.01          0.31         0.83 o
   3  13   2         59.62         65.15         2.75 o
   4  13   2         11.44         16.48         2.04 o
  -4  14   2          8.85          7.61         1.73 o
  -3  14   2          3.49          2.92         1.38 o
  -2  14   2          5.84          6.95         1.28 o
  -1  14   2          6.54          6.04         1.21 o
   0  14   2          1.31          2.48         1.18 o
   1  14   2          3.58          3.95         1.11 o
   2  14   2         31.56         32.89         2.18 o
   3  14   2         30.02         39.10         3.30 o
  -2  15   2         20.40         30.37         2.67 o
  -1  15   2         10.79         12.57         1.67 o
   0  15   2         14.25         16.26         1.79 o
   1  15   2         26.04         27.92         2.12 o
 -10   1   3         24.65         25.38         2.04 o
  -9   1   3          0.00          0.15         0.83 o
  -8   1   3          0.68          0.00         0.80 o
  -7   1   3         37.17         41.50         2.24 o
  -6   1   3        272.69        255.78         4.32 o
  -4   1   3         76.67         76.45         2.51 o
  -3   1   3        116.33        119.18         1.83 o
  -2   1   3       7503.27       7437.95        59.30 o
  -1   1   3      17202.41      16337.94       221.19 o
   0   1   3       5406.67       5468.95        43.72 o
   1   1   3        371.76        352.25         3.34 o
   2   1   3        311.87        339.28         3.42 o
   3   1   3          1.76          0.33         0.29 o
   4   1   3         42.73         45.83         1.15 o
   5   1   3         16.02         17.99         0.96 o
   6   1   3         48.66         48.97         1.48 o
   7   1   3        725.08        713.47         9.49 o
   8   1   3         43.41         41.47         3.10 o
   9   1   3          2.09          1.12         1.53 o
 -10   2   3          4.46          4.87         1.78 o
  -9   2   3          0.47          0.23         0.87 o
  -8   2   3         81.44         77.90         3.49 o
  -7   2   3         66.38         65.76         2.89 o
  -6   2   3        139.97        137.94         3.00 o
  -5   2   3         82.53         74.45         1.68 o
  -4   2   3       2605.26       2617.62        26.69 o
  -3   2   3         13.71         25.88         0.88 o
  -2   2   3        227.85        196.24         3.54 o
  -1   2   3        136.72        142.00         1.70 o
   0   2   3        857.12        850.04         7.31 o
   1   2   3       2891.79       2803.32        24.96 o
   2   2   3        270.80        254.81         2.84 o
   3   2   3         94.33         94.93         1.53 o
   4   2   3        144.84        140.20         2.34 o
   5   2   3          1.89          1.79         0.49 o
   6   2   3        410.46        418.73         5.03 o
   7   2   3         52.58         56.80         3.50 o
   8   2   3         42.35         43.43         3.23 o
   9   2   3          7.95         11.15         3.18 o
 -10   3   3         14.25         15.57         1.72 o
  -9   3   3         19.44         18.47         1.60 o
  -8   3   3         20.48         23.35         1.90 o
  -7   3   3         10.37         10.01         0.95 o
  -6   3   3         81.30         77.11         1.86 o
  -5   3   3         23.05         24.98         1.66 o
  -4   3   3         84.30         80.57         1.96 o
  -3   3   3         72.85         75.45         1.17 o
  -2   3   3        444.96        450.25         4.29 o
  -1   3   3       2595.79       2535.97        20.66 o
   0   3   3        111.25        103.85         1.40 o
   1   3   3          5.63          2.25         0.45 o
   2   3   3       1143.16       1175.11        10.26 o
   3   3   3        807.27        846.65         7.80 o
   4   3   3         52.00         57.85         1.58 o
   5   3   3         17.34         15.22         0.86 o
   6   3   3        117.78        114.41         2.45 o
   7   3   3          2.08          3.58         1.79 o
   8   3   3          4.70          3.61         1.21 o
   9   3   3          0.85          3.67         1.81 o
 -10   4   3          5.46          6.42         2.64 o
  -9   4   3          5.07          6.16         1.24 o
  -8   4   3        131.24        126.18         3.42 o
  -7   4   3          0.44          0.60         0.70 o
  -6   4   3          5.71          8.65         0.96 o
  -5   4   3        121.99        124.15         2.56 o
  -4   4   3         25.37         36.78         1.08 o
  -3   4   3        205.00        219.59         2.77 o
  -2   4   3        412.78        439.75         4.31 o
  -1   4   3         73.25         65.61         1.09 o
   0   4   3        329.39        305.07         3.19 o
   1   4   3         39.50         27.86         0.80 o
   2   4   3        802.25        847.19         8.47 o
   3   4   3         16.34         18.26         0.78 o
   4   4   3        113.35        108.23         1.94 o
   5   4   3         42.59         41.63         1.63 o
   6   4   3          7.85          7.67         0.89 o
   7   4   3         54.11         48.06         2.44 o
   8   4   3          2.94          2.26         1.15 o
   9   4   3          3.85          4.93         1.81 o
  -9   5   3          0.06          1.10         1.52 o
  -8   5   3         20.91         14.86         1.75 o
  -7   5   3          1.14          0.68         0.64 o
  -6   5   3          3.17          2.06         0.62 o
  -5   5   3         47.51         46.38         1.85 o
  -4   5   3        365.98        354.28         3.88 o
  -3   5   3          7.20          8.32         0.60 o
  -2   5   3         32.14         32.31         0.78 o
  -1   5   3        992.80       1009.42         8.89 o
   0   5   3        584.34        571.56         5.96 o
   1   5   3         21.43         19.28         0.75 o
   2   5   3          8.76         12.86         0.65 o
   3   5   3        505.50        491.61         5.20 o
   4   5   3          2.31          2.52         0.49 o
   5   5   3          2.03          1.16         0.51 o
   6   5   3        141.98        134.33         2.88 o
   7   5   3         29.59         26.79         1.98 o
   8   5   3         84.85         93.76         5.40 o
  -9   6   3         16.66         18.55         2.40 o
  -8   6   3          0.43         -0.13         0.92 o
  -7   6   3         25.16         28.15         1.77 o
  -6   6   3          9.83          8.14         1.04 o
  -5   6   3          4.43          5.73         0.83 o
  -4   6   3          5.91          5.65         0.60 o
  -3   6   3        718.73        712.87         7.36 o
  -2   6   3          1.81          0.31         0.38 o
  -1   6   3         10.23         10.87         0.71 o
   0   6   3       1352.32       1462.15        12.63 o
   1   6   3        455.76        470.17         5.32 o
   2   6   3        379.91        365.46         4.11 o
   3   6   3          3.91          3.20         0.51 o
   4   6   3         49.88         48.40         1.49 o
   5   6   3          0.48          0.58         0.53 o
   6   6   3          7.42          8.92         1.08 o
   7   6   3          1.12          1.57         0.88 o
   8   6   3         11.48         12.29         1.73 o
  -9   7   3          1.45         -0.40         1.15 o
  -8   7   3         21.69         24.05         2.60 o
  -7   7   3        119.78        114.21         3.27 o
  -6   7   3          2.33          4.43         0.93 o
  -5   7   3         22.69         24.63         1.44 o
  -4   7   3         16.36         18.22         1.24 o
  -3   7   3       1029.07        986.52        10.26 o
  -2   7   3         73.27         67.69         1.58 o
  -1   7   3          2.80          2.35         0.48 o
   0   7   3        138.45        175.27         2.36 o
   1   7   3          7.04          5.44         0.74 o
   2   7   3         25.25         23.44         1.63 o
   3   7   3          0.04         -0.46         0.51 o
   4   7   3        337.51        337.33         6.34 o
   5   7   3          4.00          9.60         0.88 o
   6   7   3         39.13         34.53         2.15 o
   7   7   3          1.14         -0.61         1.05 o
   8   7   3          0.15          1.27         1.53 o
  -8   8   3         37.02         39.20         2.24 o
  -7   8   3         52.63         58.37         2.47 o
  -6   8   3        378.81        368.14         6.20 o
  -5   8   3         52.90         45.58         1.98 o
  -4   8   3        194.75        187.18         4.36 o
  -3   8   3        759.55        715.96         8.02 o
  -2   8   3          7.14          6.87         0.79 o
  -1   8   3         36.68         42.75         1.45 o
   0   8   3          0.73          2.56         1.17 o
   1   8   3        142.27        147.81         2.29 o
   2   8   3        336.44        323.48         3.97 o
   3   8   3         19.87         21.41         1.20 o
   4   8   3       1008.24       1037.09        12.67 o
   5   8   3         33.90         28.91         1.46 o
   6   8   3         25.67         26.24         2.07 o
   7   8   3          1.68          0.80         1.05 o
  -8   9   3         37.80         42.03         3.28 o
  -7   9   3         24.54         27.82         1.88 o
  -6   9   3         61.97         61.72         2.76 o
  -5   9   3         94.45         89.32         2.72 o
  -4   9   3          0.19          1.11         0.89 o
  -3   9   3        273.07        267.35         4.08 o
  -2   9   3         13.94         11.90         0.95 o
  -1   9   3         23.96         19.43         1.05 o
   0   9   3         83.15         83.14         2.47 o
   1   9   3       1528.49       1487.80        14.91 o
   2   9   3        177.11        179.84         3.16 o
   3   9   3        209.62        205.27         3.69 o
   4   9   3          7.97          8.90         0.99 o
   5   9   3        106.01        107.28         3.08 o
   6   9   3          1.37         -0.13         0.92 o
   7   9   3          1.91          3.07         1.40 o
  -8  10   3          1.60          1.03         1.08 o
  -7  10   3          0.29          0.22         0.88 o
  -6  10   3          3.53          4.10         1.04 o
  -5  10   3          7.28          8.48         1.24 o
  -4  10   3        625.03        617.10        10.11 o
  -3  10   3         45.51         51.29         2.54 o
  -2  10   3         36.20         34.28         1.95 o
  -1  10   3        128.71        123.71         3.12 o
   0  10   3        133.66        122.10         3.08 o
   1  10   3        226.47        213.72         4.83 o
   2  10   3        126.79        125.91         3.22 o
   3  10   3          3.95          4.58         1.00 o
   4  10   3          0.11          1.04         0.77 o
   5  10   3        100.81        101.07         3.58 o
   6  10   3         20.71         26.24         2.21 o
  -7  11   3          2.60          3.11         1.13 o
  -6  11   3          9.87         12.71         1.48 o
  -5  11   3         12.38         12.42         1.55 o
  -4  11   3          0.89          1.40         0.83 o
  -3  11   3         10.58          8.20         1.84 o
  -2  11   3         10.02          9.52         1.19 o
  -1  11   3        114.99        103.98         3.02 o
   0  11   3         20.27         21.02         1.55 o
   1  11   3         13.17         14.05         1.28 o
   2  11   3         19.39         14.25         1.37 o
   3  11   3          5.37          5.57         1.72 o
   4  11   3         14.94         20.85         1.98 o
   5  11   3          0.09          0.80         1.99 o
   6  11   3          0.00          1.00         1.41 o
  -6  12   3          0.18          0.73         1.58 o
  -5  12   3          1.35         -0.92         0.92 o
  -4  12   3          3.52          2.37         1.32 o
  -3  12   3          0.40         -0.78         0.78 o
  -2  12   3         20.13         18.28         1.90 o
  -1  12   3          3.40          3.42         0.93 o
   0  12   3         13.63         13.44         1.41 o
   1  12   3         21.60         15.76         1.55 o
   2  12   3         51.69         56.75         2.38 o
   3  12   3          6.37          5.79         1.11 o
   4  12   3          0.51          1.71         1.47 o
   5  12   3         13.85         15.35         2.53 o
  -5  13   3         38.79         47.55         2.97 o
  -4  13   3         18.27         16.98         2.04 o
  -3  13   3          0.24         -0.40         0.98 o
  -2  13   3         22.87         24.21         1.82 o
  -1  13   3          2.55          1.97         0.96 o
   0  13   3          5.80          7.37         1.21 o
   1  13   3          6.41          2.43         1.78 o
   2  13   3         36.15         38.60         2.22 o
   3  13   3          2.46          1.33         1.00 o
   4  13   3         33.54         38.39         2.83 o
  -4  14   3          2.16          3.42         1.40 o
  -3  14   3         97.72        113.10         5.81 o
  -2  14   3          0.10          0.25         1.47 o
  -1  14   3         13.14         14.50         1.62 o
   0  14   3         13.55         13.76         1.64 o
   1  14   3          1.63          2.70         1.08 o
   2  14   3         51.47         58.31         2.78 o
   3  14   3          0.87          1.39         1.29 o
  -2  15   3         25.47         29.72         2.67 o
  -1  15   3         49.90         59.19         3.49 o
   0  15   3         15.10         20.94         1.99 o
 -10   0   4         47.52         58.30         3.94 o
  -9   0   4         40.59         41.21         8.36 o
  -8   0   4         36.59         34.36         2.66 o
  -7   0   4         66.29         70.54         3.78 o
  -6   0   4         67.66         61.06         2.95 o
  -5   0   4         16.99         15.80         1.19 o
  -4   0   4       1393.71       1333.26        16.27 o
  -3   0   4       8902.00       8814.46        99.25 o
  -2   0   4       1696.32       1840.64        21.52 o
  -1   0   4      12802.62      12256.83       246.39 o
   0   0   4      26415.59      24361.52       852.25 o
   1   0   4       1065.54       1077.00        16.18 o
   2   0   4        420.75        368.67         5.91 o
   3   0   4          4.28          1.34         0.51 o
   4   0   4        311.91        312.13        12.34 o
   5   0   4        526.30        520.36        12.67 o
   6   0   4         63.67         62.88         3.06 o
   7   0   4         66.01         68.98         3.51 o
   8   0   4         58.10         61.31         5.57 o
 -10   1   4          2.48          6.00         1.43 o
  -9   1   4          0.34         -0.80         0.80 o
  -8   1   4         85.48         90.04         2.92 o
  -7   1   4        193.77        178.51         4.19 o
  -6   1   4        226.74        227.45         3.39 o
  -5   1   4         49.47         46.56         1.36 o
  -4   1   4        963.92        977.28         8.71 o
  -3   1   4        947.37        942.71         8.28 o
  -2   1   4         65.42         73.80         1.17 o
  -1   1   4       4363.80       4319.48        44.48 o
   0   1   4        872.84        858.50         8.12 o
   1   1   4        822.10        872.63         9.53 o
   2   1   4         54.15         51.41         0.93 o
   3   1   4          2.07          1.09         0.44 o
   4   1   4         36.95         38.28         1.09 o
   5   1   4        145.56        130.92         2.82 o
   6   1   4          1.93          2.70         0.98 o
   7   1   4         85.76         88.14         3.20 o
   8   1   4         22.01         18.71         3.58 o
   9   1   4          4.12          6.37         1.97 o
 -10   2   4          0.37          0.44         0.96 o
  -9   2   4          5.26          6.88         1.28 o
  -8   2   4        382.93        388.86         6.55 o
  -7   2   4         36.70         41.88         2.01 o
  -6   2   4          0.52          1.73         0.88 o
  -5   2   4          6.29          9.08         0.71 o
  -4   2   4        930.91        928.87         9.99 o
  -3   2   4        233.32        217.69         2.44 o
  -2   2   4         86.00         82.05         1.27 o
  -1   2   4        132.27        135.33         1.67 o
   0   2   4       1255.01       1260.50        10.84 o
   1   2   4        819.03        838.24         7.44 o
   2   2   4         98.13         89.69         1.68 o
   3   2   4         81.44        106.45         1.71 o
   4   2   4        152.80        153.11         2.29 o
   5   2   4         47.27         53.60         1.74 o
   6   2   4         22.07         25.20         1.49 o
   7   2   4         27.37         25.69         1.64 o
   8   2   4          0.24          0.95         1.05 o
 -10   3   4          1.58          0.78         1.04 o
  -9   3   4         26.43         21.65         1.90 o
  -8   3   4         22.34         24.88         1.73 o
  -7   3   4        170.18        182.17         3.82 o
  -6   3   4          6.00          6.44         0.74 o
  -5   3   4          1.90          0.43         0.55 o
  -4   3   4        319.31        306.81         3.96 o
  -3   3   4        861.54        904.75         9.74 o
  -2   3   4        172.76        162.43         2.18 o
  -1   3   4       1060.37       1050.35         9.07 o
   0   3   4        345.09        366.44         3.71 o
   1   3   4        329.08        346.45         3.86 o
   2   3   4       1348.73       1456.93        13.71 o
   3   3   4       1229.61       1307.73        12.36 o
   4   3   4         44.15         38.10         1.17 o
   5   3   4        176.23        176.02         3.05 o
   6   3   4         51.08         41.81         2.07 o
   7   3   4          3.13          4.11         1.15 o
   8   3   4          3.05          3.43         1.29 o
 -10   4   4          7.13          6.27         1.68 o
  -9   4   4          6.79          7.69         1.28 o
  -8   4   4         28.45         23.37         1.64 o
  -7   4   4         24.32         19.87         1.28 o
  -6   4   4          0.07          0.42         0.50 o
  -5   4   4          5.68          7.71         0.80 o
  -4   4   4        183.61        165.59         2.83 o
  -3   4   4         48.50         46.14         1.01 o
  -2   4   4        727.86        701.95         8.13 o
  -1   4   4         10.70         11.86         0.55 o
   0   4   4       1691.38       1741.87        14.70 o
   1   4   4          1.30          2.15         0.47 o
   2   4   4         21.33         16.07         0.73 o
   3   4   4         76.93         80.23         1.55 o
   4   4   4          3.55          3.94         0.53 o
   5   4   4         69.87         73.43         1.95 o
   6   4   4         16.66         16.57         1.28 o
   7   4   4          8.42          8.84         1.44 o
   8   4   4          9.62         11.53         1.69 o
  -9   5   4          3.03          1.06         1.15 o
  -8   5   4         19.58         17.08         2.17 o
  -7   5   4          2.43          3.17         0.80 o
  -6   5   4         10.73         10.36         0.89 o
  -5   5   4         11.92         12.12         1.17 o
  -4   5   4         28.94         29.78         1.11 o
  -3   5   4        746.58        786.96         7.30 o
  -2   5   4         76.18         77.58         1.72 o
  -1   5   4        363.20        360.87         3.81 o
   0   5   4        250.72        269.72         3.10 o
   1   5   4          9.52          7.72         0.55 o
   2   5   4         90.22         73.25         1.48 o
   3   5   4         44.49         44.14         1.24 o
   4   5   4          0.01          0.06         0.44 o
   5   5   4         18.12         22.47         1.16 o
   6   5   4          4.95          5.04         1.23 o
   7   5   4         33.97         24.07         2.96 o
   8   5   4          9.42          6.73         2.07 o
  -9   6   4          0.10          0.00         1.31 o
  -8   6   4          0.06         -0.09         0.98 o
  -7   6   4         66.15         61.73         3.28 o
  -6   6   4          0.01         -0.18         0.52 o
  -5   6   4        120.74        129.81         3.02 o
  -4   6   4        122.15        126.37         2.83 o
  -3   6   4         61.89         57.38         1.23 o
  -2   6   4        197.58        221.89         2.69 o
  -1   6   4         87.91        109.22         3.09 o
   0   6   4       1972.00       2081.01        19.28 o
   1   6   4         92.99         98.57         1.72 o
   2   6   4        624.77        585.46         6.04 o
   3   6   4          8.20          5.96         0.65 o
   4   6   4          5.92          7.53         0.96 o
   5   6   4         49.20         43.04         1.63 o
   6   6   4        118.19        107.75         3.50 o
   7   6   4          7.03          4.24         1.34 o
   8   6   4          0.72          0.27         1.15 o
  -9   7   4         18.73         16.79         2.07 o
  -8   7   4          5.43          5.21         1.19 o
  -7   7   4         58.97         60.03         2.42 o
  -6   7   4         17.85         12.37         1.24 o
  -5   7   4        694.56        666.13         9.71 o
  -4   7   4         37.01         35.38         3.51 o
  -3   7   4         46.82         49.74         1.90 o
  -2   7   4         14.74         19.14         0.99 o
  -1   7   4         14.48         16.75         0.92 o
   0   7   4        278.60        282.85         4.42 o
   1   7   4          7.06          8.22         0.71 o
   2   7   4        167.50        163.78         2.53 o
   3   7   4         12.66         10.85         0.83 o
   4   7   4         37.99         32.30         1.26 o
   5   7   4        144.49        143.08         3.09 o
   6   7   4          5.89          5.08         1.21 o
   7   7   4          0.69          1.79         1.41 o
  -9   8   4         10.66         12.77         1.91 o
  -8   8   4         10.60          3.97         1.26 o
  -7   8   4         23.70         27.74         1.84 o
  -6   8   4         94.41         97.72         2.98 o
  -5   8   4         12.81         14.85         1.33 o
  -4   8   4         12.09         12.41         1.59 o
  -3   8   4         34.81         33.20         1.65 o
  -2   8   4         44.60         40.48         1.40 o
  -1   8   4         53.81         52.57         1.52 o
   0   8   4         65.82         67.76         1.77 o
   1   8   4        158.77        151.47         2.67 o
   2   8   4          1.55          2.34         0.79 o
   3   8   4        357.31        373.68         4.63 o
   4   8   4        156.04        154.69         2.76 o
   5   8   4         19.81         16.77         1.74 o
   6   8   4          0.07          0.20         1.13 o
   7   8   4          8.82          9.40         2.25 o
  -8   9   4          2.34          0.70         1.00 o
  -7   9   4          0.25         -0.54         0.83 o
  -6   9   4        362.70        358.97         6.30 o
  -5   9   4         74.27         78.67         2.63 o
  -4   9   4         54.90         51.87         2.28 o
  -3   9   4        239.37        238.21         3.80 o
  -2   9   4         71.02         78.53         2.01 o
  -1   9   4         23.86         21.32         1.13 o
   0   9   4         11.45         10.31         0.92 o
   1   9   4         72.60         68.39         2.06 o
   2   9   4        589.05        574.30         8.56 o
   3   9   4        969.10        951.02        10.52 o
   4   9   4         17.74         19.65         1.86 o
   5   9   4         41.44         43.62         2.44 o
   6   9   4         13.83         10.82         1.68 o
   7   9   4          0.54         -0.40         1.41 o
  -8  10   4         17.47         25.29         2.36 o
  -7  10   4          3.09          2.22         1.04 o
  -6  10   4         19.20         20.11         2.13 o
  -5  10   4          2.51          1.36         0.83 o
  -4  10   4         87.54         79.59         2.58 o
  -3  10   4        582.78        570.35        10.86 o
  -2  10   4        137.15        118.91         2.61 o
  -1  10   4        183.74        198.53         3.48 o
   0  10   4         83.77         88.01         2.63 o
   1  10   4          0.09         -0.68         0.68 o
   2  10   4         41.55         40.01         1.88 o
   3  10   4          4.42          4.54         0.93 o
   4  10   4         27.56         30.29         1.59 o
   5  10   4          3.00          2.90         1.53 o
   6  10   4          0.38          1.81         1.99 o
  -7  11   4          3.68          2.50         1.13 o
  -6  11   4         10.45         12.28         1.53 o
  -5  11   4          8.18          9.09         1.32 o
  -4  11   4          0.12         -0.63         0.63 o
  -3  11   4         19.69         17.87         1.41 o
  -2  11   4        337.08        305.91         7.47 o
  -1  11   4        512.09        498.10         7.70 o
   0  11   4          8.97          6.16         1.00 o
   1  11   4          7.70          8.56         1.38 o
   2  11   4          6.36          7.68         1.24 o
   3  11   4         62.80         63.30         2.47 o
   4  11   4          8.17         10.94         1.61 o
   5  11   4          7.79          8.76         2.79 o
  -6  12   4        120.96        142.19         4.06 o
  -5  12   4          0.00          0.66         1.15 o
  -4  12   4         22.57         20.42         3.03 o
  -3  12   4          4.36          4.17         1.21 o
  -2  12   4         57.88         59.87         2.47 o
  -1  12   4         26.73         20.03         2.39 o
   0  12   4         81.74         76.78         2.68 o
   1  12   4         13.53          8.40         1.24 o
   2  12   4         11.99         10.91         1.38 o
   3  12   4         29.34         36.99         2.13 o
   4  12   4          2.37          1.39         1.69 o
   5  12   4         50.36         78.43         6.77 o
  -5  13   4          0.79          0.28         1.21 o
  -4  13   4          7.77         12.71         1.81 o
  -3  13   4         29.00         28.06         3.89 o
  -2  13   4          5.32          6.36         1.24 o
  -1  13   4          5.11          6.63         1.27 o
   0  13   4          0.28         -0.80         0.80 o
   1  13   4         19.03         15.96         1.68 o
   2  13   4          6.83          7.73         1.33 o
   3  13   4         13.85         17.35         1.77 o
   4  13   4         29.47         27.22         8.16 o
  -4  14   4          4.97          5.27         1.58 o
  -3  14   4          9.98         11.79         1.82 o
  -2  14   4         19.25         23.06         2.37 o
  -1  14   4          4.92          7.66         1.38 o
   0  14   4          8.35          9.52         1.48 o
   1  14   4          5.35          7.64         1.33 o
   2  14   4         67.25         85.86         4.77 o
 -10   1   5          0.32          1.66         1.04 o
  -9   1   5          8.89         12.30         1.44 o
  -8   1   5         16.35         17.75         1.48 o
  -7   1   5         66.49         64.19         2.28 o
  -6   1   5         46.78         46.73         1.95 o
  -5   1   5          0.00          0.83         0.48 o
  -4   1   5       3743.17       3829.08        41.93 o
  -3   1   5       1211.04       1254.75        11.83 o
  -2   1   5        167.19        184.16         2.25 o
  -1   1   5        224.33        211.89         2.40 o
   0   1   5       1520.98       1548.06        13.05 o
   1   1   5       1969.88       2154.54        19.66 o
   2   1   5        250.87        271.30         3.45 o
   3   1   5          5.83          3.82         0.47 o
   4   1   5         41.66         44.07         1.78 o
   5   1   5        729.81        724.04         9.30 o
   6   1   5         28.94         29.82         1.96 o
   7   1   5         12.76         13.83         1.39 o
   8   1   5         13.57         19.13         2.79 o
 -10   2   5          0.26          1.33         1.04 o
  -9   2   5         24.46         28.97         1.93 o
  -8   2   5        108.89         99.89         3.33 o
  -7   2   5        363.35        369.14         6.01 o
  -6   2   5         10.62          9.46         0.89 o
  -5   2   5         12.53         19.94         1.00 o
  -4   2   5        335.97        339.97         4.22 o
  -3   2   5        376.89        355.16         4.06 o
  -2   2   5        201.20        192.62         2.52 o
  -1   2   5        179.78        177.00         2.16 o
   0   2   5        134.20        115.51         1.59 o
   1   2   5        126.68        137.39         1.76 o
   2   2   5          7.80          5.98         0.80 o
   3   2   5        370.95        390.26         4.22 o
   4   2   5         31.61         28.37         1.11 o
   5   2   5        524.44        504.02         8.20 o
   6   2   5         90.84         91.41         3.15 o
   7   2   5          0.03          0.13         0.92 o
   8   2   5          3.72          4.18         1.69 o
 -10   3   5          5.56          3.68         1.19 o
  -9   3   5          2.35          2.59         1.08 o
  -8   3   5          0.05          0.00         0.80 o
  -7   3   5        241.09        226.21         4.36 o
  -6   3   5         95.94         92.08         2.80 o
  -5   3   5         18.68         16.44         0.92 o
  -4   3   5         54.99         57.74         1.51 o
  -3   3   5        753.96        699.85         6.53 o
  -2   3   5          3.72          4.06         0.38 o
  -1   3   5        356.68        319.00         3.43 o
   0   3   5        450.84        475.85         4.68 o
   1   3   5         40.28         59.34         1.14 o
   2   3   5         44.89         48.54         1.08 o
   3   3   5         67.12         69.28         1.60 o
   4   3   5         65.58         59.07         1.82 o
   5   3   5         95.44         99.46         2.68 o
   6   3   5         11.06          9.76         1.26 o
   7   3   5          1.95          1.88         1.15 o
   8   3   5          6.79          5.36         1.81 o
 -10   4   5         15.14         16.57         2.14 o
  -9   4   5         10.39          8.82         1.52 o
  -8   4   5         20.42         17.76         1.57 o
  -7   4   5        384.14        380.34         5.34 o
  -6   4   5          5.08          4.06         0.68 o
  -5   4   5          2.80          5.09         0.88 o
  -4   4   5        846.38        851.28         9.25 o
  -3   4   5         49.60         48.36         1.11 o
  -2   4   5         19.87         23.39         0.75 o
  -1   4   5        116.82        128.79         1.88 o
   0   4   5       3270.75       3307.69        27.14 o
   1   4   5        104.79        115.56         1.83 o
   2   4   5          4.97          4.96         0.46 o
   3   4   5        128.56        126.84         2.29 o
   4   4   5         10.83          8.51         0.80 o
   5   4   5         11.94         12.10         1.13 o
   6   4   5         33.72         35.19         1.84 o
   7   4   5          4.03          2.79         1.15 o
   8   4   5          8.85          8.67         1.68 o
  -9   5   5         19.01         20.46         2.76 o
  -8   5   5          0.11         -0.77         0.98 o
  -7   5   5         46.03         42.58         2.02 o
  -6   5   5         12.77         12.35         1.00 o
  -5   5   5         19.43         20.98         1.05 o
  -4   5   5        121.80        123.37         3.82 o
  -3   5   5         92.64         92.10         1.61 o
  -2   5   5        203.20        218.07         3.67 o
  -1   5   5        349.69        326.42         3.64 o
   0   5   5         30.31         35.79         1.12 o
   1   5   5         46.09         49.72         1.64 o
   2   5   5         51.28         49.25         1.24 o
   3   5   5         11.78         12.21         0.86 o
   4   5   5          0.00          0.32         0.53 o
   5   5   5          1.84          1.44         0.73 o
   6   5   5         76.90         79.10         4.37 o
   7   5   5         44.11         34.92         2.75 o
   8   5   5          0.01          0.19         1.21 o
  -9   6   5          1.95          0.53         1.15 o
  -8   6   5         17.42         20.77         2.55 o
  -7   6   5         37.62         36.99         3.15 o
  -6   6   5          5.77          5.16         1.21 o
  -5   6   5         32.52         34.89         2.07 o
  -4   6   5          2.65          2.12         0.63 o
  -3   6   5          4.12          2.69         0.43 o
  -2   6   5        598.99        635.57         6.24 o
  -1   6   5        185.64        199.68         2.89 o
   0   6   5        872.41        806.85         7.70 o
   1   6   5          1.34          0.97         0.41 o
   2   6   5          0.79          0.10         0.42 o
   3   6   5         41.76         41.88         1.41 o
   4   6   5         10.57         14.79         1.11 o
   5   6   5          1.94          1.89         0.80 o
   6   6   5          4.65          1.48         0.93 o
   7   6   5          0.23          0.13         1.15 o
  -9   7   5          0.41         -0.46         1.05 o
  -8   7   5          2.14          1.92         1.21 o
  -7   7   5          0.00         -0.50         0.80 o
  -6   7   5          0.33          0.31         0.80 o
  -5   7   5        804.25        780.85        10.19 o
  -4   7   5         79.14         75.92         2.28 o
  -3   7   5         75.24         76.95         2.05 o
  -2   7   5        125.86        136.12         2.55 o
  -1   7   5        135.48        141.42         2.56 o
   0   7   5        112.37        117.45         2.47 o
   1   7   5          0.38          0.73         0.44 o
   2   7   5        413.96        390.33         4.56 o
   3   7   5        166.65        170.04         3.01 o
   4   7   5         96.03         93.42         2.31 o
   5   7   5         91.19        103.98         2.98 o
   6   7   5         47.97         49.02         3.48 o
   7   7   5          1.10          0.20         1.41 o
  -8   8   5         32.06         27.84         1.93 o
  -7   8   5          8.99          7.75         1.24 o
  -6   8   5        118.03        103.78         4.88 o
  -5   8   5        225.73        228.84         4.51 o
  -4   8   5        300.86        285.13         5.01 o
  -3   8   5         18.54         16.98         1.03 o
  -2   8   5          4.20          4.92         0.74 o
  -1   8   5        151.84        150.82         2.77 o
   0   8   5         10.36         11.50         0.92 o
   1   8   5         10.48         11.90         0.80 o
   2   8   5        430.48        426.13         5.02 o
   3   8   5          0.00          1.59         0.71 o
   4   8   5        178.79        161.90         3.18 o
   5   8   5         41.76         49.10         2.60 o
   6   8   5          0.08          0.35         1.24 o
   7   8   5          0.19          1.56         1.53 o
  -8   9   5         12.62         14.04         1.64 o
  -7   9   5         22.07         29.59         1.98 o
  -6   9   5         77.02         78.22         3.33 o
  -5   9   5         24.94         26.51         1.95 o
  -4   9   5        133.29        123.80         3.22 o
  -3   9   5         26.52         29.38         1.40 o
  -2   9   5        430.98        434.10         5.71 o
  -1   9   5        163.03        173.62         3.59 o
   0   9   5         35.88         35.25         1.73 o
   1   9   5          1.11          0.61         0.70 o
   2   9   5         12.69         11.53         1.07 o
   3   9   5          7.20          9.91         2.52 o
   4   9   5          1.71         -0.13         0.92 o
   5   9   5          6.35          7.22         1.38 o
   6   9   5          0.04         -0.27         1.24 o
  -7  10   5         30.08         33.70         2.82 o
  -6  10   5         26.94         28.38         1.95 o
  -5  10   5         27.07         24.28         1.68 o
  -4  10   5          1.02          0.93         0.92 o
  -3  10   5        258.69        242.33         4.76 o
  -2  10   5        493.30        485.08         8.10 o
  -1  10   5        560.03        522.03        10.14 o
   0  10   5         21.40         18.50         1.69 o
   1  10   5          0.01          0.43         0.69 o
   2  10   5          0.00         -0.43         0.68 o
   3  10   5         12.15         13.36         1.68 o
   4  10   5          5.59          3.32         1.15 o
   5  10   5          8.66         11.55         3.18 o
   6  10   5         10.88         14.33         3.18 o
  -7  11   5          0.03         -0.20         1.00 o
  -6  11   5          7.39          6.02         1.24 o
  -5  11   5          0.31         -0.80         0.80 o
  -4  11   5          8.79          8.87         1.38 o
  -3  11   5         39.56         39.85         2.07 o
  -2  11   5         87.31         83.61         2.71 o
  -1  11   5         13.11         19.25         1.52 o
   0  11   5         85.75         92.89         2.88 o
   1  11   5          3.10          3.98         1.00 o
   2  11   5          5.51          6.67         1.26 o
   3  11   5          0.49         -0.38         0.94 o
   4  11   5         19.81         22.99         2.11 o
   5  11   5          7.41          9.55         3.18 o
  -6  12   5          0.04          0.22         1.08 o
  -5  12   5          2.54          1.01         1.21 o
  -4  12   5          2.04          2.69         1.99 o
  -3  12   5          7.23          6.35         1.50 o
  -2  12   5          0.58          0.67         0.83 o
  -1  12   5        115.82        100.95         4.54 o
   0  12   5         28.30         27.44         2.30 o
   1  12   5          4.06          4.44         1.13 o
   2  12   5         52.51         61.82         3.22 o
   3  12   5          0.54          0.27         1.15 o
   4  12   5          1.49          0.80         1.41 o
  -5  13   5         60.08         66.29         3.52 o
  -4  13   5         12.71         18.09         2.04 o
  -3  13   5          5.01          2.81         1.21 o
  -2  13   5          0.35          1.07         1.05 o
  -1  13   5         38.34         35.26         2.08 o
   0  13   5         26.81         23.16         2.07 o
   1  13   5          0.03         -0.35         0.88 o
   2  13   5          1.27          2.20         1.04 o
   3  13   5         98.49        131.61         4.49 o
  -3  14   5          0.05          1.19         1.29 o
  -2  14   5          3.19          3.11         1.21 o
  -1  14   5         26.71         30.37         2.12 o
   0  14   5          0.37          0.50         1.00 o
   1  14   5         16.21         24.45         2.70 o
 -10   0   6         15.09         13.48         2.25 o
  -9   0   6          7.39          9.96         1.91 o
  -8   0   6          2.27          2.48         1.24 o
  -7   0   6         19.93         13.48         1.69 o
  -6   0   6        350.63        324.59         7.30 o
  -5   0   6        872.91        824.94        25.28 o
  -4   0   6        521.04        515.55         7.30 o
  -3   0   6        368.85        400.91         5.88 o
  -2   0   6       1203.23       1263.98        15.47 o
  -1   0   6        209.72        202.79         3.43 o
   0   0   6         58.75         56.23         1.49 o
   1   0   6       1035.37        934.77        21.10 o
   2   0   6        107.24         98.24         3.23 o
   3   0   6         82.56         80.16         6.97 o
   4   0   6          0.28          0.00         0.84 o
   5   0   6         20.39         20.71         1.97 o
   6   0   6        881.41        872.99        16.72 o
   7   0   6         45.84         40.93         2.95 o
   8   0   6         13.78         17.12         3.58 o
 -10   1   6         19.03         21.00         1.84 o
  -9   1   6         24.04         23.59         2.44 o
  -8   1   6         26.66         33.41         1.88 o
  -7   1   6         71.79         68.87         2.28 o
  -6   1   6       1161.06       1119.13        13.32 o
  -5   1   6        914.30        911.86        10.23 o
  -4   1   6         81.32         87.06         1.53 o
  -3   1   6        255.58        263.87         7.52 o
  -2   1   6        276.30        301.32         3.30 o
  -1   1   6       1761.47       1779.12        16.42 o
   0   1   6        144.82        141.30         3.03 o
   1   1   6       1293.63       1271.13        18.27 o
   2   1   6         31.90         28.74         2.01 o
   3   1   6          1.62          1.54         0.63 o
   4   1   6        131.47        128.18         2.99 o
   5   1   6        423.09        428.91         6.57 o
   6   1   6         37.87         34.03         1.84 o
   7   1   6         39.86         41.93         2.13 o
   8   1   6         35.85         41.25         2.74 o
 -10   2   6         17.49         18.40         1.77 o
  -9   2   6         17.14         19.53         1.73 o
  -8   2   6         50.88         50.04         3.28 o
  -7   2   6        252.42        256.99         4.86 o
  -6   2   6        670.26        639.18         7.36 o
  -5   2   6         54.03         57.38         1.52 o
  -4   2   6        440.17        442.73         4.60 o
  -3   2   6          0.77          1.12         0.36 o
  -2   2   6        182.75        175.98         2.29 o
  -1   2   6         21.31         17.18         0.69 o
   0   2   6         30.67         27.85         0.74 o
   1   2   6        934.57       1000.08         9.92 o
   2   2   6         80.42         77.83         1.80 o
   3   2   6        281.75        289.40         4.63 o
   4   2   6        111.80         97.78         3.12 o
   5   2   6         23.22         20.69         1.44 o
   6   2   6         40.60         45.80         2.59 o
   7   2   6          0.09         -0.34         0.83 o
   8   2   6          2.53          1.62         1.21 o
 -10   3   6          3.02          0.74         1.04 o
  -9   3   6          4.39          4.72         1.24 o
  -8   3   6         11.75         14.08         2.92 o
  -7   3   6          0.04         -0.63         0.63 o
  -6   3   6        263.34        261.77         3.98 o
  -5   3   6        171.56        179.58         2.96 o
  -4   3   6        114.57        123.83         1.93 o
  -3   3   6         36.91         39.30         1.03 o
  -2   3   6         20.23         18.22         0.75 o
  -1   3   6          1.47          2.27         0.42 o
   0   3   6          4.40          1.29         0.36 o
   1   3   6          0.21          1.64         0.45 o
   2   3   6         58.21         73.26         1.73 o
   3   3   6        949.57        931.65        11.09 o
   4   3   6        131.77        156.41         3.38 o
   5   3   6          1.05          2.29         0.80 o
   6   3   6          4.94          3.09         1.00 o
   7   3   6         10.54         11.35         1.39 o
   8   3   6         13.82         16.38         3.08 o
 -10   4   6          0.80          0.36         1.30 o
  -9   4   6          0.01         -0.83         1.05 o
  -8   4   6          3.07          2.39         1.00 o
  -7   4   6         13.46         14.59         1.33 o
  -6   4   6          9.56         10.41         1.52 o
  -5   4   6          6.06          6.71         0.88 o
  -4   4   6        836.76        830.44         8.84 o
  -3   4   6         93.97         99.60         1.73 o
  -2   4   6        371.91        357.77         3.95 o
  -1   4   6          0.02          0.07         0.36 o
   0   4   6          3.58          5.93         0.53 o
   1   4   6          0.06         -0.09         0.34 o
   2   4   6         33.74         34.66         1.23 o
   3   4   6        119.09        116.61         2.78 o
   4   4   6          0.09         -0.05         0.69 o
   5   4   6          3.45          2.21         0.88 o
   6   4   6         53.24         51.76         2.28 o
   7   4   6         15.27         15.03         1.75 o
  -9   5   6         11.93         15.82         1.98 o
  -8   5   6          0.62          0.28         0.98 o
  -7   5   6         48.27         49.24         3.45 o
  -6   5   6         22.17         18.09         1.13 o
  -5   5   6         82.01         92.79         2.29 o
  -4   5   6        104.79        110.33         2.14 o
  -3   5   6         91.34         86.58         2.17 o
  -2   5   6          2.08          0.34         0.41 o
  -1   5   6        610.09        613.11         6.88 o
   0   5   6          0.01          1.19         0.44 o
   1   5   6        145.41        148.30         2.29 o
   2   5   6         34.20         32.10         1.26 o
   3   5   6         32.91         30.84         1.49 o
   4   5   6          0.06          0.28         0.68 o
   5   5   6          9.89          8.34         1.13 o
   6   5   6          2.06          1.31         0.93 o
   7   5   6          1.49          0.51         1.85 o
  -9   6   6          8.82          6.34         1.52 o
  -8   6   6         22.65         19.21         2.04 o
  -7   6   6         55.83         59.85         2.26 o
  -6   6   6          0.04         -0.60         0.60 o
  -5   6   6          3.93          2.61         0.93 o
  -4   6   6          7.69          9.18         1.44 o
  -3   6   6        121.67        117.75         2.29 o
  -2   6   6        254.79        278.29         4.08 o
  -1   6   6         82.81         88.96         2.10 o
   0   6   6        470.45        462.76         5.03 o
   1   6   6         26.04         31.14         1.09 o
   2   6   6          8.91          7.54         0.69 o
   3   6   6          3.44          2.32         0.62 o
   4   6   6         77.43         69.79         2.28 o
   5   6   6         55.10         57.15         2.70 o
   6   6   6         56.23         55.20         2.38 o
   7   6   6         37.31         35.40         2.51 o
  -9   7   6         35.45         34.91         2.76 o
  -8   7   6         47.44         55.35         3.10 o
  -7   7   6        155.05        144.33         3.66 o
  -6   7   6         24.81         22.84         1.62 o
  -5   7   6         35.38         32.06         1.68 o
  -4   7   6        239.69        218.72         4.12 o
  -3   7   6          0.86          1.63         0.56 o
  -2   7   6        264.36        267.84         3.90 o
  -1   7   6        102.74         94.17         2.10 o
   0   7   6         33.36         34.37         1.20 o
   1   7   6        501.07        494.80         5.48 o
   2   7   6         45.46         52.03         1.68 o
   3   7   6         90.31         96.22         2.34 o
   4   7   6          6.95          4.26         1.00 o
   5   7   6          0.00          0.50         0.86 o
   6   7   6          0.02          0.66         1.15 o
   7   7   6         13.55         10.75         2.25 o
  -8   8   6        177.63        188.98         5.58 o
  -7   8   6         92.06         77.65         3.45 o
  -6   8   6          0.25         -0.31         0.68 o
  -5   8   6         31.76         35.05         1.77 o
  -4   8   6        147.43        142.93         3.33 o
  -3   8   6         42.66         44.82         1.70 o
  -2   8   6          5.73          3.72         0.68 o
  -1   8   6         83.24         79.26         2.31 o
   0   8   6          8.96          8.56         0.92 o
   1   8   6        789.73        809.27         9.15 o
   2   8   6        648.98        640.14         7.63 o
   3   8   6         40.61         42.46         1.70 o
   4   8   6          5.39          9.52         1.08 o
   5   8   6         10.07          9.88         1.33 o
   6   8   6          6.36          5.18         1.69 o
  -8   9   6         76.47         79.74         4.94 o
  -7   9   6         31.18         29.36         1.98 o
  -6   9   6          9.85         12.14         1.49 o
  -5   9   6          0.23         -0.10         0.80 o
  -4   9   6         74.17         72.42         2.42 o
  -3   9   6         84.08         80.58         2.48 o
  -2   9   6        108.88        109.67         2.51 o
  -1   9   6        120.99        116.18         2.59 o
   0   9   6          1.51          1.03         0.70 o
   1   9   6        133.50        125.14         2.77 o
   2   9   6         10.66         14.14         1.61 o
   3   9   6        452.75        426.59         7.96 o
   4   9   6         78.41         88.65         4.19 o
   5   9   6         11.76         14.06         1.75 o
   6   9   6          0.06          0.00         1.41 o
  -7  10   6          9.95         10.01         1.44 o
  -6  10   6          1.77          1.37         0.88 o
  -5  10   6         11.62         15.06         1.48 o
  -4  10   6        197.87        195.86         4.36 o
  -3  10   6         16.94         19.03         1.52 o
  -2  10   6         77.45         71.11         2.13 o
  -1  10   6        209.26        200.38         3.65 o
   0  10   6         10.47         13.06         1.10 o
   1  10   6         18.58         18.36         1.62 o
   2  10   6          7.86          8.47         1.38 o
   3  10   6          5.73          6.52         1.29 o
   4  10   6         23.51         25.50         2.44 o
   5  10   6          7.43          3.98         2.39 o
  -7  11   6          0.09         -0.42         0.93 o
  -6  11   6         23.64         20.47         2.01 o
  -5  11   6         25.73         25.28         1.88 o
  -4  11   6         29.85         30.82         1.93 o
  -3  11   6        309.10        289.93         5.49 o
  -2  11   6         13.33         11.00         1.10 o
  -1  11   6          3.21          4.56         1.50 o
   0  11   6          2.87          0.10         0.80 o
   1  11   6         39.33         44.80         2.53 o
   2  11   6          0.03          0.80         0.98 o
   3  11   6          8.03          5.08         1.34 o
   4  11   6         13.59         19.14         2.07 o
  -6  12   6          1.81          0.47         1.08 o
  -5  12   6          0.09          0.30         0.93 o
  -4  12   6         88.11         92.38         5.44 o
  -3  12   6         22.15         20.07         2.07 o
  -2  12   6          1.28          0.13         0.94 o
  -1  12   6         27.80         26.98         1.84 o
   0  12   6         17.29         17.88         1.64 o
   1  12   6         13.03         11.82         1.53 o
   2  12   6          0.27          0.15         1.35 o
   3  12   6         22.17         27.11         2.30 o
   4  12   6          1.46          0.51         1.53 o
  -5  13   6         11.76         13.08         2.64 o
  -4  13   6          5.44          6.60         2.59 o
  -3  13   6         15.95         13.56         2.25 o
  -2  13   6          7.32          5.61         1.34 o
  -1  13   6          0.20          0.91         0.93 o
   0  13   6          8.37          9.72         1.44 o
   1  13   6          0.17          0.40         0.88 o
   2  13   6         24.84         33.34         2.58 o
  -3  14   6          1.41          2.79         1.38 o
  -2  14   6          4.75          6.18         1.52 o
  -1  14   6          4.25          4.81         1.28 o
   0  14   6         43.82         51.38         2.64 o
 -10   1   7         24.52         23.02         2.18 o
  -9   1   7          1.19          0.11         0.88 o
  -8   1   7          3.72          4.07         1.08 o
  -7   1   7         52.78         62.59         2.28 o
  -6   1   7        208.82        200.35         4.59 o
  -5   1   7        885.51        895.00         8.45 o
  -4   1   7          0.00          0.03         0.38 o
  -3   1   7        311.76        299.74         3.51 o
  -2   1   7        339.88        347.62         3.84 o
  -1   1   7       4042.97       4192.57        37.46 o
   0   1   7        214.39        203.35         2.92 o
   1   1   7        167.95        153.52         3.39 o
   2   1   7          5.26          6.96         1.15 o
   3   1   7          4.52          3.63         1.08 o
   4   1   7         24.92         24.16         1.53 o
   5   1   7          3.78          2.57         0.88 o
   6   1   7         89.98         85.84         2.83 o
   7   1   7         21.83         23.60         2.21 o
 -10   2   7          1.09          2.10         1.11 o
  -9   2   7          0.09         -0.04         0.83 o
  -8   2   7         12.79          8.03         1.24 o
  -7   2   7          4.20          5.44         1.04 o
  -6   2   7          3.94          0.93         0.61 o
  -5   2   7         91.92         92.99         2.04 o
  -4   2   7        117.64        123.65         2.25 o
  -3   2   7         47.88         51.48         1.27 o
  -2   2   7          6.27          8.53         0.64 o
  -1   2   7        230.16        225.16         2.79 o
   0   2   7        459.45        502.91         5.06 o
   1   2   7        354.76        335.95         4.37 o
   2   2   7         88.86        100.83         2.53 o
   3   2   7        616.11        581.36         7.86 o
   4   2   7        221.97        201.33         5.02 o
   5   2   7         13.93         14.38         1.33 o
   6   2   7          8.91          6.58         1.38 o
   7   2   7          0.67         -0.80         0.80 o
 -10   3   7         25.62         21.72         2.37 o
  -9   3   7        101.28         95.72         3.22 o
  -8   3   7          1.42          1.32         0.91 o
  -7   3   7         15.99         16.96         1.78 o
  -6   3   7          5.13          5.94         1.15 o
  -5   3   7        199.05        188.25         3.15 o
  -4   3   7         55.12         48.55         1.39 o
  -3   3   7          0.64         -0.16         0.51 o
  -2   3   7          4.33          4.55         0.55 o
  -1   3   7         11.95         17.44         1.56 o
   0   3   7        218.52        218.15         2.74 o
   1   3   7         10.29          9.92         0.55 o
   2   3   7         87.46         91.73         1.99 o
   3   3   7        406.87        369.09         5.67 o
   4   3   7         28.59         23.73         1.48 o
   5   3   7          2.85          1.69         0.80 o
   6   3   7          0.00          0.10         0.80 o
   7   3   7         12.54         13.91         1.57 o
 -10   4   7          0.89          1.07         1.29 o
  -9   4   7         67.94         70.27         3.37 o
  -8   4   7         34.88         27.18         2.21 o
  -7   4   7          7.66          8.60         1.10 o
  -6   4   7         10.47          9.83         0.95 o
  -5   4   7          5.54          6.41         0.79 o
  -4   4   7         22.20         26.69         1.16 o
  -3   4   7        856.89        852.65         8.11 o
  -2   4   7        398.04        413.67         4.55 o
  -1   4   7         18.13         17.74         0.86 o
   0   4   7          5.36          6.24         0.58 o
   1   4   7        169.32        168.60         2.82 o
   2   4   7         64.62         58.94         1.59 o
   3   4   7        102.60        101.44         4.31 o
   4   4   7        124.27        107.50         3.16 o
   5   4   7         19.62         12.09         1.61 o
   6   4   7          0.34          0.69         0.88 o
   7   4   7          2.88          1.57         1.21 o
  -9   5   7          7.46         12.15         4.46 o
  -8   5   7          0.17         -0.92         0.92 o
  -7   5   7         31.29         27.88         2.14 o
  -6   5   7         17.67         19.90         1.41 o
  -5   5   7         43.84         43.84         1.52 o
  -4   5   7         23.79         25.04         1.26 o
  -3   5   7        230.20        235.86         3.41 o
  -2   5   7        151.25        159.88         2.46 o
  -1   5   7        738.44        753.42         7.41 o
   0   5   7       1059.88       1055.33         9.77 o
   1   5   7         16.18         15.14         0.95 o
   2   5   7          0.15         -0.04         0.56 o
   3   5   7         33.35         33.51         2.68 o
   4   5   7          0.02         -0.68         0.68 o
   5   5   7         48.60         43.10         2.04 o
   6   5   7         11.22          8.98         1.39 o
   7   5   7         91.22         97.33         4.18 o
  -9   6   7          2.83          2.14         1.26 o
  -8   6   7          4.68          3.19         1.79 o
  -7   6   7          9.77          8.12         1.17 o
  -6   6   7         67.96         60.54         2.18 o
  -5   6   7         56.25         54.43         3.05 o
  -4   6   7        208.52        193.89         3.78 o
  -3   6   7         27.97         28.43         1.23 o
  -2   6   7         63.79         69.60         1.76 o
  -1   6   7        140.88        136.97         2.28 o
   0   6   7        171.84        165.51         2.60 o
   1   6   7          8.86         12.82         0.95 o
   2   6   7          4.82          3.09         0.66 o
   3   6   7          1.65          1.09         0.80 o
   4   6   7          0.40         -0.31         0.73 o
   5   6   7          0.01          0.08         0.83 o
   6   6   7          0.77          1.09         1.03 o
  -9   7   7          0.87          0.80         1.21 o
  -8   7   7          1.18          0.67         1.05 o
  -7   7   7          6.06          4.65         1.08 o
  -6   7   7         22.11         25.46         1.62 o
  -5   7   7         13.34         13.36         1.28 o
  -4   7   7        249.32        262.57         4.72 o
  -3   7   7        117.46        118.77         2.76 o
  -2   7   7          6.46          7.29         0.93 o
  -1   7   7         37.94         39.20         1.49 o
   0   7   7        286.44        274.48         3.61 o
   1   7   7        434.22        426.77         5.57 o
   2   7   7          2.76          5.72         0.97 o
   3   7   7          1.95          2.58         0.74 o
   4   7   7          3.13          5.20         1.04 o
   5   7   7          0.01         -1.03         1.16 o
   6   7   7          8.15         10.66         1.55 o
  -8   8   7         43.93         38.28         2.76 o
  -7   8   7          7.42          7.57         1.78 o
  -6   8   7        119.31        110.79         3.82 o
  -5   8   7          3.33          4.06         0.96 o
  -4   8   7         32.25         30.43         1.73 o
  -3   8   7         55.52         54.21         2.18 o
  -2   8   7         17.29         16.85         1.45 o
  -1   8   7         10.92          9.88         0.95 o
   0   8   7          1.24          0.09         0.62 o
   1   8   7         50.97         51.40         2.04 o
   2   8   7        339.16        317.18         4.74 o
   3   8   7          4.95          4.97         0.92 o
   4   8   7         51.74         50.06         2.23 o
   5   8   7          6.84          7.05         1.28 o
   6   8   7          0.75          0.20         1.41 o
  -8   9   7         14.51         11.84         1.91 o
  -7   9   7         30.90         33.57         2.08 o
  -6   9   7         11.86         12.87         1.48 o
  -5   9   7          2.41          1.04         1.19 o
  -4   9   7        110.95        105.37         3.20 o
  -3   9   7          2.08          2.24         1.03 o
  -2   9   7        142.87        141.72         3.02 o
  -1   9   7         41.90         43.25         1.91 o
   0   9   7         36.96         39.60         1.89 o
   1   9   7         93.79         80.15         3.16 o
   2   9   7         68.05         78.08         3.74 o
   3   9   7        156.78        178.78         4.06 o
   4   9   7         69.86         70.21         3.94 o
   5   9   7         72.94         80.81         4.51 o
  -7  10   7         32.00         30.54         2.13 o
  -6  10   7          6.19          5.37         1.19 o
  -5  10   7         74.69         68.97         3.71 o
  -4  10   7        382.09        383.56         6.55 o
  -3  10   7        173.90        161.87         6.33 o
  -2  10   7         68.25         67.02         2.53 o
  -1  10   7          0.05         -0.22         0.66 o
   0  10   7         48.07         49.91         1.88 o
   1  10   7          3.09          2.87         1.24 o
   2  10   7         43.87         39.47         2.37 o
   3  10   7          0.25         -0.96         0.96 o
   4  10   7         22.52         34.64         4.38 o
   5  10   7         24.26         33.84         3.23 o
  -6  11   7          0.52          0.59         0.93 o
  -5  11   7          1.66          0.89         0.93 o
  -4  11   7         57.21         51.51         2.42 o
  -3  11   7          0.02         -0.28         0.98 o
  -2  11   7         39.62         39.93         1.82 o
  -1  11   7         50.95         49.04         2.28 o
   0  11   7          0.99          0.69         0.83 o
   1  11   7         12.34         16.50         1.84 o
   2  11   7         28.26         28.47         2.21 o
   3  11   7          8.10          6.66         2.41 o
   4  11   7         20.77         24.86         2.95 o
  -5  12   7          3.07          1.54         1.08 o
  -4  12   7         17.96         15.10         1.98 o
  -3  12   7         68.92         66.78         3.22 o
  -2  12   7          2.00          2.12         1.15 o
  -1  12   7         13.05         13.35         1.48 o
   0  12   7          2.95          4.48         1.19 o
   1  12   7          0.24          0.46         1.05 o
   2  12   7         26.21         32.51         2.53 o
   3  12   7          1.20         -0.07         1.21 o
  -4  13   7          0.20          0.77         1.21 o
  -3  13   7          0.11         -0.40         1.05 o
  -2  13   7          0.01         -0.98         0.98 o
  -1  13   7          3.94          6.32         1.21 o
   0  13   7          8.72         13.24         1.90 o
   1  13   7         68.04         82.24         3.60 o
 -10   0   8         22.37         24.96         3.98 o
  -9   0   8          1.09          1.00         1.41 o
  -8   0   8          0.50         -1.00         1.13 o
  -7   0   8         24.28         17.02         2.10 o
  -6   0   8         35.28         32.36         2.38 o
  -5   0   8        657.26        693.83        12.66 o
  -4   0   8         34.94         39.57         1.64 o
  -3   0   8        990.76        987.47        16.86 o
  -2   0   8         33.08         31.53         1.44 o
  -1   0   8       1404.17       1349.00        22.85 o
   0   0   8       1865.33       1901.41        23.04 o
   1   0   8        694.70        715.02        23.89 o
   2   0   8          3.09          1.36         0.96 o
   3   0   8         61.74         57.75         2.95 o
   4   0   8        424.82        428.89         9.43 o
   5   0   8        114.30        107.54         4.50 o
   6   0   8        111.09        116.39         4.92 o
   7   0   8          5.78          3.98         1.69 o
 -10   1   8          2.06          2.26         1.17 o
  -9   1   8          0.13          0.09         0.93 o
  -8   1   8        349.94        323.24         5.90 o
  -7   1   8         21.07         20.89         1.52 o
  -6   1   8         65.03         69.24         5.17 o
  -5   1   8         29.28         28.55         1.62 o
  -4   1   8        184.88        169.74         2.49 o
  -3   1   8         70.17         72.59         1.53 o
  -2   1   8         91.17         91.80         1.72 o
  -1   1   8       2010.59       1960.75        16.77 o
   0   1   8        290.95        291.02         3.95 o
   1   1   8        115.60        123.71         2.79 o
   2   1   8          0.07          2.27         0.73 o
   3   1   8        198.35        193.56         3.93 o
   4   1   8         41.55         37.14         2.28 o
   5   1   8          5.37          5.61         1.13 o
   6   1   8          5.89          7.48         1.33 o
   7   1   8         18.81         19.56         1.84 o
 -10   2   8          2.15          4.78         1.61 o
  -9   2   8          4.56          3.09         1.08 o
  -8   2   8        315.96        294.78         5.68 o
  -7   2   8          7.89          9.02         1.28 o
  -6   2   8         73.92         67.77         2.22 o
  -5   2   8          5.77          4.48         0.71 o
  -4   2   8         64.98         66.30         2.08 o
  -3   2   8        248.39        240.45         3.13 o
  -2   2   8         18.10         19.59         0.88 o
  -1   2   8         37.58         41.92         1.12 o
   0   2   8         18.05         23.35         1.26 o
   1   2   8        145.46        146.21         5.03 o
   2   2   8          0.43          0.40         0.80 o
   3   2   8        367.42        356.21         5.77 o
   4   2   8         29.02         26.60         2.87 o
   5   2   8          1.32          2.23         0.88 o
   6   2   8         12.75         11.30         1.33 o
   7   2   8          0.26          0.34         1.61 o
 -10   3   8          0.96          1.19         1.21 o
  -9   3   8          0.01          0.30         0.93 o
  -8   3   8         69.78         67.84         2.62 o
  -7   3   8         59.28         65.84         2.74 o
  -6   3   8          0.05         -0.02         0.56 o
  -5   3   8         15.16         16.70         1.04 o
  -4   3   8          0.94          4.63         2.19 o
  -3   3   8          0.07         -0.36         0.36 o
  -2   3   8         46.01         51.16         1.39 o
  -1   3   8        133.35        126.05         2.08 o
   0   3   8        134.21        152.60         2.23 o
   1   3   8        474.28        475.02         7.65 o
   2   3   8        263.86        268.09         4.62 o
   3   3   8         14.15         13.49         1.19 o
   4   3   8         60.06         50.89         2.13 o
   5   3   8          0.48          0.17         0.83 o
   6   3   8          0.72          1.45         1.04 o
   7   3   8          0.38          0.00         1.00 o
  -9   4   8          2.86          3.58         1.38 o
  -8   4   8         97.51         86.29         3.43 o
  -7   4   8         64.43         66.35         2.42 o
  -6   4   8         58.65         57.59         1.79 o
  -5   4   8         16.59         15.99         1.03 o
  -4   4   8         25.10         28.34         1.48 o
  -3   4   8        286.93        279.90         3.57 o
  -2   4   8        166.18        178.39         2.64 o
  -1   4   8          0.00         -0.24         0.42 o
   0   4   8         50.86         56.91         1.34 o
   1   4   8        112.71        110.44         2.80 o
   2   4   8          0.21          0.09         0.68 o
   3   4   8         19.67         17.25         1.39 o
   4   4   8         90.83         86.77         2.87 o
   5   4   8         24.34         18.33         1.53 o
   6   4   8          5.50          7.40         1.28 o
  -9   5   8          2.56          0.16         2.76 o
  -8   5   8         11.91          9.10         1.58 o
  -7   5   8          5.10          4.22         1.21 o
  -6   5   8        103.31        102.74         3.76 o
  -5   5   8          6.40          5.34         0.93 o
  -4   5   8         35.21         35.51         1.41 o
  -3   5   8        193.09        198.52         3.08 o
  -2   5   8          0.41          1.18         0.57 o
  -1   5   8          9.21          8.71         0.71 o
   0   5   8          0.31          0.81         0.46 o
   1   5   8          0.16          0.96         0.52 o
   2   5   8         11.68         12.27         1.24 o
   3   5   8          0.60         -0.63         0.63 o
   4   5   8          3.87          4.48         1.00 o
   5   5   8         12.27          9.58         1.28 o
   6   5   8         10.79         12.75         1.57 o
  -9   6   8          2.52          1.37         1.29 o
  -8   6   8          0.83          1.16         1.05 o
  -7   6   8          0.00          0.20         0.80 o
  -6   6   8         29.09         27.51         2.11 o
  -5   6   8         74.88         82.50         2.53 o
  -4   6   8          0.08          0.44         0.82 o
  -3   6   8         11.56         12.07         1.37 o
  -2   6   8        187.72        204.49         3.02 o
  -1   6   8          9.82         13.38         0.87 o
   0   6   8          5.08          5.42         0.79 o
   1   6   8         50.43         47.80         1.65 o
   2   6   8          5.87          5.00         1.61 o
   3   6   8         57.75         55.65         2.18 o
   4   6   8         24.01         28.11         1.79 o
   5   6   8        102.70         96.21         3.18 o
   6   6   8          0.65          0.50         1.00 o
  -8   7   8          1.68          0.12         1.19 o
  -7   7   8          0.02         -1.02         1.02 o
  -6   7   8        155.67        151.04         3.71 o
  -5   7   8        127.52        123.90         3.18 o
  -4   7   8        148.41        147.63         3.43 o
  -3   7   8          0.04         -0.42         0.59 o
  -2   7   8         30.43         31.52         1.52 o
  -1   7   8        438.30        444.52         6.56 o
   0   7   8        284.02        256.95         3.96 o
   1   7   8         26.19         23.70         1.34 o
   2   7   8          2.14         -0.24         0.73 o
   3   7   8          8.43          8.92         1.28 o
   4   7   8         10.52         11.17         1.67 o
   5   7   8         29.84         30.40         1.99 o
   6   7   8          5.55          5.62         1.44 o
  -8   8   8          0.78          1.15         2.43 o
  -7   8   8         18.52         16.65         1.57 o
  -6   8   8          6.80          8.57         2.30 o
  -5   8   8         64.76         63.53         2.39 o
  -4   8   8          0.54         -0.03         0.73 o
  -3   8   8          0.01          0.60         0.80 o
  -2   8   8          1.35          0.87         0.66 o
  -1   8   8          0.98          0.06         0.68 o
   0   8   8         50.01         45.08         2.02 o
   1   8   8         63.05         61.92         2.33 o
   2   8   8        193.15        192.77         4.98 o
   3   8   8         92.80        103.60         3.02 o
   4   8   8          2.42          2.98         1.04 o
   5   8   8          0.71          1.09         1.08 o
  -7   9   8          3.54          6.00         1.24 o
  -6   9   8          2.17          3.24         1.04 o
  -5   9   8         23.03         21.96         1.68 o
  -4   9   8         28.39         27.79         1.79 o
  -3   9   8        178.79        184.72         4.02 o
  -2   9   8          1.12          3.04         0.93 o
  -1   9   8         20.62         24.56         1.42 o
   0   9   8         22.03         17.71         1.67 o
   1   9   8        303.47        301.51         5.52 o
   2   9   8        132.92        138.62         4.29 o
   3   9   8        180.32        180.03         4.95 o
   4   9   8          2.29          4.23         1.99 o
   5   9   8          4.51          2.99         1.69 o
  -7  10   8          9.20          4.65         1.28 o
  -6  10   8          2.82          0.40         1.00 o
  -5  10   8          0.64          0.44         0.93 o
  -4  10   8         67.44         65.31         2.87 o
  -3  10   8        633.67        653.36         9.96 o
  -2  10   8         56.93         53.59         1.98 o
  -1  10   8         14.63         17.87         1.31 o
   0  10   8          3.23          1.75         0.88 o
   1  10   8          0.17          0.46         0.88 o
   2  10   8          0.90          1.19         2.99 o
   3  10   8          0.01         -0.20         1.41 o
   4  10   8          3.50          4.04         1.81 o
  -6  11   8         12.03         11.65         1.53 o
  -5  11   8         84.28         77.81         2.91 o
  -4  11   8         39.98         41.03         2.22 o
  -3  11   8        220.20        204.64         4.56 o
  -2  11   8          0.20          0.00         0.80 o
  -1  11   8          0.01         -0.13         0.83 o
   0  11   8         25.66         30.76         2.30 o
   1  11   8          8.86         10.39         1.58 o
   2  11   8          4.04          4.70         1.39 o
   3  11   8          5.07          6.15         3.38 o
  -5  12   8          9.79          7.91         1.37 o
  -4  12   8          0.05          0.84         1.21 o
  -3  12   8         19.93         25.96         3.02 o
  -2  12   8         13.25          9.56         1.64 o
  -1  12   8         29.10         23.45         2.14 o
   0  12   8         22.14         29.63         2.37 o
   1  12   8         20.45         22.42         2.94 o
   2  12   8         12.96          9.76         2.25 o
  -3  13   8          6.70          6.87         1.68 o
  -2  13   8          0.52         -0.27         1.15 o
  -1  13   8          7.46          5.93         1.61 o
   0  13   8          8.37         14.20         2.07 o
 -10   1   9         11.86         16.32         2.01 o
  -9   1   9          0.58          0.47         0.93 o
  -8   1   9         11.20         10.32         1.37 o
  -7   1   9        350.27        340.17         5.90 o
  -6   1   9          1.37          1.07         0.73 o
  -5   1   9        111.34        105.79         2.32 o
  -4   1   9         11.45         16.04         1.17 o
  -3   1   9        255.65        283.37         3.59 o
  -2   1   9          7.85         11.61         0.78 o
  -1   1   9          1.52          1.71         0.43 o
   0   1   9        297.38        297.81         4.92 o
   1   1   9          3.71          2.43         0.83 o
   2   1   9          5.23          8.16         1.49 o
   3   1   9         19.25         18.31         1.44 o
   4   1   9         34.57         38.96         1.99 o
   5   1   9         99.78         95.49         3.08 o
   6   1   9         24.92         16.99         1.68 o
  -9   2   9          0.72          0.90         0.96 o
  -8   2   9          0.03          0.70         1.00 o
  -7   2   9        672.47        652.38        10.77 o
  -6   2   9          3.33          3.47         0.93 o
  -5   2   9         30.71         35.16         1.41 o
  -4   2   9          5.80          7.26         0.72 o
  -3   2   9         12.35         10.88         0.76 o
  -2   2   9        281.25        291.63         3.86 o
  -1   2   9          0.94          0.84         0.46 o
   0   2   9        207.87        199.86         3.83 o
   1   2   9        278.11        280.66         8.36 o
   2   2   9        735.45        695.50         9.25 o
   3   2   9         84.65         83.87         6.63 o
   4   2   9          2.34          2.08         0.88 o
   5   2   9          2.66          3.49         1.00 o
   6   2   9          0.06         -0.47         0.93 o
  -9   3   9          1.32          0.40         1.00 o
  -8   3   9         15.90         16.09         1.57 o
  -7   3   9         88.56         95.31         2.91 o
  -6   3   9         61.20         61.62         1.89 o
  -5   3   9         13.30         16.30         1.13 o
  -4   3   9         43.65         42.20         2.11 o
  -3   3   9          4.85          4.74         0.63 o
  -2   3   9          2.88          3.30         0.56 o
  -1   3   9         25.73         27.32         1.05 o
   0   3   9         10.05          8.54         1.08 o
   1   3   9        187.74        173.54         3.63 o
   2   3   9         20.86         29.42         1.68 o
   3   3   9         55.11         45.65         2.04 o
   4   3   9         15.04         13.10         1.39 o
   5   3   9          0.53         -0.43         1.32 o
   6   3   9          1.44          1.72         1.09 o
  -9   4   9          0.06          0.00         1.15 o
  -8   4   9         28.35         26.35         2.21 o
  -7   4   9         39.14         42.64         2.05 o
  -6   4   9         26.23         26.15         2.02 o
  -5   4   9         64.48         66.55         2.46 o
  -4   4   9          9.45          9.75         1.32 o
  -3   4   9         77.45         75.51         1.75 o
  -2   4   9        177.58        175.06         2.71 o
  -1   4   9         36.23         35.44         1.21 o
   0   4   9        267.32        262.03         3.91 o
   1   4   9         99.86         98.64         2.68 o
   2   4   9         86.47         79.39         2.53 o
   3   4   9          0.29          0.90         0.80 o
   4   4   9         15.08         19.95         1.59 o
   5   4   9          2.39          2.45         1.13 o
   6   4   9          2.92          2.33         1.44 o
  -9   5   9          0.02          0.25         1.02 o
  -8   5   9          0.27         -0.92         0.92 o
  -7   5   9         11.43         11.09         1.58 o
  -6   5   9         44.92         43.45         2.02 o
  -5   5   9        139.54        142.07         3.38 o
  -4   5   9         31.57         29.64         1.38 o
  -3   5   9        214.74        209.15         3.08 o
  -2   5   9        306.83        310.34         4.02 o
  -1   5   9         28.79         31.33         1.19 o
   0   5   9          4.89          4.46         0.77 o
   1   5   9         35.70         36.33         1.73 o
   2   5   9          0.90         -0.48         0.68 o
   3   5   9         26.58         25.64         1.73 o
   4   5   9          0.56          0.44         0.88 o
   5   5   9         13.75         16.13         1.64 o
   6   5   9          0.08          1.81         1.08 o
  -9   6   9          0.31          0.75         1.21 o
  -8   6   9          2.89          3.01         1.29 o
  -7   6   9         35.51         37.48         2.44 o
  -6   6   9         22.11         20.80         1.57 o
  -5   6   9         42.45         41.41         2.18 o
  -4   6   9          9.50         11.73         1.15 o
  -3   6   9         91.62         87.91         2.64 o
  -2   6   9        113.07        118.39         2.28 o
  -1   6   9         52.76         53.38         1.58 o
   0   6   9         65.54         67.14         1.96 o
   1   6   9         44.87         53.62         3.16 o
   2   6   9         23.41         20.73         2.01 o
   3   6   9          6.09          6.41         1.13 o
   4   6   9         15.65         19.98         1.68 o
   5   6   9         11.03         13.00         1.53 o
  -8   7   9         77.90         86.08         3.75 o
  -7   7   9         15.27         13.21         2.89 o
  -6   7   9         30.17         28.88         1.77 o
  -5   7   9        157.35        166.78         3.83 o
  -4   7   9        210.80        222.19         4.38 o
  -3   7   9          2.03          2.83         0.88 o
  -2   7   9        148.67        157.65         3.62 o
  -1   7   9        665.78        697.37         8.22 o
   0   7   9         16.67         13.81         1.84 o
   1   7   9         16.42         14.55         1.37 o
   2   7   9         22.50         20.62         1.57 o
   3   7   9          0.02          0.09         0.88 o
   4   7   9          0.28          0.35         0.93 o
   5   7   9        111.01        139.48         3.97 o
  -8   8   9         21.63         16.98         2.41 o
  -7   8   9          0.37         -0.24         0.88 o
  -6   8   9          7.07          5.82         1.32 o
  -5   8   9        119.95        108.46         3.28 o
  -4   8   9         57.67         63.81         2.39 o
  -3   8   9          6.53          7.80         1.49 o
  -2   8   9          9.71          9.29         1.07 o
  -1   8   9         87.76         96.85         2.83 o
   0   8   9        114.66        102.58         4.77 o
   1   8   9         19.24         16.28         2.26 o
   2   8   9         69.98         60.95         2.97 o
   3   8   9         55.02         59.22         2.53 o
   4   8   9          3.40          5.59         1.28 o
  -7   9   9          6.54          5.28         1.28 o
  -6   9   9          0.22          0.02         0.93 o
  -5   9   9          0.80          0.95         0.88 o
  -4   9   9          6.91          6.90         1.17 o
  -3   9   9          6.79         10.36         1.38 o
  -2   9   9         76.04         78.47         2.63 o
  -1   9   9          3.83          3.28         1.00 o
   0   9   9          8.19          7.68         2.00 o
   1   9   9         32.98         31.58         2.28 o
   2   9   9         17.74         22.01         2.07 o
   3   9   9         37.46         50.78         2.91 o
   4   9   9          8.99         15.98         2.99 o
  -6  10   9         11.59          9.56         1.41 o
  -5  10   9        183.84        181.95         4.48 o
  -4  10   9         20.55         24.16         1.77 o
  -3  10   9         22.18         24.64         2.53 o
  -2  10   9          0.72          1.50         0.80 o
  -1  10   9          0.33          0.55         0.88 o
   0  10   9          2.34          1.11         0.98 o
   1  10   9          3.73          4.18         1.79 o
   2  10   9          0.01          0.60         1.41 o
   3  10   9         15.32         12.04         2.99 o
  -5  11   9         12.31         15.22         1.81 o
  -4  11   9          0.85          1.69         1.00 o
  -3  11   9         39.61         35.33         2.56 o
  -2  11   9          3.14          1.82         1.38 o
  -1  11   9         16.99         19.02         2.30 o
   0  11   9          2.12          0.64         1.05 o
   1  11   9          1.79          1.00         1.41 o
   2  11   9         13.67          7.69         2.59 o
  -4  12   9          7.45          5.77         1.24 o
  -3  12   9          7.28          6.06         1.52 o
  -2  12   9          4.40          3.11         2.33 o
  -1  12   9         16.68         19.79         2.07 o
   0  12   9         50.74         60.23         4.76 o
   1  12   9          1.27          1.00         1.69 o
  -9   0  10          0.46          2.35         2.59 o
  -8   0  10         19.24         15.39         3.18 o
  -7   0  10        208.65        208.21         9.16 o
  -6   0  10         22.08         27.51         4.58 o
  -5   0  10         48.99         41.72         2.53 o
  -4   0  10        162.49        169.45         3.89 o
  -3   0  10         52.21         47.65         1.96 o
  -2   0  10        404.89        400.53         9.38 o
  -1   0  10        198.85        207.09         6.57 o
   0   0  10          0.03         -0.11         0.96 o
   1   0  10          0.57          0.00         1.13 o
   2   0  10         20.86         18.89         2.10 o
   3   0  10         11.83          8.83         1.69 o
   4   0  10          3.44          3.29         1.53 o
   5   0  10        200.77        210.28         6.76 o
   6   0  10        264.02        259.30         8.02 o
  -9   1  10         16.83         17.73         1.77 o
  -8   1  10          3.79          2.34         1.04 o
  -7   1  10         13.84         15.18         1.61 o
  -6   1  10         21.15         24.49         1.53 o
  -5   1  10        135.52        140.94         3.28 o
  -4   1  10         88.92         88.42         1.91 o
  -3   1  10        182.62        195.64         2.94 o
  -2   1  10         21.06         20.01         0.97 o
  -1   1  10        336.88        335.79         6.21 o
   0   1  10         26.71         24.84         1.85 o
   1   1  10         25.82         27.22         1.64 o
   2   1  10        268.99        265.53         5.02 o
   3   1  10         10.68          8.12         1.24 o
   4   1  10         37.55         43.42         4.09 o
   5   1  10         53.84         53.59         3.88 o
   6   1  10          1.28          0.00         1.00 o
  -9   2  10          0.95          2.65         1.11 o
  -8   2  10        114.07        109.79         3.37 o
  -7   2  10        159.49        182.18         7.54 o
  -6   2  10         13.82         11.41         1.97 o
  -5   2  10         33.21         33.29         1.86 o
  -4   2  10        125.08        129.98         2.37 o
  -3   2  10         59.44         60.54         1.58 o
  -2   2  10        167.41        180.16         2.73 o
  -1   2  10         22.20         21.24         1.48 o
   0   2  10          0.03         -0.60         0.68 o
   1   2  10        423.44        400.29         6.32 o
   2   2  10          0.47          0.40         0.80 o
   3   2  10          0.50         -0.70         0.80 o
   4   2  10         17.91         21.06         1.73 o
   5   2  10          6.64          5.62         1.28 o
  -9   3  10         49.01         46.89         3.68 o
  -8   3  10          6.52          6.55         1.28 o
  -7   3  10         11.61         14.90         1.49 o
  -6   3  10          0.39         -0.68         0.68 o
  -5   3  10          4.93          3.76         0.77 o
  -4   3  10         55.63         55.23         1.81 o
  -3   3  10          4.11          2.70         0.59 o
  -2   3  10          0.60         -0.05         0.51 o
  -1   3  10          4.03          5.59         0.93 o
   0   3  10         20.10         18.02         1.58 o
   1   3  10        185.31        184.59         3.93 o
   2   3  10         13.47          8.69         1.19 o
   3   3  10        138.67        120.02         5.06 o
   4   3  10         32.10         36.73         2.76 o
   5   3  10          1.53          1.69         1.00 o
  -9   4  10          1.96          2.07         1.58 o
  -8   4  10         11.21         10.81         1.68 o
  -7   4  10         18.49         16.93         4.93 o
  -6   4  10         10.10          9.72         1.08 o
  -5   4  10        103.17        100.57         2.45 o
  -4   4  10        348.24        362.13         5.08 o
  -3   4  10          0.02          0.09         0.53 o
  -2   4  10         30.34         29.38         1.23 o
  -1   4  10          2.52          1.55         0.68 o
   0   4  10         36.89         40.02         2.36 o
   1   4  10         48.63         45.60         2.24 o
   2   4  10         30.87         28.95         3.22 o
   3   4  10         30.96         23.00         1.68 o
   4   4  10          3.21          3.06         1.08 o
   5   4  10         17.76         20.74         1.88 o
  -9   5  10          4.76          5.46         1.58 o
  -8   5  10         27.55         27.61         2.30 o
  -7   5  10         12.30          9.05         1.52 o
  -6   5  10         13.01         13.09         1.37 o
  -5   5  10         33.14         32.05         2.07 o
  -4   5  10          8.92          7.83         0.92 o
  -3   5  10          5.36          6.78         0.80 o
  -2   5  10         48.11         48.61         1.57 o
  -1   5  10        228.92        211.80         3.65 o
   0   5  10         50.05         55.99         2.22 o
   1   5  10          1.42          1.86         0.83 o
   2   5  10          0.16         -0.40         0.73 o
   3   5  10          1.51          0.53         0.88 o
   4   5  10          3.07          2.90         1.21 o
   5   5  10          6.29          4.13         1.28 o
  -8   6  10          0.88         -0.18         1.05 o
  -7   6  10          1.63         -0.03         1.05 o
  -6   6  10          0.26          0.36         0.83 o
  -5   6  10          2.06          0.82         0.83 o
  -4   6  10         13.19         11.88         1.24 o
  -3   6  10         92.09         90.77         2.31 o
  -2   6  10         13.91         10.92         1.01 o
  -1   6  10        110.81         99.74         2.48 o
   0   6  10          0.58         -0.10         0.83 o
   1   6  10         24.31         19.51         1.53 o
   2   6  10          0.18         -0.73         0.73 o
   3   6  10         21.87         23.93         1.77 o
   4   6  10          5.00          4.68         1.19 o
   5   6  10          0.67          0.55         1.13 o
  -8   7  10          0.83          1.78         1.21 o
  -7   7  10         12.54         14.90         1.81 o
  -6   7  10         90.34         87.45         2.93 o
  -5   7  10         53.69         53.71         2.28 o
  -4   7  10         98.06         99.02         2.93 o
  -3   7  10        154.30        156.13         3.62 o
  -2   7  10         36.12         28.61         1.72 o
  -1   7  10         18.10         18.03         1.70 o
   0   7  10          4.21          4.30         1.67 o
   1   7  10        225.55        231.78         4.76 o
   2   7  10         14.03         13.37         1.84 o
   3   7  10          7.37         10.82         1.84 o
   4   7  10          1.53          2.90         1.11 o
  -7   8  10          4.61          0.68         1.15 o
  -6   8  10         18.27         18.25         1.78 o
  -5   8  10          7.94          5.23         1.13 o
  -4   8  10        100.60        110.17         3.62 o
  -3   8  10          2.75          2.89         1.00 o
  -2   8  10          1.93          0.36         0.83 o
  -1   8  10        122.09        127.60         3.38 o
   0   8  10         73.18         66.40         3.08 o
   1   8  10        140.78        156.67         4.84 o
   2   8  10         48.37         52.05         3.64 o
   3   8  10         10.83         12.32         1.84 o
   4   8  10         24.60         31.04         2.22 o
  -7   9  10         28.49         32.60         2.41 o
  -6   9  10          0.10          0.05         0.93 o
  -5   9  10         47.21         47.04         2.33 o
  -4   9  10          0.00          0.86         0.88 o
  -3   9  10          3.88          5.04         1.13 o
  -2   9  10          6.47          3.97         1.61 o
  -1   9  10         20.26         23.84         1.72 o
   0   9  10         13.90         12.85         2.56 o
   1   9  10         30.34         29.65         2.58 o
   2   9  10         37.47         46.43         5.22 o
   3   9  10         77.77         70.37         3.45 o
  -6  10  10          0.16          0.40         1.00 o
  -5  10  10         66.18         71.23         2.83 o
  -4  10  10         31.60         30.84         2.02 o
  -3  10  10          1.84          3.02         1.06 o
  -2  10  10        123.40        136.13         4.36 o
  -1  10  10         56.50         57.62         2.53 o
   0  10  10         12.73         11.16         1.68 o
   1  10  10          0.08          1.19         1.69 o
   2  10  10          1.70         -0.40         1.53 o
  -5  11  10        187.60        173.22         6.15 o
  -4  11  10          1.38          2.06         1.04 o
  -3  11  10          0.01         -0.88         0.88 o
  -2  11  10          4.07          5.71         1.44 o
  -1  11  10         21.26         25.95         1.93 o
   0  11  10          1.50          4.11         1.62 o
   1  11  10          2.16         -1.39         1.41 o
  -2  12  10          3.87          1.56         1.53 o
  -1  12  10          1.33          2.39         1.38 o
  -9   1  11         42.91         37.99         2.36 o
  -8   1  11          4.89          6.56         1.72 o
  -7   1  11          6.10          4.45         1.08 o
  -6   1  11          4.06          4.09         1.03 o
  -5   1  11         61.77         68.35         2.39 o
  -4   1  11         23.40         29.20         1.24 o
  -3   1  11          0.29          1.38         0.59 o
  -2   1  11        183.86        191.85         3.97 o
  -1   1  11        211.82        196.67         4.12 o
   0   1  11        168.11        163.16         3.96 o
   1   1  11          5.30          6.97         1.13 o
   2   1  11         51.19         44.46         2.13 o
   3   1  11          5.12          2.77         1.26 o
   4   1  11          1.61          2.52         1.34 o
   5   1  11          0.37          0.90         1.08 o
  -9   2  11        123.37        112.40         3.66 o
  -8   2  11          0.05          0.50         1.00 o
  -7   2  11         12.65         14.86         1.48 o
  -6   2  11         49.82         47.03         2.13 o
  -5   2  11          0.00          0.50         0.66 o
  -4   2  11          6.14          5.22         0.90 o
  -3   2  11         11.70         12.31         0.91 o
  -2   2  11        195.44        193.36         3.97 o
  -1   2  11        381.68        374.54         6.07 o
   0   2  11         68.24         68.52         2.48 o
   1   2  11         61.52         64.00         2.43 o
   2   2  11          3.33          3.14         0.96 o
   3   2  11          2.28          2.45         1.05 o
   4   2  11          0.05         -0.24         0.96 o
   5   2  11          1.91          1.16         1.13 o
  -9   3  11         64.89         59.07         3.35 o
  -8   3  11         91.78         92.44         3.73 o
  -7   3  11          7.34          6.81         1.24 o
  -6   3  11         38.23         40.25         2.18 o
  -5   3  11          5.51          7.18         1.13 o
  -4   3  11          2.21          3.09         0.74 o
  -3   3  11          0.38          0.70         0.58 o
  -2   3  11          0.98          1.94         0.91 o
  -1   3  11        227.12        226.63         4.52 o
   0   3  11         80.94         81.26         2.68 o
   1   3  11        184.35        180.25         4.08 o
   2   3  11          5.37          5.12         1.08 o
   3   3  11          1.28          1.06         0.88 o
   4   3  11          2.16          1.52         1.04 o
   5   3  11          0.43         -1.00         1.00 o
  -8   4  11         15.72         13.64         1.91 o
  -7   4  11          0.00         -0.40         0.92 o
  -6   4  11         30.65         30.88         1.73 o
  -5   4  11          0.04          0.80         0.71 o
  -4   4  11         68.78         70.72         2.09 o
  -3   4  11          3.91          3.34         0.83 o
  -2   4  11         49.58         49.78         2.12 o
  -1   4  11         33.72         38.53         1.90 o
   0   4  11         75.52         88.98         2.93 o
   1   4  11          2.14          1.39         1.26 o
   2   4  11         13.41         12.89         1.55 o
   3   4  11          0.53          1.10         0.93 o
   4   4  11          0.26         -0.23         0.93 o
  -8   5  11         18.57         17.51         2.72 o
  -7   5  11          0.31          0.64         1.05 o
  -6   5  11         81.27         75.29         2.62 o
  -5   5  11         21.90         19.52         1.55 o
  -4   5  11          1.75          0.38         0.83 o
  -3   5  11        170.76        188.60         3.48 o
  -2   5  11         71.00         72.07         2.14 o
  -1   5  11        204.93        191.43         5.00 o
   0   5  11         30.13         32.17         2.74 o
   1   5  11          0.46          1.31         1.03 o
   2   5  11          1.47          0.49         0.93 o
   3   5  11          5.40          2.49         1.00 o
   4   5  11          4.54          5.33         1.33 o
  -8   6  11          0.00         -1.04         1.16 o
  -7   6  11          0.04          1.04         1.05 o
  -6   6  11          1.23          0.97         0.88 o
  -5   6  11         11.55         10.35         1.28 o
  -4   6  11         77.62         82.00         2.62 o
  -3   6  11        130.06        133.03         3.89 o
  -2   6  11          6.44          7.57         1.11 o
  -1   6  11          7.84          4.27         1.08 o
   0   6  11         11.38         13.57         1.62 o
   1   6  11          8.44          5.65         1.17 o
   2   6  11          4.38          4.78         1.19 o
   3   6  11          8.26          8.24         1.41 o
   4   6  11          7.44          7.10         2.76 o
  -7   7  11          4.50          5.37         1.44 o
  -6   7  11         17.36         16.21         2.01 o
  -5   7  11          0.23          0.71         0.88 o
  -4   7  11        151.38        163.29         3.92 o
  -3   7  11         38.07         37.97         2.95 o
  -2   7  11          0.48         -0.82         0.82 o
  -1   7  11          0.49         -0.40         1.41 o
   0   7  11          9.50         13.93         1.81 o
   1   7  11          3.02          1.99         1.16 o
   2   7  11         42.75         47.39         2.38 o
   3   7  11         16.56         20.43         2.13 o
  -7   8  11         12.29          9.14         1.75 o
  -6   8  11         16.93         16.57         1.74 o
  -5   8  11          2.35          2.64         1.15 o
  -4   8  11          0.13         -1.01         1.61 o
  -3   8  11          2.10          1.46         1.15 o
  -2   8  11         31.15         34.55         2.21 o
  -1   8  11         38.45         29.76         2.28 o
   0   8  11         12.00         11.53         2.07 o
   1   8  11         28.83         21.52         2.72 o
   2   8  11         58.88         62.13         4.42 o
   3   8  11         12.57         15.33         2.04 o
  -6   9  11          2.26          0.99         1.04 o
  -5   9  11          0.30         -0.70         0.91 o
  -4   9  11         64.96         66.72         2.68 o
  -3   9  11         28.35         31.17         2.37 o
  -2   9  11         79.60         82.68         4.66 o
  -1   9  11          0.61          0.40         2.39 o
   0   9  11          0.89          2.61         1.44 o
   1   9  11         15.24         13.65         1.98 o
   2   9  11        123.40        132.44         4.67 o
  -5  10  11         13.24         13.26         1.64 o
  -4  10  11         66.05         63.36         2.78 o
  -3  10  11         33.55         38.85         2.60 o
  -2  10  11          5.47          2.81         1.29 o
  -1  10  11          0.38          0.70         1.43 o
   0  10  11          9.73         13.99         2.38 o
   1  10  11         14.25         12.34         1.98 o
  -3  11  11          5.11          3.28         1.57 o
  -2  11  11          2.93          1.90         1.52 o
  -1  11  11          5.61          6.77         1.61 o
  -8   0  12          5.12          0.54         1.53 o
  -7   0  12         10.89          6.57         1.69 o
  -6   0  12        163.50        155.97         5.48 o
  -5   0  12        218.05        238.84         6.61 o
  -4   0  12         36.93         40.21         2.14 o
  -3   0  12          8.39          6.37         1.62 o
  -2   0  12         80.10         85.70         8.76 o
  -1   0  12        248.06        215.31         6.33 o
   0   0  12         94.74         88.91         4.98 o
   1   0  12         16.94         21.28         2.38 o
   2   0  12         27.84         23.00         2.59 o
   3   0  12         67.71         67.86         9.16 o
   4   0  12        143.63        160.98         6.19 o
  -8   1  12         42.33         40.89         3.42 o
  -7   1  12          0.83          0.75         0.93 o
  -6   1  12          1.72         -0.40         0.80 o
  -5   1  12          4.11          3.35         0.96 o
  -4   1  12        124.37        133.14         2.58 o
  -3   1  12          2.26          1.45         0.93 o
  -2   1  12         43.72         43.04         3.91 o
  -1   1  12        208.39        194.22         4.28 o
   0   1  12        524.80        521.01        10.80 o
   1   1  12          1.73          2.47         1.09 o
   2   1  12          5.71          4.95         1.24 o
   3   1  12          0.31         -0.75         0.93 o
   4   1  12         25.97         29.20         2.12 o
  -8   2  12         52.86         53.62         3.62 o
  -7   2  12          1.12          1.19         0.93 o
  -6   2  12          0.00         -0.10         0.83 o
  -5   2  12          9.83         10.81         1.24 o
  -4   2  12          3.40          2.41         1.03 o
  -3   2  12         31.99         31.55         1.76 o
  -2   2  12          0.00         -0.79         0.79 o
  -1   2  12          7.79          7.43         1.27 o
   0   2  12         94.34        103.26         4.08 o
   1   2  12         12.24          6.51         1.19 o
   2   2  12         44.89         43.62         2.23 o
   3   2  12          0.68          1.16         1.10 o
   4   2  12          6.02          5.51         1.33 o
  -8   3  12          4.71          1.15         1.51 o
  -7   3  12          1.10         -0.91         0.91 o
  -6   3  12          8.82          8.90         1.28 o
  -5   3  12          2.05          1.04         0.77 o
  -4   3  12          1.46          0.91         0.88 o
  -3   3  12          0.23         -0.29         0.83 o
  -2   3  12         12.07         11.52         1.49 o
  -1   3  12        163.79        174.29         4.02 o
   0   3  12         41.61         34.72         1.98 o
   1   3  12        158.91        152.74         3.92 o
   2   3  12         49.80         45.44         3.85 o
   3   3  12         30.31         30.81         2.08 o
   4   3  12         11.81          8.68         1.53 o
  -8   4  12          4.86          7.86         2.46 o
  -7   4  12          9.08         10.92         1.75 o
  -6   4  12         54.41         50.33         2.76 o
  -5   4  12         39.24         40.48         2.04 o
  -4   4  12         23.01         22.06         1.64 o
  -3   4  12         26.34         29.90         2.01 o
  -2   4  12         23.37         25.55         1.73 o
  -1   4  12         37.80         37.40         2.41 o
   0   4  12          2.67          1.83         0.91 o
   1   4  12         20.98         18.84         1.68 o
   2   4  12         10.63         10.90         1.48 o
   3   4  12          2.02          3.43         1.13 o
  -8   5  12          1.35          2.26         1.38 o
  -7   5  12          1.26         -0.12         1.21 o
  -6   5  12          1.30          1.19         1.05 o
  -5   5  12         21.13         24.57         1.77 o
  -4   5  12          0.00         -0.86         0.86 o
  -3   5  12        239.68        239.08         5.65 o
  -2   5  12         12.28         10.84         1.33 o
  -1   5  12         72.86         77.73         2.78 o
   0   5  12          6.07          3.45         1.11 o
   1   5  12          0.00         -0.38         0.88 o
   2   5  12          0.15         -0.98         0.98 o
   3   5  12          9.48         10.07         1.53 o
  -7   6  12          3.69          1.64         1.29 o
  -6   6  12          3.20          2.20         1.04 o
  -5   6  12        184.41        187.65         4.32 o
  -4   6  12         42.99         39.91         4.98 o
  -3   6  12         43.23         42.53         3.23 o
  -2   6  12         11.88          8.87         1.52 o
  -1   6  12         14.81         13.75         1.75 o
   0   6  12          1.11         -0.27         0.92 o
   1   6  12          6.25          9.36         1.44 o
   2   6  12          7.37          5.77         1.28 o
   3   6  12          0.98          0.23         1.13 o
  -7   7  12          1.59          2.26         1.38 o
  -6   7  12        101.29        102.49         3.33 o
  -5   7  12        148.13        153.97         3.98 o
  -4   7  12          2.12          2.64         1.29 o
  -3   7  12         59.72         61.03         3.79 o
  -2   7  12          3.18          2.54         1.37 o
  -1   7  12         95.52         91.71         3.50 o
   0   7  12         33.64         27.92         2.37 o
   1   7  12          0.27          1.08         1.21 o
   2   7  12         14.05         14.40         1.98 o
  -6   8  12          1.06          0.16         1.04 o
  -5   8  12          0.19          0.42         0.93 o
  -4   8  12          1.44          3.04         1.29 o
  -3   8  12         46.33         52.56         3.66 o
  -2   8  12          2.95          3.26         1.53 o
  -1   8  12         24.55         22.88         2.14 o
   0   8  12         27.90         27.03         2.34 o
   1   8  12         15.75         14.21         1.93 o
   2   8  12          7.52          7.10         1.81 o
  -5   9  12          3.37          6.34         1.79 o
  -4   9  12          4.79          3.51         2.18 o
  -3   9  12          0.01         -1.41         1.41 o
  -2   9  12         26.63         34.24         3.10 o
  -1   9  12          0.88          0.62         1.29 o
   0   9  12         28.26         27.70         2.44 o
   1   9  12         58.80         65.59         5.56 o
  -3  10  12        152.39        162.29         6.19 o
  -2  10  12          0.09         -0.18         1.53 o
  -1  10  12          0.02          0.35         1.42 o
  -8   1  13          6.10          4.28         1.19 o
  -7   1  13         27.77         28.83         1.98 o
  -6   1  13          7.56          8.34         1.24 o
  -5   1  13         36.71         43.34         2.44 o
  -4   1  13         23.57         17.64         1.84 o
  -3   1  13          3.31          1.41         0.96 o
  -2   1  13         42.25         42.69         2.18 o
  -1   1  13         34.50         33.38         2.09 o
   0   1  13          1.98          3.04         1.08 o
   1   1  13          0.83          0.30         1.21 o
   2   1  13          7.59          6.05         1.21 o
   3   1  13          2.50          5.11         1.47 o
  -8   2  13         35.01         31.76         2.18 o
  -7   2  13         51.59         58.95         2.75 o
  -6   2  13          0.38         -0.04         0.88 o
  -5   2  13         10.23          8.90         1.52 o
  -4   2  13         21.21         23.50         2.04 o
  -3   2  13         13.80         12.63         1.41 o
  -2   2  13          0.97          4.36         1.17 o
  -1   2  13          0.00         -0.88         0.88 o
   0   2  13          0.35          0.30         0.93 o
   1   2  13          2.47          0.23         0.93 o
   2   2  13         41.85         43.54         2.43 o
   3   2  13         10.67          5.61         1.28 o
  -8   3  13        119.51        137.11         5.77 o
  -7   3  13         85.72         96.69         3.18 o
  -6   3  13         14.82         14.91         1.53 o
  -5   3  13          8.09          8.76         1.52 o
  -4   3  13          1.45         -0.31         1.05 o
  -3   3  13         56.95         58.22         2.42 o
  -2   3  13          2.78          2.84         1.08 o
  -1   3  13         68.24         73.84         2.83 o
   0   3  13          0.21          0.05         0.93 o
   1   3  13         20.62         15.15         1.68 o
   2   3  13         14.83         12.41         2.66 o
   3   3  13         11.05         15.48         2.06 o
  -7   4  13          1.56          0.40         1.15 o
  -6   4  13         17.25         19.78         2.19 o
  -5   4  13          0.79          0.66         1.15 o
  -4   4  13          8.65         12.35         2.81 o
  -3   4  13         38.36         49.50         2.74 o
  -2   4  13         77.46         84.60         2.86 o
  -1   4  13          1.25          0.14         1.08 o
   0   4  13          6.73          3.52         1.17 o
   1   4  13          8.68         11.20         1.53 o
   2   4  13          4.83          3.22         1.28 o
  -7   5  13          6.80          1.90         1.34 o
  -6   5  13          2.39          3.18         1.38 o
  -5   5  13         94.54        103.66         3.79 o
  -4   5  13         13.70         10.31         2.10 o
  -3   5  13         56.57         58.05         3.79 o
  -2   5  13          0.19         -0.87         0.93 o
  -1   5  13          1.24          1.06         1.36 o
   0   5  13          0.98         -0.19         0.93 o
   1   5  13         14.24         11.07         1.64 o
   2   5  13          3.04          0.65         1.11 o
  -6   6  13         17.08         21.13         3.09 o
  -5   6  13          0.46          1.19         1.15 o
  -4   6  13         29.51         27.07         4.38 o
  -3   6  13          6.99          2.19         1.69 o
  -2   6  13          0.02          1.33         1.21 o
  -1   6  13          6.17          3.21         1.34 o
   0   6  13         45.31         46.69         2.87 o
   1   6  13         48.85         54.02         2.93 o
   2   6  13          0.81          0.12         1.17 o
  -6   7  13         46.75         48.19         2.91 o
  -5   7  13         10.54         10.19         2.21 o
  -4   7  13         60.98         79.74         4.36 o
  -3   7  13         20.39         15.69         2.53 o
  -2   7  13          0.57          2.56         1.16 o
  -1   7  13          6.92          7.03         2.10 o
   0   7  13         10.24         10.68         2.24 o
   1   7  13          0.03          0.34         1.34 o
  -5   8  13         16.45         18.76         2.73 o
  -4   8  13         17.85         17.54         4.58 o
  -3   8  13         18.49         19.68         5.97 o
  -2   8  13          0.30         -1.69         1.69 o
  -1   8  13          1.62          3.04         1.34 o
   0   8  13         49.49         47.23         3.06 o
  -3   9  13         12.39         10.70         2.25 o
  -2   9  13         38.34         40.46         5.18 o
  -7   0  14         35.40         52.81         3.66 o
  -6   0  14         46.95         43.00         4.78 o
  -5   0  14         11.51         21.90         3.98 o
  -4   0  14         12.00         15.13         3.58 o
  -3   0  14          9.08          6.34         3.18 o
  -2   0  14          2.25          0.94         1.53 o
  -1   0  14         23.93         21.45         2.66 o
   0   0  14         29.58         30.79         2.95 o
   1   0  14          0.05          0.90         1.53 o
   2   0  14          0.88          2.59         1.69 o
  -7   1  14          3.09          2.54         1.13 o
  -6   1  14          2.63          1.79         1.69 o
  -5   1  14          5.23          4.38         1.69 o
  -4   1  14         17.68         14.82         1.84 o
  -3   1  14         52.70         53.54         2.43 o
  -2   1  14        169.92        166.18         4.26 o
  -1   1  14          2.92          2.12         1.13 o
   0   1  14         22.69         19.05         2.87 o
   1   1  14         36.26         38.99         2.32 o
   2   1  14         40.12         47.41         2.63 o
  -7   2  14         40.59         48.17         2.76 o
  -6   2  14         18.64         22.87         2.66 o
  -5   2  14          8.48          6.03         1.81 o
  -4   2  14          5.75          5.19         1.60 o
  -3   2  14          3.80          6.21         1.33 o
  -2   2  14        146.62        150.86         4.06 o
  -1   2  14         71.47         65.18         2.78 o
   0   2  14          8.12          7.02         1.55 o
   1   2  14          0.28          0.24         1.04 o
   2   2  14          0.65          0.49         1.13 o
  -7   3  14          9.93         14.25         1.91 o
  -6   3  14          7.04          3.38         3.58 o
  -5   3  14          0.49          0.20         1.41 o
  -4   3  14          0.00         -0.66         1.15 o
  -3   3  14         23.46         29.09         1.94 o
  -2   3  14        140.02        148.32         6.44 o
  -1   3  14          5.75          7.50         1.35 o
   0   3  14          3.89          3.28         1.19 o
   1   3  14          0.02          0.27         1.08 o
   2   3  14          7.01          8.09         1.57 o
  -6   4  14          7.44          6.71         1.81 o
  -5   4  14         18.36         20.70         3.98 o
  -4   4  14          0.95          0.80         1.15 o
  -3   4  14          0.90          0.70         1.29 o
  -2   4  14        105.90        103.24         3.30 o
  -1   4  14         76.54         79.07         3.11 o
   0   4  14          0.13          0.38         1.08 o
   1   4  14          0.05          0.10         1.11 o
  -6   5  14          1.81          0.20         1.41 o
  -5   5  14        145.55        159.77         6.01 o
  -4   5  14          8.02         11.03         2.25 o
  -3   5  14         68.14         74.66         4.98 o
  -2   5  14         25.63         23.93         2.20 o
  -1   5  14          5.80          4.90         1.28 o
   0   5  14          0.97          0.89         1.08 o
   1   5  14          0.08         -1.08         1.08 o
  -5   6  14         46.25         46.77         7.37 o
  -4   6  14          0.37          1.79         1.69 o
  -3   6  14          2.21          2.17         2.79 o
  -2   6  14          2.34          1.79         1.34 o
  -1   6  14          6.10          5.37         1.64 o
   0   6  14          0.67         -0.22         1.29 o
  -4   7  14          6.62          5.18         1.97 o
  -3   7  14         10.72         11.11         2.38 o
  -2   7  14          0.02         -0.50         1.79 o
  -1   7  14          0.35         -0.22         1.29 o
  -6   1  15         16.99         14.93         2.53 o
  -5   1  15          0.00          0.53         1.62 o
  -4   1  15         24.77         28.14         3.10 o
  -3   1  15         17.61         19.45         1.88 o
  -2   1  15         43.40         40.23         2.42 o
  -1   1  15         33.33         25.59         2.12 o
   0   1  15          8.50         11.09         1.72 o
  -6   2  15          6.56          7.17         2.25 o
  -5   2  15          3.79          4.18         1.97 o
  -4   2  15         20.11         24.40         2.37 o
  -3   2  15          5.83          3.58         1.24 o
  -2   2  15          7.42          8.61         1.52 o
  -1   2  15         94.71         82.22         5.80 o
   0   2  15          0.06          0.21         1.13 o
  -5   3  15          0.47          1.47         1.81 o
  -4   3  15         17.86         24.71         4.04 o
  -3   3  15         18.69         17.30         2.66 o
  -2   3  15          0.21          0.97         1.13 o
  -1   3  15          1.24          2.10         1.21 o
   0   3  15          5.60          7.45         1.52 o
  -5   4  15         18.50         12.74         3.58 o
  -4   4  15         38.07         35.90         3.38 o
  -3   4  15          8.77          3.56         1.52 o
  -2   4  15         19.61         15.02         1.77 o
  -1   4  15         10.05         10.27         1.66 o
  -4   5  15         49.40         56.82         4.07 o
  -3   5  15         25.78         27.46         6.77 o
  -2   5  15         15.48         19.30         2.21 o
  -4   0  16         16.75         13.54         3.58 o
  -3   0  16          6.43         10.05         2.38 o
  -2   0  16          0.74          0.33         1.62 o
  -3   1  16         21.75         26.67         2.51 o
  -2   1  16         35.33         36.19         2.46 o
                                                
